# Supplementary material for: PAD2-Mediated Citrullination Contributes to Efficient Oligodendrocyte Differentiation and Myelination
Source: Cell Rep. 2019 Apr 23;27(4):1090–1102.e10. doi: 10.1016/j.celrep.2019.03.108 (PMC6486480; doi:10.1016/j.celrep.2019.03.108)
Supplement: Table S1. Citrullination Targets Detected in Oli-neu Cells in Both Proliferation and 2 Days Differentiation, Related to Figure 5 — SILAC was performed in control and Padi2-overexpressing oli-neu cells. Light peptides belong to the control and heavy peptides to Padi2-overexpression cell lines. [file mmc2.xlsx]

## Sheet: Info
Supplementary Table1: Citrullination targets detected in Olineu cells in both proliferation and 2-days differentiation. SILAC was performed in control and Padi2 overexpressing oli-neu cells. Light peptides belong to control and heavy peptides to Padi2 overexpression cell lines.
Protein
Protein names
Positions within proteins	Position of the citrullinated arginine in the protein
Gene names
Sequence window
Modified sequence
Citrullination (RNQ) Probabilities
Ratio H/L normalized	ratio for heavy (H) and light (L) of the identified peptide
Intensity	intensity of the of the mass spec peak for the identified peptide

## Sheet: Undifferentiated
Proteins	Protein names	Gene names	Positions within proteins	Sequence window	Modified sequence	Citrullination (RNQ) Probabilities	Ratio H/L normalized	Intensity
Q04447	Creatine kinase B-type	Ckb	13	___MPFSNSHNTQKLRFPAEDEFPDLSSHNN	_LR(ci)FPAEDEFPDLSSHNNHMAK_	LR(1)FPAEDEFPDLSSHNNHMAK	58.808	97269000
P62849;Q9D7P1;E9Q3V8;P62849-3;P62849-2	40S ribosomal protein S24;40S ribosomal protein S24;40S ribosomal protein S24	Rps24;Rps24;Rps24	90;90;90;90;90	IYDSLDYAKKNEPKHRLARHGLYEKKKTSRK	_HR(ci)LAR(ci)HGLYEK_	HR(1)LAR(1)HGLYEK	47.547	186490000
P62849;Q9D7P1;E9Q3V8;P62849-3;P62849-2	40S ribosomal protein S24;40S ribosomal protein S24;40S ribosomal protein S24	Rps24;Rps24;Rps24	93;93;93;93;93	SLDYAKKNEPKHRLARHGLYEKKKTSRKQRK	_HR(ci)LAR(ci)HGLYEK_	HR(1)LAR(1)HGLYEK	47.547	186490000
B2RQC6;E9QAI5;G3UWN2;B7ZN27;E9QAT6		Cad;Cad;Cad;Cad;Cad	129;129;129;129;129	PGLQGVDTRELTKKLREQGSLLGKLVQKGTE	_LR(ci)EQGSLLGK_	LR(1)EQGSLLGK	43.133	89509000
E9Q8I2		Gm17312	251	DHHGLRRIFHNNIKNRKPTFTWKLNNTLLND	_IFHN(ci)N(ci)IKN(ci)R(ci)_	IFHN(1)N(1)IKN(1)R(1)	40.604	1181600000
Q8R3C1;Q8R3C1-2;'Q8R3C1-3	Uncharacterized protein C2orf42 homolog		421;411;233	GSAKKRLPNSTTAFVRKDALPLGTFSKYTWH	_LPN(ci)STTAFVR(ci)K_	LPN(1)STTAFVR(1)K	25.008	34085000
Q8BMS1	Trifunctional enzyme subunit alpha, mitochondrial;Long-chain enoyl-CoA hydratase;Long chain 3-hydroxyacyl-CoA dehydrogenase	Hadha	399	GLKTLLKDTTVTGLGRGQQQVFKGLNDKVKK	_TLLKDTTVTGLGR(ci)GQQQVFK_	TLLKDTTVTGLGR(0.983)GQ(0.016)Q(0.001)QVFK	24.699	35612000
P15864;P43274;P43275;P43277	Histone H1.2;Histone H1.4;Histone H1.1;Histone H1.3	Hist1h1c;Hist1h1e;Hist1h1a;Hist1h1d	54;54;56;55	PVSELITKAVAASKERSGVSLAALKKALAAA;SVSELIVQAVSSSKERSGVSLAALKKSLAAA	_ER(ci)SGVSLAALKK_	ER(1)SGVSLAALKK	22.124	1241800000
Q62425	NADH dehydrogenase [ubiquinone] 1 alpha subcomplex subunit 4	Ndufa4	47	YVMRLALFNPDVSWDRKNNPEPWNKLGPNEQ	_LALFNPDVSWDR(ci)K_	LALFNPDVSWDR(1)K	19.502	42381000
D3YXG3;P62852	40S ribosomal protein S25	Gm4963;Rps25	111;111	LIKLVSKHRAQVIYTRNTKGGDAPAAGEDA_;LLKLVSKHRAQVIYTRNTKGGGSPAAGEDA_	_AQVIYTR(ci)NTK_	AQVIYTR(0.809)N(0.191)TK	19.464	116720000
P10853;Q8CGP2-2;Q64475;Q8CGP2;Q921L4;Q8CBB6;Q8CGP0;Q9D2U9;Q8CGP1	Histone H2B type 1-F/J/L;Histone H2B type 1-B;Histone H2B type 1-P;Histone H2B;Histone H2B;Histone H2B type 3-B;Histone H2B type 3-A;Histone H2B type 1-K	Hist1h2bf;Hist1h2bb;Hist1h2bp;Gm13646;Gm13646;Hist3h2bb;Hist3h2ba;Hist1h2bk	80;80;80;80;80;80;80;80;80	SFVNDIFERIASEASRLAHYNKRSTITSREI;SFVNDIFERIASEASRLAHYNKRSTITSREV	_IASEASR(ci)LAHYNKR_	IASEASR(1)LAHYNKR	17.738	1191700000
P70696	Histone H2B type 1-A	Hist1h2ba	81	SFVTDIFERIASEASRLAHYNKRSTITSREI	_IASEASR(ci)LAHYNKR_	IASEASR(1)LAHYNKR	17.738	1191700000
B2RQC6;E9QAI5;G3UWN2;B7ZN27;E9QAT6		Cad;Cad;Cad;Cad;Cad	854;791;854;854;854	RMKRIVTHAQLLEQHRGQALPQDLLHQAKCL	_IVTHAQLLEQHR(ci)GQALPQDLLHQAK_	IVTHAQ(0.007)LLEQ(0.077)HR(0.864)GQ(0.052)ALPQDLLHQAK	15.335	33567000
P10126	Elongation factor 1-alpha 1	Eef1a1	266	QDVYKIGGIGTVPVGRVETGVLKPGMVVTFA	_IGGIGTVPVGR(ci)VETGVLKPGMVVTFAPVNVTTEVK_	IGGIGTVPVGR(1)VETGVLKPGMVVTFAPVNVTTEVK	15.129	2155100000
F7CP94		Tmem161b	3	_____________SLRGFESSVLQNLKGRFW	_(ac)SLR(ci)GFESSVLQ(ci)N(ci)LK_	SLR(1)GFESSVLQ(1)N(1)LK	14.296	1274300000
B2RQC6;E9QAI5;G3UWN2;B7ZN27;E9QAT6		Cad;Cad;Cad;Cad;Cad	770;707;770;770;770	IGSCMKSVGEVMGIGRSFEEAFQKALRMVDE	_SVGEVM(ox)GIGR(ci)SFEEAFQK_	SVGEVMGIGR(1)SFEEAFQK	14.213	20539000
E9Q4S3;Q61043;Q61043-2	Ninein	Nin;Nin	1467;1467;1467	QELTRNLRERVTALVRQKDAPSQGQKEEELK	_VTALVR(ci)Q(ci)KDAPSQ(ci)GQK_	VTALVR(0.721)Q(0.779)KDAPSQ(0.779)GQ(0.721)K	11.243	579980000
G5E8Y3;Q9CR80	Protein FAM32A	Gm5590;Fam32a	74;72	KRTPAQAAFEKMQEKRQMERILKKASKTHKQ	_M(ox)Q(ci)EKR(ci)Q(ci)MER(ci)_	MQ(1)EKR(1)Q(1)MER(1)	11.118	2844800
G5E8Y3;Q9CR80	Protein FAM32A	Gm5590;Fam32a	78;76	AQAAFEKMQEKRQMERILKKASKTHKQRVED	_M(ox)Q(ci)EKR(ci)Q(ci)MER(ci)_	MQ(1)EKR(1)Q(1)MER(1)	11.118	2844800
A3KFM7;A3KFM8;E9Q5X4		Chd6;Chd6;Chd6	680;679;347	EQVKKLQSILKPMMLRRLKDDVEKNLAPKQE	_LQ(ci)SILKPM(ox)M(ox)LR(ci)R(ci)_	LQ(1)SILKPMMLR(1)R(1)	10.159	451920000
A3KFM7;A3KFM8;E9Q5X4		Chd6;Chd6;Chd6	681;680;348	QVKKLQSILKPMMLRRLKDDVEKNLAPKQET	_LQ(ci)SILKPM(ox)M(ox)LR(ci)R(ci)_	LQ(1)SILKPMMLR(1)R(1)	10.159	451920000
A6H5Z3;A6H5Z3-2	Exocyst complex component 6B	Exoc6b	547;547	LLTRTLSNSLQNVIKRKNIGLTELVQIIINT	_TLSNSLQN(ci)VIKR(ci)_	TLSN(0.014)SLQ(0.014)N(0.972)VIKR(1)	9.5138	448670000
P10126;D3YZ68;D3Z3I8	Elongation factor 1-alpha 1	Eef1a1;Eef1a1;Eef1a1	96;96;96	ETSKYYVTIIDAPGHRDFIKNMITGTSQADC	_YYVTIIDAPGHR(ci)DFIK_	YYVTIIDAPGHR(1)DFIK	9.4142	2548500000
Q64478;Q6ZWY9;P10854;Q64525	Histone H2B type 1-H;Histone H2B type 1-C/E/G;Histone H2B type 1-M;Histone H2B type 2-B	Hist1h2bh;Hist1h2bc;Hist1h2bm;Hist2h2bb	80;80;80;80	SFVNDIFERIAGEASRLAHYNKRSTITSREI	_IAGEASR(ci)LAHYNKR_	IAGEASR(1)LAHYNKR	8.8511	2484900000
E9PXL6;E9Q0E3;E9Q5U3;E9Q1S8;P16858;E9PX72;E9PX42;F8WJL5;E9Q9E5;E9QAC7;E9PZH9;F6ZQM8;E9PZL2;D3YUV0;D3YU05;E9PYX4;D3Z0Z9;F6QXU4	Glyceraldehyde-3-phosphate dehydrogenase;Glyceraldehyde-3-phosphate dehydrogenase;Glyceraldehyde-3-phosphate dehydrogenase;Glyceraldehyde-3-phosphate dehydrogenase;Glyceraldehyde-3-phosphate dehydrogenase;Glyceraldehyde-3-phosphate dehydrogenase;Glyceraldehyde-3-phosphate dehydrogenase;Glyceraldehyde-3-phosphate dehydrogenase;Glyceraldehyde-3-phosphate dehydrogenase;Glyceraldehyde-3-phosphate deh…	Gm3200;Gm10293;Gm10358;Gm4609;Gapdh;Gm5559;Gm2606;Gapdh;Gm10481;Gm3839;Gm10566;Gm3222;Gm10327;Gm10291;Gm6316;Gm5507;Gm5069;Gm4795	78;78;78;78;78;78;78;78;78;78;78;74;78;78;80;80;80;80	GKLVINGKPITIFQERDPTNIKWGEAGAEYV	_LVIN(ci)GKPITIFQER(ci)DPTNIK_	LVIN(1)GKPITIFQ(0.001)ER(0.999)DPTN(0.001)IK	8.1549	628000000
Q9D8E6	60S ribosomal protein L4	Rpl4	33	SGKNVTLPAVFKAPIRPDIVNFVHTNLRKNN	_APIR(ci)PDIVNFVHTN(ci)LRK_	APIR(1)PDIVNFVHTN(0.903)LR(0.097)K	7.0239	310280000
P10126;D3YZ68;D3Z3I8;P62631;B7ZBW3	Elongation factor 1-alpha 1;Elongation factor 1-alpha 2;Elongation factor 1-alpha	Eef1a1;Eef1a1;Eef1a1;Eef1a2;Eef1a2	134;134;134;134;134	GVGEFEAGISKNGQTREHALLAYTLGVKQLI	_NGQTR(ci)EHALLAYTLGVK_	NGQTR(1)EHALLAYTLGVK	6.7194	405890000
A3KMP2;A3KMP2-2	Tetratricopeptide repeat protein 38	Ttc38	435;249	HAAMTCTSSVHKNVARSLLMERDALKPNSPL	_N(ci)VAR(ci)SLLM(ox)ER(ci)DALK_	N(1)VAR(1)SLLMER(1)DALK	6.5801	90185000
A3KMP2;A3KMP2-2	Tetratricopeptide repeat protein 38	Ttc38	441;255	TSSVHKNVARSLLMERDALKPNSPLTERLIR	_N(ci)VAR(ci)SLLM(ox)ER(ci)DALK_	N(1)VAR(1)SLLMER(1)DALK	6.5801	90185000
Q6ZWZ4;D3Z3R1;D3YW41;P47964;D3YX71	60S ribosomal protein L36;60S ribosomal protein L36;60S ribosomal protein L36;60S ribosomal protein L36	Rpl36;Gm5745;Rpl36-ps3;Rpl36;Gm8973	4;4;4;4;4	____________MALRYPMAVGLNKGHKVTK	_ALR(ci)YPMAVGLNK_	ALR(1)YPMAVGLNK	6.2972	40791000
Q8VDP6	CDP-diacylglycerol--inositol 3-phosphatidyltransferase	Cdipt	209	LITAARNMAALDAADRAKKK___________	_NMAALDAADR(ci)AK_	NMAALDAADR(1)AK	6.2969	79898000
Q7TPQ3;Q7TPQ3-5;Q7TPQ3-2	E3 ubiquitin-protein ligase SHPRH	Shprh	1154;1154;1154	RAMEFSVDEELVQRVRNEISSNYKQQTDKLS	_VR(ci)N(ci)EISSN(ci)YK_	VR(1)N(1)EISSN(1)YK	6.2639	696010000
E9PXL6;E9Q0E3;E9Q5U3;E9Q1S8;P16858;E9PX72;F8WJL5;E9QAC7;E9PZH9;E9PZL2;D3YU05;D3YV03	Glyceraldehyde-3-phosphate dehydrogenase;Glyceraldehyde-3-phosphate dehydrogenase;Glyceraldehyde-3-phosphate dehydrogenase;Glyceraldehyde-3-phosphate dehydrogenase;Glyceraldehyde-3-phosphate dehydrogenase;Glyceraldehyde-3-phosphate dehydrogenase;Glyceraldehyde-3-phosphate dehydrogenase;Glyceraldehyde-3-phosphate dehydrogenase;Glyceraldehyde-3-phosphate dehydrogenase;Glyceraldehyde-3-phosphate deh…	Gm3200;Gm10293;Gm10358;Gm4609;Gapdh;Gm5559;Gapdh;Gm3839;Gm10566;Gm10327;Gm6316;Gm10290	195;195;195;195;195;195;164;195;194;196;201;195	TATQKTVDGPSGKLWRDGRGAAQNIIPASTG	_LWR(ci)DGR(ci)GAAQNIIPASTGAAK_	LWR(1)DGR(1)GAAQNIIPASTGAAK	6.0873	504160000
E9PXL6;E9Q0E3;E9Q5U3;E9Q1S8;P16858;E9PX72;F8WJL5;E9QAC7;E9PZH9;E9PZL2;D3YU05;D3YV03	Glyceraldehyde-3-phosphate dehydrogenase;Glyceraldehyde-3-phosphate dehydrogenase;Glyceraldehyde-3-phosphate dehydrogenase;Glyceraldehyde-3-phosphate dehydrogenase;Glyceraldehyde-3-phosphate dehydrogenase;Glyceraldehyde-3-phosphate dehydrogenase;Glyceraldehyde-3-phosphate dehydrogenase;Glyceraldehyde-3-phosphate dehydrogenase;Glyceraldehyde-3-phosphate dehydrogenase;Glyceraldehyde-3-phosphate deh…	Gm3200;Gm10293;Gm10358;Gm4609;Gapdh;Gm5559;Gapdh;Gm3839;Gm10566;Gm10327;Gm6316;Gm10290	198;198;198;198;198;198;167;198;197;199;204;198	QKTVDGPSGKLWRDGRGAAQNIIPASTGAAK	_LWR(ci)DGR(ci)GAAQNIIPASTGAAK_	LWR(1)DGR(1)GAAQNIIPASTGAAK	6.0873	504160000
Q9ER47	Potassium voltage-gated channel subfamily H member 7	Kcnh7	957	DEQKPLFLGTVDSTPRMVKATRLHGEETMPH	_PLFLGTVDSTPR(ci)MVK_	PLFLGTVDSTPR(1)MVK	5.991	49989000
P62918	60S ribosomal protein L8	Rpl8	128	VCCLEEKPGDRGKLARASGNYATVISHNPET	_LAR(ci)ASGNYATVISHNPETK_	LAR(1)ASGNYATVISHNPETK	5.6925	65757000
O35129;E9Q313	Prohibitin-2	Phb2;Phb2	11;11	_____MAQNLKDLAGRLPAGPRGMGTALKLL	_(ac)AQNLKDLAGR(ci)LPAGPR_	AQNLKDLAGR(1)LPAGPR	5.578	22703000
Q9D8E6	60S ribosomal protein L4	Rpl4	188	KLKAWNDIKKVYASQRMRAGKGKMRNRRRIQ	_VYASQR(ci)MR(ci)AGK_	VYASQ(0.001)R(0.999)MR(1)AGK	5.5424	150360000
Q9D8E6	60S ribosomal protein L4	Rpl4	190	KAWNDIKKVYASQRMRAGKGKMRNRRRIQRR	_VYASQR(ci)MR(ci)AGK_	VYASQ(0.001)R(0.999)MR(1)AGK	5.5424	150360000
P62849;Q9D7P1;E9Q3V8;P62849-3;P62849-2	40S ribosomal protein S24;40S ribosomal protein S24;40S ribosomal protein S24	Rps24;Rps24;Rps24	16;16;16;16;16	MNDTVTIRTRKFMTNRLLQRKQMVIDVLHPG	_FMTNR(ci)LLQR(ci)K_	FMTN(0.304)R(0.696)LLQ(0.009)R(0.991)K	5.4705	154280000
P62849;Q9D7P1;E9Q3V8;P62849-3;P62849-2	40S ribosomal protein S24;40S ribosomal protein S24;40S ribosomal protein S24	Rps24;Rps24;Rps24	20;20;20;20;20	VTIRTRKFMTNRLLQRKQMVIDVLHPGKATV	_FMTNR(ci)LLQR(ci)K_	FMTN(0.304)R(0.696)LLQ(0.009)R(0.991)K	5.4705	154280000
B2RQC6;E9QAI5;G3UWN2;B7ZN27;E9QAT6		Cad;Cad;Cad;Cad;Cad	156;156;156;156;156	KGTEPSALPFVDPNARPLAPEVSIKTPRVFN	_GTEPSALPFVDPNAR(ci)PLAPEVSIK_	GTEPSALPFVDPNAR(1)PLAPEVSIK	4.8707	182470000
P07901;P11499;E9Q3D6	Heat shock protein HSP 90-alpha;Heat shock protein HSP 90-beta	Hsp90aa1;Hsp90ab1;Hsp90ab1	401;392;179	IRGVVDSEDLPLNISREMLQQSKILKVIRKN	_GVVDSEDLPLNISR(ci)EMLQQSK_	GVVDSEDLPLNISR(0.999)EMLQQSK	4.8323	15140000
D3Z6J9;P14115;E9QP28	60S ribosomal protein L27a	Gm5908;Rpl27a;Gm5453	105;105;105	AAKNKTGVAPIIDVVRSGYYKVLGKGKLPKQ	_TGVAPIIDVVR(ci)SGYYK_	TGVAPIIDVVR(1)SGYYK	4.7543	88072000
Q9D8E6	60S ribosomal protein L4	Rpl4	45	APIRPDIVNFVHTNLRKNNRQPYAVSELAGH	_APIR(ci)PDIVNFVHTNLR(ci)K_	APIR(1)PDIVNFVHTN(0.031)LR(0.969)K	4.62	218680000
P17182;Q6PHC1	Alpha-enolase;Enolase	Eno1;Eno1	412;344	APCRSERLAKYNQILRIEEELGSKAKFAGRS	_YNQILR(ci)IEEELGSK_	YNQILR(1)IEEELGSK	4.2065	15356000
P10126;D3YZ68;D3Z3I8	Elongation factor 1-alpha 1	Eef1a1;Eef1a1;Eef1a1	166;166;166	GVNKMDSTEPPYSQKRYEEIVKEVSTYIKKI	_MDSTEPPYSQKR(ci)YEEIVK_	MDSTEPPYSQ(0.47)KR(0.53)YEEIVK	4.1978	24961000
Q9Z1W5;Q6TAW2;Q6TAW2-2	Stress-associated endoplasmic reticulum protein 1;Stress-associated endoplasmic reticulum protein 2	Serp1;Serp2	21;21;21	RIRMANEKHSKNITQRGNVAKTSRNAPEEKA	_NITQR(ci)GNVAK_	NITQ(0.041)R(0.955)GN(0.004)VAK	4.0873	139760000
E9QNJ0;Q8BP67;E9Q132	60S ribosomal protein L24	Rpl24;Rpl24;Rpl24	80;80;80	EEIQKKRTRRAVKFQRAITGASLADIMAKRN	_FQR(ci)AITGASLADIMAK_	FQR(1)AITGASLADIMAK	4.0545	48165000
F7D6E8	Glyceraldehyde-3-phosphate dehydrogenase	Gm4891	12	____EGRAHLKGGAKRVLISAPSANAPMFVM	_R(ci)VLISAPSAN(ci)APMFVMGVNHEKYDNSLK_	R(1)VLISAPSAN(1)APMFVMGVNHEKYDNSLK	3.5995	809970000
P19096	Fatty acid synthase;[Acyl-carrier-protein] S-acetyltransferase;[Acyl-carrier-protein] S-malonyltransferase;3-oxoacyl-[acyl-carrier-protein] synthase;3-oxoacyl-[acyl-carrier-protein] reductase;3-hydroxypalmitoyl-[acyl-carrier-protein] dehydratase;Enoyl-[acyl-carrier-protein] reductase;Oleoyl-[acyl-carrier-protein] hydrolase	Fasn	1717	QARFPQLDDTSFANSRDTSFEQHVLLHTGGK	_FPQLDDTSFANSR(ci)DTSFEQHVLLHTGGK_	FPQLDDTSFANSR(1)DTSFEQHVLLHTGGK	3.2318	60592000
P32261	Antithrombin-III	Serpinc1	230	SRVTINNWVANKTEGRIKDVIPQGAINELTA	_VTIN(ci)N(ci)WVAN(ci)KTEGR(ci)IK_	VTIN(1)N(1)WVAN(1)KTEGR(1)IK	3.1276	243120000
Q3UHB8		Gm1568	611	QHAAQVAEEAVQQKARRVVQTRLEKERAQRA	_LQ(ci)HAAQ(ci)VAEEAVQ(ci)Q(ci)KAR(ci)_	LQ(1)HAAQ(1)VAEEAVQ(1)Q(1)KAR(1)	3.0236	80687000
A2AVR2	HEAT repeat-containing protein 8	Heatr8	761	PLDSNGAEMWRQLILRKPSCDVRDLLDLLLT	_QLILR(ci)KPSCDVR(ci)_	QLILR(1)KPSCDVR(1)	2.6503	13851000
A2AVR2	HEAT repeat-containing protein 8	Heatr8	768	EMWRQLILRKPSCDVRDLLDLLLTSLKEKPV	_QLILR(ci)KPSCDVR(ci)_	QLILR(1)KPSCDVR(1)	2.6503	13851000
E9PVA8;E9Q005;Q8BIX2		Gcn1l1;Gcn1l1;Gcn1l1	1674;1315;58	TPGLKASLLDPVPEVRTVSAKALGAMVKGMG	_ASLLDPVPEVR(ci)TVSAK_	ASLLDPVPEVR(1)TVSAK	2.4022	9697500
P62849;Q9D7P1;E9Q3V8;P62849-3;P62849-2	40S ribosomal protein S24;40S ribosomal protein S24;40S ribosomal protein S24	Rps24;Rps24;Rps24	8;8;8;8;8	________MNDTVTIRTRKFMTNRLLQRKQM	_(ac)MNDTVTIR(ci)TR(ci)K_	MNDTVTIR(1)TR(1)K	2.2036	29756000
P62849;Q9D7P1;E9Q3V8;P62849-3;P62849-2	40S ribosomal protein S24;40S ribosomal protein S24;40S ribosomal protein S24	Rps24;Rps24;Rps24	10;10;10;10;10	______MNDTVTIRTRKFMTNRLLQRKQMVI	_(ac)MNDTVTIR(ci)TR(ci)K_	MNDTVTIR(1)TR(1)K	2.2036	29756000
Q60949;Q60949-2;E9Q6L4;Q3TGE9;F6QUA9	TBC1 domain family member 1	Tbc1d1;Tbc1d1;Tbc1d1;Tbc1d1	842;749;620;19;842	ENQKLQASENDLLNKRLKLDYEEITPCLKEV	_LQASEN(ci)DLLN(ci)KR(ci)_	LQASEN(1)DLLN(1)KR(1)	2.1914	5242600
P33242	Steroidogenic factor 1	Nr5a1	428	CGDKFQQLLLCLVEVRALSMQAKEYLYHKHL	_FQ(ci)Q(ci)LLLCLVEVR(ci)ALSM(ox)Q(ci)AK_	FQ(1)Q(1)LLLCLVEVR(1)ALSMQ(1)AK	2.1805	19026000
P47911;E9PUX4;D3Z4I7	60S ribosomal protein L6;60S ribosomal protein L6;60S ribosomal protein L6	Rpl6;Gm5428;Gm6807	122;122;122	DKNGGTRVVKLRKMPRYYPTEDVPRKLLSHG	_MPR(ci)YYPTEDVPR(ci)K_	MPR(1)YYPTEDVPR(1)K	2.0416	42771000
P47911;E9PUX4;D3Z4I7	60S ribosomal protein L6;60S ribosomal protein L6;60S ribosomal protein L6	Rpl6;Gm5428;Gm6807	131;131;131	KLRKMPRYYPTEDVPRKLLSHGKKPFSQHVR	_MPR(ci)YYPTEDVPR(ci)K_	MPR(1)YYPTEDVPR(1)K	2.0416	42771000
Q9D8E6	60S ribosomal protein L4	Rpl4	291	NYNLPMHKMMNTDLSRILKSPEIQRALRAPR	_MMNTDLSR(ci)ILK_	MMNTDLSR(1)ILK	1.9364	31982000
Q8VDG6	Mitogen-activated protein kinase kinase kinase MLK4	Mlk4	417	QEDWKLEIQQMFSELRTKEKELRSREEELSR	_LEIQQMFSELR(ci)TK_	LEIQQ(0.002)MFSELR(0.998)TK	1.928	8165500000
Q80W93;Q80W93-2;Q80W93-3	Hydrocephalus-inducing protein	Hydin	113;113;91	LKEMSLTTEQKLASTRIICRPQITELLDMGE	_EM(ox)SLTTEQKLASTR(ci)_	EMSLTTEQKLASTR(1)	1.9041	58671000
Q8CI15-2;Q8CI15;Q8CI15-3;Q3UWJ7;B1AT89;B1AT88;B1AT86;B1AT87;B1AT85	Sphingosine kinase 1	Sphk1;Sphk1;Sphk1;Sphk1;Sphk1;Sphk1;Sphk1	62;56;55;55;55;55;56;55;56	FLEEAEITFKLILTERKNHARELVCAEELGH	_LILTER(ci)KN(ci)HAR(ci)_	LILTER(1)KN(1)HAR(1)	1.828	55613000
Q8CI15-2;Q8CI15;Q8CI15-3;Q3UWJ7;B1AT89;B1AT88;B1AT86;B1AT87;B1AT85	Sphingosine kinase 1	Sphk1;Sphk1;Sphk1;Sphk1;Sphk1;Sphk1;Sphk1	67;61;60;60;60;60;61;60;61	EITFKLILTERKNHARELVCAEELGHWDALA	_LILTER(ci)KN(ci)HAR(ci)_	LILTER(1)KN(1)HAR(1)	1.828	55613000
F6QCT0		Thoc2	4	____________HLCRILSENKSHDSSTYRD	_(ac)HLCR(ci)ILSEN(ci)K_	HLCR(1)ILSEN(1)K	1.8177	23209000
E9PVL2;Q8C8H8-2;F8VQF8;Q8C8H8	Kyphoscoliosis peptidase	Ky;Ky;Ky	123;123;123;123	FSLAKRLQGDKNGNMRPRQPGGKDAHAYPWD	_N(ci)GN(ci)MR(ci)PRQ(ci)PGGK_	N(0.935)GN(0.918)MR(0.904)PR(0.587)Q(0.656)PGGK	1.8013	319180000
P68372;P99024	Tubulin beta-4B chain;Tubulin beta-5 chain	Tubb4b;Tubb5	162;162	MGTLLISKIREEYPDRIMNTFSVVPSPKVSD	_IREEYPDR(ci)IMNTFSVVPSPK_	IREEYPDR(1)IMNTFSVVPSPK	1.7149	543350000
E9PVA3		Gm1966	776	ATVEITDVSTEEKGQRLTLIQQHMGSLLSEE	_ATVEITDVSTEEKGQ(ci)R(ci)_	ATVEITDVSTEEKGQ(1)R(1)	1.7059	94637000
P97351;D3Z6C3;D3Z7W7	40S ribosomal protein S3a	Rps3a;Gm10119;Gm9000	42;42;42	KKDWYDVKAPAMFNIRNIGKTLVTRTQGTKI	_APAMFNIR(ci)NIGK_	APAMFN(0.004)IR(0.813)N(0.183)IGK	1.6064	19838000
Q6P5D8	Structural maintece of chromosomes flexible hinge domain-containing protein 1	Smchd1	187	DETQGKPAVAVVDNGRGMTSKQLNNWAVYRL	_LLFDETQGKPAVAVVDNGR(ci)_	LLFDETQGKPAVAVVDN(0.452)GR(0.548)	1.5625	163940000
Q99J64	RNA-binding protein 43	Rbm43	71	AYIIFKEKKVAQDFIRQKKHPPGSEPRLTVS	_VAQ(ci)DFIR(ci)Q(ci)K_	VAQ(1)DFIR(1)Q(1)K	1.5278	1462600000
E9QP10;Q6PDH4	Ran-binding protein 3-like	Ranbp3l;Ranbp3l	382;381	LIMRNQGSLRLVLNSRLWAQMKIQRASQKNL	_LVLN(ci)SR(ci)LWAQ(ci)MK_	LVLN(1)SR(1)LWAQ(1)MK	1.5255	157150000
Q8BLS7	Ankyrin repeat domain-containing protein SOWAHA	Sowaha	181	GGPEDPALPRSSELARPASVPSGLALTSTES	_SSELAR(ci)PASVPSGLALTSTESPGPEPAPPTAQ(ci)VPPQ(ci)KPCM(ox)LPVR(ci)_	SSELAR(1)PASVPSGLALTSTESPGPEPAPPTAQ(1)VPPQ(1)KPCMLPVR(1)	1.5124	11902000
Q8BLS7	Ankyrin repeat domain-containing protein SOWAHA	Sowaha	219	PTAQVPPQKPCMLPVRCVVPGPAALRIRAEE	_SSELAR(ci)PASVPSGLALTSTESPGPEPAPPTAQ(ci)VPPQ(ci)KPCM(ox)LPVR(ci)_	SSELAR(1)PASVPSGLALTSTESPGPEPAPPTAQ(1)VPPQ(1)KPCMLPVR(1)	1.5124	11902000
F7CBJ9		Ssh1	13	___LQVMINLLRCEDRIKLAVRLESVWTDRV	_(ac)LQVM(ox)IN(ci)LLRCEDR(ci)IK_	LQVMIN(0.873)LLR(0.13)CEDR(0.997)IK	1.5076	33862000
Q8VDD5	Myosin-9	Myh9	1830	KIAQLEEQLDNETKERQAASKQVRRTEKKLK	_IAQLEEQLDNETKER(ci)QAASK_	IAQLEEQLDN(0.097)ETKER(0.746)Q(0.156)AASK	1.5066	9215200
P97351;D3Z6C3;D3Z7W7	40S ribosomal protein S3a	Rps3a;Gm10119;Gm9000	51;51;51	PAMFNIRNIGKTLVTRTQGTKIASDGLKGRV	_TLVTR(ci)TQGTK_	TLVTR(0.974)TQ(0.026)GTK	1.4451	39035000
Q5EBP8;P49312;P49312-2	Heterogeneous nuclear ribonucleoprotein A1	Hnrnpa1;Hnrnpa1	122;122;122	IFVGGIKEDTEEHHLRDYFEQYGKIEVIEIM	_IFVGGIKEDTEEHHLR(ci)DYFEQYGK_	IFVGGIKEDTEEHHLR(0.587)DYFEQ(0.413)YGK	1.4233	310690000
F7CBJ9		Ssh1	9	_______LQVMINLLRCEDRIKLAVRLESVW	_(ac)LQVM(ox)INLLR(ci)CEDR(ci)IK_	LQVMIN(0.472)LLR(0.547)CEDR(0.981)IK	1.4227	20407000
Q7TMM9;Q922F4;Q9CWF2	Tubulin beta-2A chain;Tubulin beta-6 chain;Tubulin beta-2B chain	Tubb2a;Tubb6;Tubb2b	162;162;162	MGTLLISKIREEYPDRIMNTFSVMPSPKVSD	_IREEYPDR(ci)IMNTFSVMPSPK_	IR(0.004)EEYPDR(0.996)IMNTFSVMPSPK	1.3575	38977000
P33174	Chromosome-associated kinesin KIF4	Kif4	648	TVSKLNQEIRMMKNQRVQLMRQMKEDAEKFR	_N(ci)Q(ci)R(ci)VQ(ci)LMRQ(ci)MK_	N(0.96)Q(0.96)R(0.753)VQ(0.787)LMR(0.753)Q(0.787)MK	1.2975	323890000
P33174	Chromosome-associated kinesin KIF4	Kif4	653	NQEIRMMKNQRVQLMRQMKEDAEKFRQWKQQ	_N(ci)Q(ci)R(ci)VQ(ci)LMRQ(ci)MK_	N(0.96)Q(0.96)R(0.753)VQ(0.787)LMR(0.753)Q(0.787)MK	1.2975	323890000
Q5U4D8	Sodium-dependent multivitamin transporter	Slc5a6	600	SQDIPVIPNLFPEKMRNGVLQDSTDKERMAE	_MR(ci)NGVLQDSTDKER_	MR(0.641)N(0.359)GVLQDSTDKER	1.2957	230380000
D3Z4J0		Gm5436	136	TQGIISAFSTIMSVHRGQVPCTVTTASPLDD	_LGNTQGIISAFSTIMSVHR(ci)GQVPCTVTTASPLDDAVLSELK_	LGNTQGIISAFSTIMSVHR(0.561)GQ(0.439)VPCTVTTASPLDDAVLSELK	1.2547	179860000
Q7TND5	Ribosome production factor 1	Rpf1	69	ISEIKNKQRRHLMFTRWKQQQRKEKLAAKKK	_HLM(ox)FTR(ci)WKQ(ci)Q(ci)Q(ci)R_	HLMFTR(1)WKQ(1)Q(0.999)Q(0.978)R(0.024)	1.2297	115240000
Q2KN98	Cytospin-A	Specc1l	266	NTAIREELNQLKNENRMLKDRLNALGFSLEQ	_N(ci)EN(ci)R(ci)M(ox)LK_	N(1)EN(1)R(1)MLK	1.201	225460000
P62264;D3Z7I1	40S ribosomal protein S14	Rps14;Rps14	117;117	GNRTKTPGPGAQSALRALARSGMKIGRIEDV	_TPGPGAQSALR(ci)ALAR(ci)SGMK_	TPGPGAQSALR(1)ALAR(1)SGMK	1.1817	36676000
P62264;D3Z7I1	40S ribosomal protein S14	Rps14;Rps14	121;121	KTPGPGAQSALRALARSGMKIGRIEDVTPIP	_TPGPGAQSALR(ci)ALAR(ci)SGMK_	TPGPGAQSALR(1)ALAR(1)SGMK	1.1817	36676000
Q9WTJ8	Protein FAM50B	Fam50b	91	KQEALLREREMQLAKREQLEQRRIQLEMLRE	_EM(ox)Q(ci)LAKR(ci)EQ(ci)LEQ(ci)R_	EMQ(1)LAKR(1)EQ(1)LEQ(0.936)R(0.064)	1.1746	260070000
P55095;A2AS86	Glucagon;Glicentin;Glicentin-related polypeptide;Oxyntomodulin;Glucagon;Glucagon-like peptide 1;Glucagon-like peptide 1(7-37);Glucagon-like peptide 1(7-36);Glucagon-like peptide 2	Gcg;Gcg	83;83	SRRAQDFVQWLMNTKRNRNNIAKRHDEFERH	_AQ(ci)DFVQ(ci)WLMN(ci)TKR(ci)N(ci)R_	AQ(1)DFVQ(0.917)WLMN(0.932)TKR(0.925)N(0.613)R(0.613)	1.1357	70029000
P55095;A2AS86	Glucagon;Glicentin;Glicentin-related polypeptide;Oxyntomodulin;Glucagon;Glucagon-like peptide 1;Glucagon-like peptide 1(7-37);Glucagon-like peptide 1(7-36);Glucagon-like peptide 2	Gcg;Gcg	85;85	RAQDFVQWLMNTKRNRNNIAKRHDEFERHAE	_AQ(ci)DFVQ(ci)WLMN(ci)TKR(ci)N(ci)R_	AQ(1)DFVQ(0.917)WLMN(0.932)TKR(0.925)N(0.613)R(0.613)	1.1357	70029000
Q6NZL0;Q3UHU5;Q3UHU5-3;B8JJI7;Q3UHU5-2	Uncharacterized protein C6orf174 homolog;Coiled-coil domain-containing protein 165	Ccdc165;1110012J17Rik	611;585;585;136;71	ANILGRKIVELEVENRGLKAELDDLRGEDFN	_IVELEVEN(ci)R(ci)GLK_	IVELEVEN(1)R(1)GLK	1.125	383290000
P19253;E9Q5A0;Q3TDS9;D3YY61	60S ribosomal protein L13a	Rpl13a;Rpl13a;Rpl13a;Rpl13a-ps1	140;360;110;140	KVVRLKPTRKFAYLGRLAHEVGWKYQAVTAT	_FAYLGR(ci)LAHEVGWK_	FAYLGR(1)LAHEVGWK	1.1202	40634000
E9PVA8;Q8BIX2		Gcn1l1;Gcn1l1	2623;1006	VRAYSDQAIVNLLKMRRGEELLQSLSKILDV	_M(ox)R(ci)R(ci)GEELLQSLSK_	MR(0.986)R(0.986)GEELLQ(0.029)SLSK	1.1123	257610000
E9PVA8;Q8BIX2		Gcn1l1;Gcn1l1	2624;1007	RAYSDQAIVNLLKMRRGEELLQSLSKILDVA	_M(ox)R(ci)R(ci)GEELLQSLSK_	MR(0.986)R(0.986)GEELLQ(0.029)SLSK	1.1123	257610000
P47934	Carnitine O-acetyltransferase	Crat	7	_________MLAFAARTVVKPLGLLKPSSLM	_(ac)LAFAAR(ci)TVVK_	LAFAAR(1)TVVK	1.086	58865000
Q8K126	Peptide chain release factor 1, mitochondrial	Mtrf1	366	RVLRARLYQQIIEKDRCQQQNARKLQVGTRA	_LYQQIIEKDR(ci)CQ(ci)Q(ci)Q(ci)N(ci)AR_	LYQ(0.005)Q(0.005)IIEKDR(0.983)CQ(0.993)Q(0.993)Q(0.993)N(0.975)AR(0.054)	1.0783	512740000
P15864;P43274;Q07133;P43277	Histone H1.2;Histone H1.4;Histone H1t;Histone H1.3	Hist1h1c;Hist1h1e;Hist1h1t;Hist1h1d	79;79;81;80	KALAAAGYDVEKNNSRIKLGLKSLVSKGILV;KALAAAGYDVEKNNSRIKLGLKSLVSKGTLV	_ALAAAGYDVEKNNSR(ci)IK_	ALAAAGYDVEKNNSR(1)IK	1.0574	189250000
Q8VDF2;Q3UI74;E9Q5Y5	E3 ubiquitin-protein ligase UHRF1	Uhrf1;Uhrf1;Uhrf1	86;86;86	LLVRQSLALPLSTKERDSELSDSDSGYGVGH	_Q(ci)SLALPLSTKER(ci)_	Q(1)SLALPLSTKER(1)	1.0561	29212000
E9PZ54;Q3UIJ9;E9Q8U3;E9Q565;E9Q2N5;E9Q3C8	Myocardial zonula adherens protein	Gcom1;Myzap;Gcom1;Myzap;Gcom1;Gcom1	211;211;211;211;211;211	QQTYEASMDKLREKQRQLEAAQMENQLLKMR	_EKQ(ci)R(ci)Q(ci)LEAAQ(ci)MEN(ci)QLLK_	EKQ(0.99)R(0.965)Q(0.97)LEAAQ(0.692)MEN(0.692)Q(0.692)LLK	1.0538	342000000
Q91YU8	Suppressor of SWI4 1 homolog	Ppan	6	__________MGQSGRSRHQKRNRAQAQLRN	_(ac)GQ(ci)SGR(ci)SR(ci)HQK_	GQ(0.985)SGR(0.976)SR(0.976)HQ(0.064)K	1.0468	323220000
Q91YU8	Suppressor of SWI4 1 homolog	Ppan	8	________MGQSGRSRHQKRNRAQAQLRNLE	_(ac)GQ(ci)SGR(ci)SR(ci)HQK_	GQ(0.985)SGR(0.976)SR(0.976)HQ(0.064)K	1.0468	323220000
Q8BH32-2;Q8BH32	Sushi domain-containing protein 4	Susd4	133;133	IQEDCRIPQIEDAEIRNKTYRHGEKLVIDCH	_IPQIEDAEIR(ci)N(ci)KTYR_	IPQIEDAEIR(0.984)N(0.987)KTYR(0.029)	1.0201	22997000
P41105	60S ribosomal protein L28	Rpl28	39	TYSTEPNNLKARNSFRYNGLIHRKTVGVEPA	_NSFR(ci)YNGLIHRK_	NSFR(0.5)YN(0.5)GLIHRK	1.0179	97022000
Q61324;Q61324-2	Aryl hydrocarbon receptor nuclear translocator 2	Arnt2	402;391	QQVVKLKGQVLSVMYRFRTKNREWLLIRTSS	_GQVLSVM(ox)YR(ci)FR(ci)TK_	GQ(0.001)VLSVMYR(0.999)FR(0.999)TK	1.0137	204050000
Q61324;Q61324-2	Aryl hydrocarbon receptor nuclear translocator 2	Arnt2	404;393	VVKLKGQVLSVMYRFRTKNREWLLIRTSSFT	_GQVLSVM(ox)YR(ci)FR(ci)TK_	GQ(0.001)VLSVMYR(0.999)FR(0.999)TK	1.0137	204050000
Q06138;F8WGY6;Q9DB16-2;Q9DB16	Calcium-binding protein 39;Calcium-binding protein 39-like	Cab39;Cab39l;Cab39l	264;263;263;263	YISKPENLKLMMNLLRDKSPNIQFEAFHVFK;YISKPENLKLMMNLLRDKSRNIQFEAFHVFK	_PENLKLM(ox)MN(ci)LLR_	PENLKLMMN(0.5)LLR(0.5)	0.97948	64492000
P22752;Q8CGP5;Q8CGP6;Q8CGP7;Q8BFU2	Histone H2A type 1;Histone H2A type 1-F;Histone H2A type 1-H;Histone H2A type 1-K;Histone H2A type 3	Hist1h2ab;Hist1h2af;Hist1h2ah;Hist1h2ak;Hist3h2a	89;89;89;89;89	NKKTRIIPRHLQLAIRNDEELNKLLGRVTIA	_HLQLAIR(ci)NDEELNKLLGR_	HLQLAIR(0.719)N(0.28)DEELNKLLGR	0.96687	1767300000
Q64282	Interferon-induced protein with tetratricopeptide repeats 1	Ifit1	62	DIKNPLGMHNLLAYVRHLKGQQDEALQSLKE	_N(ci)PLGM(ox)HN(ci)LLAYVR(ci)HLK_	N(1)PLGMHN(1)LLAYVR(1)HLK	0.93091	2916000000
P29758	Ornithine aminotransferase, mitochondrial	Oat	398	RETKDCDAWKVCLRLRDNGLLAKPTHGDIIR	_LR(ci)DNGLLAKPTHGDIIR_	LR(0.5)DN(0.5)GLLAKPTHGDIIR	0.92754	638310000
Q3U7U3;Q3UD93;Q3UGI9	F-box only protein 7	Fbxo7;Fbxo7;Fbxo7	322;243;241	RLFKDQLVYPLLAFTRQVLNLPDVFGLVVLP	_LFKDQLVYPLLAFTR(ci)_	LFKDQLVYPLLAFTR(1)	0.92499	10062000
Q5SWW4	Mediator of RNA polymerase II transcription subunit 13	Med13	1880	IGHGELKDWSCLLSRRNLQSLSKRLKDMCRM	_R(ci)NLQ(ci)SLSK_	R(0.639)N(0.448)LQ(0.913)SLSK	0.92155	506670000
Q9R097	Kunitz-type protease inhibitor 1	Spint1	155	YRSYRELRTRGFGGSRIPRIWMGIDLKVQLQ	_GFGGSR(ci)IPR(ci)IWM(ox)GIDLK_	GFGGSR(1)IPR(1)IWMGIDLK	0.92112	428670000
Q9R097	Kunitz-type protease inhibitor 1	Spint1	158	YRELRTRGFGGSRIPRIWMGIDLKVQLQKPL	_GFGGSR(ci)IPR(ci)IWM(ox)GIDLK_	GFGGSR(1)IPR(1)IWMGIDLK	0.92112	428670000
Q3V3I2	Guanine nucleotide-binding protein G(t) subunit alpha-3	Gnat3	14	__MGSGISSESKESARRSKELEKKLQEDAER	_(ac)GSGISSESKESAR(ci)R_	GSGISSESKESAR(0.817)R(0.183)	0.91248	219510000
P25446	Tumor necrosis factor receptor superfamily member 6	Fas	297	AYQDLIKGLKKAECRRTLDKFQDMVQKDLGK	_R(ci)TLDKFQ(ci)DMVQ(ci)K_	R(1)TLDKFQ(1)DMVQ(1)K	0.85874	153310000
Q8BKE9	Intraflagellar transport protein 74 homolog	Ift74	448	QKSQTTARNLTSDSQRLQLDLQKMELLESKM	_N(ci)LTSDSQ(ci)R(ci)LQ(ci)LDLQK_	N(1)LTSDSQ(1)R(1)LQ(1)LDLQ(0.001)K	0.85705	40600000
O35261;Q6PCM3	Transcription factor E2F3	E2f3;E2f3	287;218	CTLDLKLLTEDSENQRLAYVTYQDIRKISGL	_LLTEDSEN(ci)Q(ci)R(ci)LAYVTYQ(ci)DIR(ci)K_	LLTEDSEN(1)Q(1)R(1)LAYVTYQ(1)DIR(1)K	0.84883	175040000
O35261;Q6PCM3	Transcription factor E2F3	E2f3;E2f3	297;228	DSENQRLAYVTYQDIRKISGLKDQTVIVVKA	_LLTEDSEN(ci)Q(ci)R(ci)LAYVTYQ(ci)DIR(ci)K_	LLTEDSEN(1)Q(1)R(1)LAYVTYQ(1)DIR(1)K	0.84883	175040000
O89053;G3UYK8	Coronin-1A	Coro1a;Coro1a	453;381	RNLNAIVQKLQERLDRLEETVQAK_______	_LDR(ci)LEETVQAK_	LDR(0.993)LEETVQ(0.007)AK	0.82187	427150000
Q8VFF6		Olfr849	293	YTIITQMLNPFIYSLRNKEMKKAFRKITSKI	_TVVASVM(ox)YTIITQ(ci)MLNPFIYSLR(ci)N(ci)KEMK_	TVVASVMYTIITQ(0.586)MLN(0.586)PFIYSLR(0.909)N(0.919)KEMK	0.80708	85256000
Q148B6	Speriolin	Spatc1	32	LVRENEELKKLVRLIRENQELKSAIKTQAGG	_LIR(ci)EN(ci)QELK_	LIR(0.679)EN(0.765)Q(0.556)ELK	0.78705	212210000
P05202	Aspartate aminotransferase, mitochondrial	Got2	68	RDTNSKKMNLGVGAYRDDNGKPYVLPSVRKA	_MNLGVGAYR(ci)DDNGKPYVLPSVR_	MNLGVGAYR(0.6)DDN(0.4)GKPYVLPSVR	0.74001	83199000
E9PWZ3;Q9CQ09;P27659;D3YZ47	60S ribosomal protein L3	Rpl3l;Rpl3l;Rpl3;Gm5879	234;67;234;234	VIAVTKGRGVKGVTSRWHTKKLPRKTHKGLR;VIGVTKGKGYKGVTSRWHTKKLPRKTHRGLR	_GVTSR(ci)WHTK_	GVTSR(1)WHTK	0.73428	82829000
P35550	rRNA 2'-O-methyltransferase fibrillarin	Fbl	261	PDQTRIVALNAHTFLRNGGHFVISIKANCID	_IVALNAHTFLR(ci)NGGHFVISIK_	IVALN(0.005)AHTFLR(0.539)N(0.456)GGHFVISIK	0.72358	43599000
Q9WVC5;E9PVJ9;G3UWI6;G3UWT1;G3UZW6	Short transient receptor potential channel 7	Trpc7;Trpc7;Trpc7;Trpc7;Trpc7	855;854;800;794;739	QLSEKFGKNLNKDHLRVNQGKDI________	_N(ci)LN(ci)KDHLR(ci)_	N(1)LN(1)KDHLR(1)	0.66285	188940000
D3Z5X4;D3YWG1		Gm7964;Gm7964	177;201	PHSTVRVVLIGGKPNRVVECIKIILDLISES	_VVLIGGKPNR(ci)_	VVLIGGKPN(0.428)R(0.572)	0.66258	1096400000
Q6ZWQ0;E9QP46;Q6ZWN0	Nesprin-2	Syne2;Syne2;Syne2	471;471;471	SLPAVPPVKLEEMTRRINNVLGKNFIPLLEF	_R(ci)IN(ci)NVLGK_	R(0.633)IN(0.733)N(0.633)VLGK	0.64805	1667600000
Q8K1G2	Limbin	Evc2	795	RVRARVLQQQAQMAWREAEFRKLDQALAAPE	_VLQ(ci)Q(ci)QAQ(ci)M(ox)AWR(ci)EAEFRK_	VLQ(0.981)Q(0.535)Q(0.535)AQ(0.67)MAWR(0.639)EAEFR(0.639)K	0.61613	69183000
Q8K1G2	Limbin	Evc2	800	VLQQQAQMAWREAEFRKLDQALAAPELQSKA	_VLQ(ci)Q(ci)QAQ(ci)M(ox)AWR(ci)EAEFRK_	VLQ(0.981)Q(0.535)Q(0.535)AQ(0.67)MAWR(0.639)EAEFR(0.639)K	0.61613	69183000
A2AM05-3			3	_____________MKRHLIEDLKFRQKVNSE	_(ac)M(ox)KR(ci)HLIEDLK_	MKR(1)HLIEDLK	0.61218	4575300000
P84104;P84104-2	Serine/arginine-rich splicing factor 3	Srsf3	28;28	YVGNLGNNGNKTELERAFGYYGPLRSVWVAR	_VYVGNLGNNGNKTELER(ci)_	VYVGNLGN(0.031)N(0.042)GN(0.309)KTELER(0.618)	0.58381	29153000
Q3V1H1	Cytoskeleton-associated protein 2	Ckap2	74	ENQISRDQKMITSEDRVQEGKKVVKLKTEVA	_DQ(ci)KM(ox)ITSEDR(ci)_	DQ(1)KMITSEDR(1)	0.40703	214390000
Q60930;G3UX26	Voltage-dependent anion-selective channel protein 2	Vdac2;Vdac2	178;166	AGYQMTFDSAKSKLTRSNFAVGYRTGDFQLH	_LTR(ci)SN(ci)FAVGYR(ci)TGDFQLHTNVNN(ci)GTEFGGSIYQK_	LTR(0.736)SN(0.754)FAVGYR(0.771)TGDFQ(0.718)LHTN(0.053)VN(0.181)N(0.739)GTEFGGSIYQ(0.048)K	0.38115	40500000
Q60930;G3UX26	Voltage-dependent anion-selective channel protein 2	Vdac2;Vdac2	186;174	SAKSKLTRSNFAVGYRTGDFQLHTNVNNGTE	_LTR(ci)SN(ci)FAVGYR(ci)TGDFQLHTNVNN(ci)GTEFGGSIYQK_	LTR(0.736)SN(0.754)FAVGYR(0.771)TGDFQ(0.718)LHTN(0.053)VN(0.181)N(0.739)GTEFGGSIYQ(0.048)K	0.38115	40500000
Q3U2A8;F6YJY2	Valine--tRNA ligase, mitochondrial	Vars2;Vars2	671;321	QGRKMSKSLGNVLDPRDIISGQELQVLQAKL	_SLGNVLDPR(ci)DIISGQ(ci)ELQVLQ(ci)AKLR(ci)_	SLGNVLDPR(0.885)DIISGQ(0.903)ELQ(0.598)VLQ(0.708)AKLR(0.907)	0.30107	174660000
Q3U2A8;F6YJY2	Valine--tRNA ligase, mitochondrial	Vars2;Vars2	687;337	DIISGQELQVLQAKLRDGNLDPGELAVAAAA	_SLGNVLDPR(ci)DIISGQ(ci)ELQVLQ(ci)AKLR(ci)_	SLGNVLDPR(0.885)DIISGQ(0.903)ELQ(0.598)VLQ(0.708)AKLR(0.907)	0.30107	174660000
A2A9C3;A2A9C3-2;E9Q8U2	Protein SZT2	Szt2;Szt2	2823;2822;987	ERQMKMENLFVTWQQRSAPASMPISAGELET	_ELERQ(ci)M(ox)KMENLFVTWQ(ci)Q(ci)R(ci)_	ELER(0.463)Q(0.525)MKMEN(0.016)LFVTWQ(0.999)Q(0.999)R(0.998)	0.19951	89277000
Q14BI7;Q14BI7-2;Q14BI7-3	Putative ATP-dependent RNA helicase TDRD9	Tdrd9	922;521;150	EVVEVGHFWGYRIDERNAELLKQLTAEINRL	_IDER(ci)N(ci)AELLK_	IDER(1)N(1)AELLK	0.19509	34600000
E9Q447;A3KGU5;P16546-2;A3KGU7;P16546	Spectrin alpha chain, brain	Spna2;Spna2;Spna2;Sptan1	1220;1220;1220;1240;1240	RSQLLGSAHEVQRFHRDADETKEWIEEKNQA	_FHR(ci)DADETKEWIEEK_	FHR(1)DADETKEWIEEK	0.094641	568420000
O88855	Leukotriene B4 receptor 1	Ltb4r	262	GRTVAGWDKNSPAGQRLRLARYVLIALAFLS	_TVAGWDKN(ci)SPAGQ(ci)R(ci)LR(ci)_	TVAGWDKN(1)SPAGQ(1)R(1)LR(1)	0.054834	172480000
O88855	Leukotriene B4 receptor 1	Ltb4r	264	TVAGWDKNSPAGQRLRLARYVLIALAFLSSS	_TVAGWDKN(ci)SPAGQ(ci)R(ci)LR(ci)_	TVAGWDKN(1)SPAGQ(1)R(1)LR(1)	0.054834	172480000
G3UWC4;Q8BTF7	DNA ligase;DNA ligase 4	Lig4;Lig4	879;879	IIGEDQRRVTDFKIFRRMLKKKFKILQESWV	_VTDFKIFR(ci)R(ci)_	VTDFKIFR(1)R(1)	0.04273	270920000
G3UWC4;Q8BTF7	DNA ligase;DNA ligase 4	Lig4;Lig4	880;880	IGEDQRRVTDFKIFRRMLKKKFKILQESWVS	_VTDFKIFR(ci)R(ci)_	VTDFKIFR(1)R(1)	0.04273	270920000
P35385;Q5FW72	Heat shock protein beta-7	Hspb7;Hspb7	88;88	NIKTLGDAYEFTVDMRDFSPEDIIVTTFNNH	_PGGQGN(ci)IKTLGDAYEFTVDMR(ci)_	PGGQGN(1)IKTLGDAYEFTVDMR(1)	0.035871	173510000
G3UYW1;Q6VNB8;G3UYV1	WD repeat and FYVE domain-containing protein 3	Wdfy3;Wdfy3;Wdfy3	2105;2105;161	AVYHCLNRTILYQFSRAHKTVPQQVALLDSL	_TILYQ(ci)FSR(ci)AHK_	TILYQ(1)FSR(1)AHK	0.024414	355400000
Q3UH59;Q61879;Q5SV64	Myosin-10	Myh10;Myh10;Myh10	1582;1545;1576	LEKSKRALEQQVEEMRTQLEELEDELQATED	_ALEQ(ci)Q(ci)VEEM(ox)R(ci)TQ(ci)LEELEDELQATEDAKLR_	ALEQ(1)Q(1)VEEMR(0.834)TQ(0.433)LEELEDELQ(0.382)ATEDAKLR(0.351)	0.017733	3071600000
D3Z627;P24063;E9Q5M7;E9QNL8	Integrin alpha-L	Itgal;Itgal;Itgal;Itgal	181;181;181;181	RKDFEKILEFMKDVMRKLSNTSYQFAAVQFS	_ILEFM(ox)KDVM(ox)R(ci)K_	ILEFMKDVMR(1)K	0.010962	3990500000
E9Q0J2;A2ACC6;F8WHN4;Q8BQZ4;Q8BQZ4-2	Ral GTPase-activating protein subunit beta	Ralgapb;Ralgapb;Ralgapb;Ralgapb	39;39;39;39;39	SYPESVGREVANAVVRPLGQALGTSSVAGSE	_EVANAVVR(ci)PLGQALGTSSVAGSESLLK_	EVAN(0.012)AVVR(0.786)PLGQ(0.202)ALGTSSVAGSESLLK		0
E9PW34;A2AGL3;A2AGL3-2	Ryanodine receptor 3	Ryr3;Ryr3	3532;3507;3507	LPRHRSINLFLHGYQRFWIETEAHFFEEKLV	_SINLFLHGYQ(ci)R(ci)_	SINLFLHGYQ(1)R(1)		0
A2API5;E9Q202;Q9JI18;F6YDG9	Low-density lipoprotein receptor-related protein 1B	Lrp1b;Lrp1b;Lrp1b;Lrp1b	3866;3835;3835;67	QIKTSVFCRCKPGFQRNMKGRECADLNECLL	_PGFQ(ci)R(ci)N(ci)M(ox)K_	PGFQ(1)R(1)N(1)MK		12948000000
A4Q9F6;D3YXQ9	Tubulin polyglutamylase TTLL13	Ttll13;Ttll13	158;158	HFPGMTEICRKDLLARNLNRMQKLYPTEYNI	_DLLAR(ci)N(ci)LN(ci)R_	DLLAR(0.919)N(0.941)LN(0.919)R(0.221)		0
Q9R0A1;A9C437;D6RFS3	Chloride channel protein 2	Clcn2;Clcn2;Clcn2	33;33;33	MEPRALQYEQTLMYGRYTQELGAFAKEEAAR	_ALQYEQ(ci)TLMYGR(ci)YTQ(ci)ELGAFAK_	ALQ(0.022)YEQ(0.981)TLMYGR(0.998)YTQ(0.999)ELGAFAK		0
B1ARU4;Q9QXZ0;E9QA63;E9QNP1;E9PVY7;Q9QXZ0-4;Q9QXZ0-2;Q9QXZ0-3;E9PVY6;F7ACR9;F6Q750	Microtubule-actin cross-linking factor 1	Macf1;Macf1;Macf1;Macf1;Macf1;Macf1;Macf1;Macf1	6594;6595;6595;4719;4570;4719;4568;4511;4681;4584;3680	LAGDTQKLDNLLGEVRDKWDTVCGKSVERQH	_TLLAGDTQ(ci)KLDN(ci)LLGEVR(ci)DK_	TLLAGDTQ(1)KLDN(1)LLGEVR(1)DK		21129000
Q6V4S5;B1ASR7	Protein sidekick-2	Sdk2;Sdk2	589;589	RVLSAGGNDSRNAHLRVRQLPHAPEHPVATL	_VLSAGGN(ci)DSRN(ci)AHLR(ci)VR(ci)_	VLSAGGN(0.951)DSR(0.7)N(0.746)AHLR(0.785)VR(0.818)		0
Q6V4S5;B1ASR7	Protein sidekick-2	Sdk2;Sdk2	591;591	LSAGGNDSRNAHLRVRQLPHAPEHPVATLST	_VLSAGGN(ci)DSRN(ci)AHLR(ci)VR(ci)_	VLSAGGN(0.951)DSR(0.7)N(0.746)AHLR(0.785)VR(0.818)		0
B2RQ20;P42682;P42682-2	Tyrosine-protein kinase TXK	Txk;Txk	141;141;87	FGNEGLIPSNYVTENRLANLEIYEWYHKNIT	_FGNEGLIPSN(ci)YVTEN(ci)R(ci)_	FGNEGLIPSN(1)YVTEN(1)R(1)		0
B2RQC6;E9QAI5;G3UWN2;B7ZN27;E9QAT6		Cad;Cad;Cad;Cad;Cad	358;358;358;358;358	PSDMELLFDVFLETVREAAAGNIGGQTVRER	_AGPSDMELLFDVFLETVR(ci)_	AGPSDMELLFDVFLETVR(1)		0
B2RQC6;E9QAI5;G3UWN2;B7ZN27;E9QAT6		Cad;Cad;Cad;Cad;Cad	122;122;122;122;122	WLQQRGIPGLQGVDTRELTKKLREQGSLLGK	_GIPGLQGVDTR(ci)ELTK_	GIPGLQGVDTR(1)ELTK		28778000
B2RQC6;E9QAI5;G3UWN2;B7ZN27		Cad;Cad;Cad;Cad	1857;1794;1857;1857	PGLPDGRFHLPPRIHRASDPGLPAEEPKEKP	_IHR(ci)ASDPGLPAEEPK_	IHR(1)ASDPGLPAEEPK		8503900
B2RQC6;E9QAI5;G3UWN2;B7ZN27;E9QAT6		Cad;Cad;Cad;Cad;Cad	168;168;168;168;168	PNARPLAPEVSIKTPRVFNAGGAPRICALDC	_TPR(ci)VFNAGGAPR_	TPR(1)VFNAGGAPR		0
B2RQC6;E9QAI5;G3UWN2;B7ZN27;E9QAT6		Cad;Cad;Cad;Cad;Cad	515;515;515;515;515	RVLGTPVETIELTEDRRAFAARMAEIGEHVA	_VLGTPVETIELTEDR(ci)R_	VLGTPVETIELTEDR(0.831)R(0.169)		0
B2RY71;Q8C0T4		Wdr63;Wdr63	856;670	YYFEREVRHLEYVQQRKEIREQEKIDMALEL	_HLEYVQ(ci)Q(ci)R(ci)K_	HLEYVQ(1)Q(1)R(1)K		0
Q8BTM8;B7FAU9;B7FAV1	Filamin-A	Flna;Flna;Flna	1615;1615;1591	HDGTYTVAYVPDVPGRYTILIKYGGDEIPFS	_KTHIQDNHDGTYTVAYVPDVPGR(ci)_	KTHIQDN(0.002)HDGTYTVAYVPDVPGR(0.997)		0
P97764;D3Z168;P97764-2	WW domain-binding protein 1	Wbp1;Wbp1	124;123;89	AFRHRRAKLRLQQQQRQREINLLAYHGACHG	_LQQ(ci)Q(ci)Q(ci)R(ci)QR_	LQQ(1)Q(0.975)Q(0.984)R(0.52)Q(0.52)R(0.001)		0
D3Z1P7;P97500;E9QLD2;P97500-2;E9QNV0;P97500-4;P97500-3	Myelin transcription factor 1-like protein	Myt1l;Myt1l;Myt1l;Myt1l	623;623;621;621;195;195;26	PMCFVKQLEIPQYGYRNNVPTTTPRSNLAKE	_QLEIPQYGYR(ci)N(ci)N(ci)VPTTTPR_	QLEIPQ(0.021)YGYR(0.977)N(0.936)N(0.936)VPTTTPR(0.13)		0
D3Z247		Vmn1r168	80	ILFMTVFPNNVFVAQRNLLNDLQCKLEYFVY	_EVICAN(ci)MAVSSILILFMTVFPN(ci)N(ci)VFVAQ(ci)R(ci)_	EVICAN(1)MAVSSILILFMTVFPN(1)N(1)VFVAQ(1)R(1)		0
Q9Z101;Q9Z101-2;D3Z2R1;Q9Z101-3	Partitioning defective 6 homolog alpha	Pard6a;Pard6a	126;125;110;96	QRRKKGLLLRPVAPLRTRPPLLISLPQDFRQ	_PVAPLR(ci)TR(ci)_	PVAPLR(1)TR(1)		0
Q9Z101;Q9Z101-2;D3Z2R1;Q9Z101-3	Partitioning defective 6 homolog alpha	Pard6a;Pard6a	128;127;112;98	RKKGLLLRPVAPLRTRPPLLISLPQDFRQVS	_PVAPLR(ci)TR(ci)_	PVAPLR(1)TR(1)		0
Q8BJ83;Q8BJ83-2;D3Z3H7	TM2 domain-containing protein 3	Tm2d3;Tm2d3	9;9;9	_______MEAAAEPLRSVRHLSRVLLFLSQC	_(ac)EAAAEPLR(ci)SVR(ci)_	EAAAEPLR(1)SVR(1)		0
Q8BJ83;Q8BJ83-2;D3Z3H7	TM2 domain-containing protein 3	Tm2d3;Tm2d3	12;12;12	____MEAAAEPLRSVRHLSRVLLFLSQCYIL	_(ac)EAAAEPLR(ci)SVR(ci)_	EAAAEPLR(1)SVR(1)		0
D3Z6B6	40S ribosomal protein S12	Rps12-ps2	33	LQEVLKTALIHDDLARGICEAAKALDKHQAH	_(ac)AEEGIAAGGVM(ox)DVN(ci)TALQEVLKTALIHDDLAR(ci)_	AEEGIAAGGVMDVN(0.657)TALQ(0.657)EVLKTALIHDDLAR(0.687)		0
D6REV3		Phf23	36	LHCEVRVQQTVMAGTRPRRTFELSRLLLRKQ	_VQ(ci)QTVM(ox)AGTR(ci)PR(ci)_	VQ(1)QTVMAGTR(1)PR(1)		0
D6REV3		Phf23	38	CEVRVQQTVMAGTRPRRTFELSRLLLRKQSH	_VQ(ci)QTVM(ox)AGTR(ci)PR(ci)_	VQ(1)QTVMAGTR(1)PR(1)		0
G3X9Z5;Q9DCQ7;E9PUC6;Q9DCQ7-2	Alpha-1-antitrypsin 1-6	Serpina1f;Serpina1f;Serpina1f	381;381;326;326	STNSCFKKLGSTDMGRMQLNRPFLIFIQDHT	_LGSTDM(ox)GR(ci)M(ox)Q(ci)LNR_	LGSTDMGR(0.997)MQ(0.997)LN(0.005)R(0.001)		0
E9PWZ3;Q9CQ09		Rpl3l;Rpl3l	277;110	VGCSIARAGQKGYHHRTELNKKIYRIGRGLH	_GYHHR(ci)TELNKK_	GYHHR(1)TELNKK		23549000
E9PXE5;E9Q9X1;E9QL23;E9PXR0		Dst;Dst;Dst;Dst	5615;5568;3601;1134	SLNEVSSALLELVPWRAREGLEKTIAEDNER	_ALVDSLNEVSSALLELVPWR(ci)_	ALVDSLN(0.065)EVSSALLELVPWR(0.935)		0
E9PXL6;E9Q0E3;E9Q5U3;E9Q1S8;P16858;E9PX72;E9PX42;F8WJL5;E9Q9E5;E9QAC7;E9PZL2;D3YUV0;D3YU05;E9PYX4;D3YYI5;D3Z1B7;E9Q1F8;E9PX99	Glyceraldehyde-3-phosphate dehydrogenase;Glyceraldehyde-3-phosphate dehydrogenase;Glyceraldehyde-3-phosphate dehydrogenase;Glyceraldehyde-3-phosphate dehydrogenase;Glyceraldehyde-3-phosphate dehydrogenase;Glyceraldehyde-3-phosphate dehydrogenase;Glyceraldehyde-3-phosphate dehydrogenase;Glyceraldehyde-3-phosphate dehydrogenase;Glyceraldehyde-3-phosphate dehydrogenase;Glyceraldehyde-3-phosphate deh…	Gm3200;Gm10293;Gm10358;Gm4609;Gapdh;Gm5559;Gm2606;Gapdh;Gm10481;Gm3839;Gm10327;Gm10291;Gm6316;Gm5507;Gm7293;Gm6981;Gm8055;Gm9034	11;11;11;11;11;11;11;11;11;11;11;11;11;11;11;11;11;11	_____MVKVGVNGFGRIGRLVTRAAICSGKV;_____MVKVGVNGFGRIGRLVTRAATCSGKV	_VGVN(ci)GFGR(ci)IGR(ci)LVTR_	VGVN(1)GFGR(1)IGR(0.995)LVTR(0.005)		0
E9PXL6;E9Q0E3;E9Q5U3;E9Q1S8;P16858;E9PX72;E9PX42;F8WJL5;E9Q9E5;E9QAC7;E9PZL2;D3YUV0;D3YU05;E9PYX4;D3YYI5;D3Z1B7;E9Q1F8	Glyceraldehyde-3-phosphate dehydrogenase;Glyceraldehyde-3-phosphate dehydrogenase;Glyceraldehyde-3-phosphate dehydrogenase;Glyceraldehyde-3-phosphate dehydrogenase;Glyceraldehyde-3-phosphate dehydrogenase;Glyceraldehyde-3-phosphate dehydrogenase;Glyceraldehyde-3-phosphate dehydrogenase;Glyceraldehyde-3-phosphate dehydrogenase;Glyceraldehyde-3-phosphate dehydrogenase;Glyceraldehyde-3-phosphate deh…	Gm3200;Gm10293;Gm10358;Gm4609;Gapdh;Gm5559;Gm2606;Gapdh;Gm10481;Gm3839;Gm10327;Gm10291;Gm6316;Gm5507;Gm7293;Gm6981;Gm8055	14;14;14;14;14;14;14;14;14;14;14;14;14;14;14;14;14	__MVKVGVNGFGRIGRLVTRAAICSGKVEIV;__MVKVGVNGFGRIGRLVTRAATCSGKVEIV	_VGVN(ci)GFGR(ci)IGR(ci)LVTR_	VGVN(1)GFGR(1)IGR(0.995)LVTR(0.005)		0
E9PXL6	Glyceraldehyde-3-phosphate dehydrogenase	Gm3200	246	FRVPTPNMSVVDLTCRLEKPAKYDDIKKVVK	_VPTPNMSVVDLTCR(ci)_	VPTPN(0.026)MSVVDLTCR(0.974)		0
E9Q120;Q8CGK3	Lon protease homolog;Lon protease homolog, mitochondrial	Lonp1;Lonp1	161;158	RKVRLAQPYVGVFLKRDDNNESDVVESLDEI	_R(ci)DDNNESDVVESLDEIYHTGTFAQIHEMQDLGDKLR_	R(0.359)DDN(0.321)N(0.321)ESDVVESLDEIYHTGTFAQIHEMQDLGDKLR		0
E9Q1E3;P17742;F8VPN3	Peptidyl-prolyl cis-trans isomerase;Peptidyl-prolyl cis-trans isomerase A;Peptidyl-prolyl cis-trans isomerase	Gm9234;Ppia;Gm5160	69;69;90	HRIIPGFMCQGGDFTRHNGTGGRSIYGEKFE	_IIPGFMCQGGDFTR(ci)HNGTGGR_	IIPGFMCQ(0.003)GGDFTR(0.922)HN(0.056)GTGGR(0.019)		0
E9Q4E8;Q9Z211	Peroxisomal membrane protein 11A	Pex11a;Pex11a	151;151	VRDLYEILLQMGQVARDRAKREKSSRDPPKY	_DLYEILLQM(ox)GQVAR(ci)DR_	DLYEILLQMGQVAR(0.85)DR(0.15)		0
O08665;E9Q668	Semaphorin-3A	Sema3a;Sema3a	613;613	CSPKSQRALVYWQFQRRNEDRKEEIRMGDHI	_ALVYWQ(ci)FQ(ci)R(ci)_	ALVYWQ(1)FQ(1)R(1)		0
Q9QXN0;E9QMY5;Q9QXN0-3;E9Q6I3;Q9QXN0-2;Q9QXN0-4	Protein Shroom3	Shroom3;Shroom3;Shroom3	690;690;690;690;515;515	SNVELGEAQEVHPGGRSKVEDPGRKAGASDI	_RQ(ci)SN(ci)VELGEAQEVHPGGR(ci)_	R(0.509)Q(0.551)SN(0.897)VELGEAQ(0.282)EVHPGGR(0.761)		0
E9QK43;Q9QXS1-8;Q9QXS1-7;Q9QXS1-6;E9QN87;Q9QXS1;E9QPE8;Q9QXS1-2;E9QQ00;Q9QXS1-14;E9QL05;Q9QXS1-4;Q9QXS1-16;E9PY96;E9QMZ5;Q9QXS1-3;Q9QXS1-5;E9QLJ5;Q9QXS1-13;Q9QXS1-11;E9QKX4;Q9QXS1-12;Q9QXS1-9;E9Q153;Q9QXS1-10;E9QK01;Q9QXS1-15;E9Q3W4;F6R059	Plectin	Plec;Plec;Plec;Plec;Plec;Plec;Plec;Plec;Plec;Plec;Plec;Plec;Plec;Plec	2672;2672;2660;2655;2774;2774;2769;2769;2633;2633;2631;2631;2627;2626;2626;2626;2626;2617;2617;2609;2604;2604;2599;2594;2594;2532;2532;2469;798	IATTQAASTKALPNGRDAPDGPSVEAEPEYT	_ALPN(ci)GRDAPDGPSVEAEPEYTFEGLR_	ALPN(0.5)GR(0.5)DAPDGPSVEAEPEYTFEGLR		0
Q3UP36;P35329;E9QKF6;P35329-3;P35329-2	B-cell receptor CD22	Cd22;Cd22;Cd22	162;156;128;122;94	SEKPFQPYIQMPSEIRESQSVTLTCGLNFSC	_PFQ(ci)PYIQ(ci)M(ox)PSEIR(ci)_	PFQ(1)PYIQ(1)MPSEIR(1)		0
F6TC04		Pigo	19	RPWFLRTPMNILFSPRMRKVSVLLFLAWVCF	_TPM(ox)NILFSPR(ci)M(ox)R_	TPMNILFSPR(0.86)MR(0.14)		0
O88569;F6U106;O88569-2;O88569-3	Heterogeneous nuclear ribonucleoproteins A2/B1	Hnrnpa2b1;Hnrnpa2b1	228;227;216;216	RGGGGNFGPGPGSNFRGGSDGYGSGRGFGDG	_GGGGNFGPGPGSNFR(ci)GGSDGYGSGR_	GGGGNFGPGPGSNFR(1)GGSDGYGSGR		0
Q08189;F8WGR8	Protein-glutamine gamma-glutamyltransferase E;Protein-glutamine gamma-glutamyltransferase E 50 kDa catalytic chain;Protein-glutamine gamma-glutamyltransferase E 27 kDa non-catalytic chain	Tgm3;Tgm3	512;512	KEVSLSLMLKNMTNDRKTVTMNMTAWTIVYN	_EVSLSLMLKN(ci)MTN(ci)DR(ci)_	EVSLSLMLKN(1)MTN(1)DR(1)		0
Q6GSS7;F8WIX8;Q64523;P22752;Q8CGP5;Q8CGP6;Q8CGP7;P27661;Q8BFU2	Histone H2A type 2-A;Histone H2A;Histone H2A type 2-C;Histone H2A type 1;Histone H2A type 1-F;Histone H2A type 1-H;Histone H2A type 1-K;Histone H2A.x;Histone H2A type 3	Hist2h2aa1;Hist1h2al;Hist2h2ac;Hist1h2ab;Hist1h2af;Hist1h2ah;Hist1h2ak;H2afx;Hist3h2a	82;77;82;82;82;82;82;82;82	AGNAARDNKKTRIIPRHLQLAIRNDEELNKL	_IIPR(ci)HLQLAIR_	IIPR(1)HLQLAIR		0
Q6GSS7;F8WIX8;Q64523;P27661;Q64522;Q8BFU2	Histone H2A type 2-A;Histone H2A;Histone H2A type 2-C;Histone H2A.x;Histone H2A type 2-B;Histone H2A type 3	Hist2h2aa1;Hist1h2al;Hist2h2ac;H2afx;Hist2h2ab;Hist3h2a	18;13;18;18;18;18	GRGKQGGKARAKAKSRSSRAGLQFPVGRVHR;GRGKTGGKARAKAKSRSSRAGLQFPVGRVHR	_SR(ci)SSR(ci)AGLQFPVGR_	SR(1)SSR(1)AGLQFPVGR		0
Q6GSS7;F8WIX8;Q64523;P27661;Q64522;Q8BFU2	Histone H2A type 2-A;Histone H2A;Histone H2A type 2-C;Histone H2A.x;Histone H2A type 2-B;Histone H2A type 3	Hist2h2aa1;Hist1h2al;Hist2h2ac;H2afx;Hist2h2ab;Hist3h2a	21;16;21;21;21;21	KQGGKARAKAKSRSSRAGLQFPVGRVHRLLR;KTGGKARAKAKSRSSRAGLQFPVGRVHRLLR	_SSR(ci)AGLQFPVGR_	SSR(1)AGLQFPVGR		0
Q6GSS7;F8WIX8;Q64523;Q64522	Histone H2A type 2-A;Histone H2A;Histone H2A type 2-C;Histone H2A type 2-B	Hist2h2aa1;Hist1h2al;Hist2h2ac;Hist2h2ab	72;67;72;72	EYLTAEILELAGNAARDNKKTRIIPRHLQLA	_VGAGAPVYM(ox)AAVLEYLTAEILELAGNAAR(ci)_	VGAGAPVYMAAVLEYLTAEILELAGN(0.442)AAR(0.558)		0
F8WJE0;Q60710;E9Q0K6;F6TVP2;E9PYG9	SAM domain and HD domain-containing protein 1	Samhd1;Samhd1;Samhd1;Samhd1;Samhd1	117;86;117;97;117	DNKIAGSFLPFLDEDRLEDLGVSSLEERKKM	_IAGSFLPFLDEDR(ci)LEDLGVSSLEER_	IAGSFLPFLDEDR(1)LEDLGVSSLEER		0
P63013;P63013-2;G3UZ44;Q9D861	Paired mesoderm homeobox protein 1	Prrx1;Prrx1;Prrx1	130;130;130;52	RTHYPDAFVREDLARRVNLTEARVQVWFQNR	_R(ci)VNLTEAR(ci)VQ(ci)VWFQ(ci)N(ci)R_	R(0.823)VN(0.189)LTEAR(0.996)VQ(0.996)VWFQ(0.996)N(0.996)R(0.004)		0
P63013;P63013-2;G3UZ44;Q9D861	Paired mesoderm homeobox protein 1	Prrx1;Prrx1;Prrx1	137;137;137;59	FVREDLARRVNLTEARVQVWFQNRRAKFRRN	_R(ci)VNLTEAR(ci)VQ(ci)VWFQ(ci)N(ci)R_	R(0.823)VN(0.189)LTEAR(0.996)VQ(0.996)VWFQ(0.996)N(0.996)R(0.004)		0
G3X8P9;O54754	Aldehyde oxidase	Aox1;Aox1	445;445	AQRQQNALAIVNSGMRVLFREGGGVIEELSI	_Q(ci)QN(ci)ALAIVN(ci)SGM(ox)R_	Q(0.53)Q(0.53)N(0.94)ALAIVN(0.5)SGMR(0.5)		0
P35123;G3X9H2	Ubiquitin carboxyl-terminal hydrolase 4;Ubiquitin carboxyl-terminal hydrolase	Usp4;Usp4	226;226	QVLVIEPQNEDGTWPRQSLQSKSSTAPSRNF	_LDN(ci)TIQDAGLYQ(ci)GQ(ci)VLVIEPQ(ci)N(ci)EDGTWPR(ci)_	LDN(0.999)TIQ(0.148)DAGLYQ(0.97)GQ(0.97)VLVIEPQ(0.97)N(0.97)EDGTWPR(0.972)		0
G5E892;Q8VHY0;Q8VHY0-3	Chondroitin sulfate proteoglycan 4	Cspg4;Cspg4	1030;1030;1030	AIQPVNDHAPVQTISRVFHVARGGQRLLTTD	_VAIQPVNDHAPVQTISR(ci)VFHVAR_	VAIQPVNDHAPVQ(0.028)TISR(0.969)VFHVAR(0.003)		0
O08553	Dihydropyrimidinase-related protein 2	Dpysl2	361	DNFTLIPEGTNGTEERMSVIWDKAVVTGKMD	_DNFTLIPEGTNGTEER(ci)_	DNFTLIPEGTN(0.256)GTEER(0.744)		0
O88712-3			9	_______MYHTITLTREDLEKFKALRIIVRI	_(ac)M(ox)YHTITLTR(ci)EDLEK_	MYHTITLTR(1)EDLEK		0
P05202	Aspartate aminotransferase, mitochondrial	Got2	147	ISGTGALRVGASFLQRFFKFSRDVFLPKPSW	_VGASFLQR(ci)_	VGASFLQ(0.233)R(0.767)		0
P09411	Phosphoglycerate kinase 1	Pgk1	66	LDNGAKSVVLMSHLGRPDGVPMPDKYSLEPV	_SVVLMSHLGR(ci)PDGVPM(ox)PDKYSLEPVAAELK_	SVVLMSHLGR(1)PDGVPMPDKYSLEPVAAELK		0
P0C0S6;Q3THW5;Q3UA95;G3UWL7	Histone H2A.Z;Histone H2A.V;Histone H2A;Histone H2A	H2afz;H2afv;H2afz;H2afz	23;23;23;23	KDSGKAKTKAVSRSQRAGLQFPVGRIHRHLK	_SQR(ci)AGLQFPVGR_	SQ(0.003)R(0.997)AGLQFPVGR		0
P10853;Q8CGP2-2;Q64475;Q8CGP2;Q921L4;Q8CBB6;P70696;Q8CGP1	Histone H2B type 1-F/J/L;Histone H2B type 1-B;Histone H2B type 1-P;Histone H2B;Histone H2B;Histone H2B type 1-A;Histone H2B type 1-K	Hist1h2bf;Hist1h2bb;Hist1h2bp;Gm13646;Gm13646;Hist1h2ba;Hist1h2bk	87;87;87;87;87;87;88;87	ERIASEASRLAHYNKRSTITSREIQTAVRLL	_R(ci)STITSR(ci)EIQTAVR_	R(1)STITSR(0.993)EIQ(0.007)TAVR		0
P10853;Q8CGP2-2;Q64475;Q8CGP2;Q921L4;Q8CBB6;P70696;Q64478;Q6ZWY9;P10854;Q64525;Q8CGP1	Histone H2B type 1-F/J/L;Histone H2B type 1-B;Histone H2B type 1-P;Histone H2B;Histone H2B;Histone H2B type 1-A;Histone H2B type 1-H;Histone H2B type 1-C/E/G;Histone H2B type 1-M;Histone H2B type 2-B;Histone H2B type 1-K	Hist1h2bf;Hist1h2bb;Hist1h2bp;Gm13646;Gm13646;Hist1h2ba;Hist1h2bh;Hist1h2bc;Hist1h2bm;Hist2h2bb;Hist1h2bk	93;93;93;93;93;93;94;93;93;93;93;93	ASRLAHYNKRSTITSREIQTAVRLLLPGELA	_STITSR(ci)EIQTAVR_	STITSR(0.998)EIQ(0.002)TAVR		0
P10922	Histone H1.0	H1f0	94	GVLKQTKGVGASGSFRLAKGDEPKRSVAFKK	_GVGASGSFR(ci)LAK_	GVGASGSFR(1)LAK		0
P14148;F6XI62	60S ribosomal protein L7	Rpl7;Rpl7	188;214	NELIYKRGYGKINKKRIALTDNSLIARSLGK	_R(ci)IALTDNSLIAR(ci)SLGK_	R(1)IALTDNSLIAR(1)SLGK		41754000
P14148;F6XI62	60S ribosomal protein L7	Rpl7;Rpl7	199;225	INKKRIALTDNSLIARSLGKFGIICMEDLIH	_R(ci)IALTDNSLIAR(ci)SLGK_	R(1)IALTDNSLIAR(1)SLGK		41754000
P19096	Fatty acid synthase;[Acyl-carrier-protein] S-acetyltransferase;[Acyl-carrier-protein] S-malonyltransferase;3-oxoacyl-[acyl-carrier-protein] synthase;3-oxoacyl-[acyl-carrier-protein] reductase;3-hydroxypalmitoyl-[acyl-carrier-protein] dehydratase;Enoyl-[acyl-carrier-protein] reductase;Oleoyl-[acyl-carrier-protein] hydrolase	Fasn	985	DHPEVPTPPESASVSRLTQGEVYKELRLRGY	_LFDHPEVPTPPESASVSR(ci)LTQGEVYK_	LFDHPEVPTPPESASVSR(0.994)LTQ(0.006)GEVYK		7831000
P19096	Fatty acid synthase;[Acyl-carrier-protein] S-acetyltransferase;[Acyl-carrier-protein] S-malonyltransferase;3-oxoacyl-[acyl-carrier-protein] synthase;3-oxoacyl-[acyl-carrier-protein] reductase;3-hydroxypalmitoyl-[acyl-carrier-protein] dehydratase;Enoyl-[acyl-carrier-protein] reductase;Oleoyl-[acyl-carrier-protein] hydrolase	Fasn	1910	RWLVLRGAQRLVLTSRSGIRTGYQAKHIREW	_LVLTSR(ci)SGIR_	LVLTSR(0.998)SGIR(0.002)		0
P20152;E9PZV5	Vimentin	Vim;Vim	450;437	DTHSKRTLLIKTVETRDGQVINETSQHHDDL	_TVETR(ci)DGQVINETSQHHDDLE_	TVETR(1)DGQVINETSQHHDDLE		0
P22752;Q8CGP5;Q8CGP6;Q8CGP7	Histone H2A type 1;Histone H2A type 1-F;Histone H2A type 1-H;Histone H2A type 1-K	Hist1h2ab;Hist1h2af;Hist1h2ah;Hist1h2ak	21;21;21;21	KQGGKARAKAKTRSSRAGLQFPVGRVHRLLR	_SSR(ci)AGLQFPVGR_	SSR(1)AGLQFPVGR		0
P22752;Q8CGP5;Q8CGP6;Q8CGP7	Histone H2A type 1;Histone H2A type 1-F;Histone H2A type 1-H;Histone H2A type 1-K	Hist1h2ab;Hist1h2af;Hist1h2ah;Hist1h2ak	18;18;18;18	GRGKQGGKARAKAKTRSSRAGLQFPVGRVHR	_TR(ci)SSR(ci)AGLQFPVGR_	TR(1)SSR(0.999)AGLQ(0.001)FPVGR		0
P27659	60S ribosomal protein L3	Rpl3	378	IDLKFIDTTSKFGHGRFQTMEEKKAFMGPLK	_FGHGR(ci)FQTMEEK_	FGHGR(1)FQTMEEK		41924000
P29387;E9QKR0;P62880;D3Z1M1;D3Z1T4	Guanine nucleotide-binding protein subunit beta-4;Guanine nucleotide-binding protein G(I)/G(S)/G(T) subunit beta-2	Gnb4;Gnb2;Gnb2;Gnb2;Gnb2	15;57;15;15;15	_MSELEQLRQEAEQLRNQIQDARKACNDATL;AMSELEQLRQEAEQLRNQIRDARKACGDSTL	_SELEQ(ci)LRQ(ci)EAEQ(ci)LR(ci)_	SELEQ(0.991)LR(0.522)Q(0.951)EAEQ(0.93)LR(0.607)		0
P35550	rRNA 2'-O-methyltransferase fibrillarin	Fbl	74	GGGGGRGGGFQSGGNRGRGGGRGGKRGNQSG	_GGGFQSGGNR(ci)GR(ci)GGGR_	GGGFQ(0.016)SGGN(0.062)R(0.923)GR(0.971)GGGR(0.029)		0
P35550	rRNA 2'-O-methyltransferase fibrillarin	Fbl	76	GGGRGGGFQSGGNRGRGGGRGGKRGNQSGKN	_GGGFQSGGNR(ci)GR(ci)GGGR_	GGGFQ(0.064)SGGN(0.267)R(0.67)GR(0.997)GGGR(0.002)		0
P38647;Q7TSZ0	Stress-70 protein, mitochondrial	Hspa9;Hspa9	307;307	RETGVDLTKDNMALQRVREAAEKAKCELSSS	_ETGVDLTKDNMALQ(ci)R_	ETGVDLTKDN(0.002)MALQ(0.499)R(0.499)		0
P43276	Histone H1.5	Hist1h1b	79	KALAAGGYDVEKNNSRIKLGLKSLVSKGTLV	_ALAAGGYDVEKNNSR(ci)IK_	ALAAGGYDVEKN(0.002)N(0.026)SR(0.972)IK		12044000
P50538;Q8K1Z8	Max dimerization protein 1	Mxd1;Mxd1	123;123	EDCDRKAVHQIDQLQREQRHLKRRLEKLGAE	_AVHQIDQLQ(ci)R(ci)EQ(ci)R_	AVHQIDQLQ(0.94)R(0.926)EQ(0.94)R(0.193)		0
P52431;D6RFB8	DNA polymerase delta catalytic subunit;DNA polymerase	Pold1;Pold1	463;463	SMVGRVQMDMLQVLLREHKLRSYTLNAVSFH	_VISM(ox)VGRVQ(ci)M(ox)DMLQ(ci)VLLR(ci)EHK_	VISMVGR(0.49)VQ(0.619)MDMLQ(0.896)VLLR(0.994)EHK		25925000
P52480;P52480-2	Pyruvate kinase isozymes M1/M2	Pkm2	106;106	VREATESFASDPILYRPVAVALDTKGPEIRT	_EATESFASDPILYR(ci)PVAVALDTKGPEIR_	EATESFASDPILYR(1)PVAVALDTKGPEIR		0
P56383;P56384;Q9CR84	ATP synthase lipid-binding protein, mitochondrial;ATP synthase lipid-binding protein, mitochondrial;ATP synthase lipid-binding protein, mitochondrial	Atp5g2;Atp5g3;Atp5g1	109;104;99	AGIGTVFGSLIIGYARNPSLKQQLFSYAILG	_FIGAGAATVGVAGSGAGIGTVFGSLIIGYAR(ci)_	FIGAGAATVGVAGSGAGIGTVFGSLIIGYAR(1)		0
P56480	ATP synthase subunit beta, mitochondrial	Atp5b	406	ELGIYPAVDPLDSTSRIMDPNIVGNEHYDVA	_AIAELGIYPAVDPLDSTSR(ci)IMDPNIVGNEHYDVAR_	AIAELGIYPAVDPLDSTSR(1)IMDPNIVGNEHYDVAR		0
P56480	ATP synthase subunit beta, mitochondrial	Atp5b	121	STVRTIAMDGTEGLVRGQKVLDSGAPIKIPV	_TIAMDGTEGLVR(ci)GQK_	TIAMDGTEGLVR(0.793)GQ(0.207)K		0
P61161	Actin-related protein 2	Actr2	65	IEIKDLMVGDEASELRSMLEVNYPMENGIVR	_VGNIEIKDLMVGDEASELR(ci)_	VGN(0.468)IEIKDLMVGDEASELR(0.532)		0
P61255;B1ARA3;D3Z3Q9	60S ribosomal protein L26	Rpl26;Rpl26;Rpl26-ps2	59;59;59	VRSMPIRKDDEVQVVRGHYKGQQIGKVVQVY	_DDEVQVVR(ci)GHYK_	DDEVQVVR(1)GHYK		0
P62301;Q921R2	40S ribosomal protein S13	Rps13;Rps13	19;19	MHAPGKGLSQSALPYRRSVPTWLKLTSDDVK	_GLSQSALPYR(ci)R(ci)SVPTWLK_	GLSQSALPYR(1)R(1)SVPTWLK		13262000
P62301;Q921R2	40S ribosomal protein S13	Rps13;Rps13	20;20	HAPGKGLSQSALPYRRSVPTWLKLTSDDVKE	_GLSQSALPYR(ci)R(ci)SVPTWLK_	GLSQSALPYR(1)R(1)SVPTWLK		13262000
P62900;D3YVU2;D3YY62	60S ribosomal protein L31	Rpl31;Gm16382;Gm9858	63;63;63	EIRKFAMKEMGTPDVRIDTRLNKAVWAKGIR	_EMGTPDVR(ci)IDTR(ci)LNK_	EMGTPDVR(1)IDTR(0.947)LN(0.053)K		24549000
P62900;D3YVU2;D3YY62	60S ribosomal protein L31	Rpl31;Gm16382;Gm9858	67;67;67	FAMKEMGTPDVRIDTRLNKAVWAKGIRNVPY	_EMGTPDVR(ci)IDTR(ci)LNK_	EMGTPDVR(1)IDTR(0.947)LN(0.053)K		24549000
P62911;A2AD25;P17932	60S ribosomal protein L32;Putative 60S ribosomal protein L32'	Rpl32;Gm4987;Rpl32-ps	22;22;22	LVKPKIVKKRTKKFIRHQSDRYVKIKRNWRK	_FIR(ci)HQSDR(ci)YVK_	FIR(0.999)HQ(0.001)SDR(1)YVK		26847000
P62911;A2AD25;P17932	60S ribosomal protein L32;Putative 60S ribosomal protein L32'	Rpl32;Gm4987;Rpl32-ps	27;27;27	IVKKRTKKFIRHQSDRYVKIKRNWRKPRGID	_FIR(ci)HQSDR(ci)YVK_	FIR(0.999)HQ(0.001)SDR(1)YVK		26847000
P62918	60S ribosomal protein L8	Rpl8	54	GYIKGIVKDIIHDPGRGAPLAKVVFRDPYRF	_DIIHDPGR(ci)GAPLAK_	DIIHDPGR(1)GAPLAK		0
P63017;Q504P4	Heat shock cognate 71 kDa protein	Hspa8;Hspa8	272;253	KRAVRRLRTACERAKRTLSSSTQASIEIDSL	_R(ci)TLSSSTQASIEIDSLYEGIDFYTSITR_	R(0.475)TLSSSTQ(0.069)ASIEIDSLYEGIDFYTSITR(0.457)		0
P63017;Q504P4	Heat shock cognate 71 kDa protein	Hspa8;Hspa8	299;280	IDSLYEGIDFYTSITRARFEELNADLFRGTL	_TLSSSTQASIEIDSLYEGIDFYTSITR(ci)_	TLSSSTQ(0.157)ASIEIDSLYEGIDFYTSITR(0.843)		0
P68372;P99024;Q7TMM9;Q9CWF2;Q9D6F9;Q9ERD7	Tubulin beta-4B chain;Tubulin beta-5 chain;Tubulin beta-2A chain;Tubulin beta-2B chain;Tubulin beta-4A chain;Tubulin beta-3 chain	Tubb4b;Tubb5;Tubb2a;Tubb2b;Tubb4a;Tubb3	390;390;390;390;390;390	QELFKRISEQFTAMFRRKAFLHWYTGEGMDE	_ISEQFTAMFR(ci)R(ci)K_	ISEQFTAMFR(1)R(1)K		0
P68372;P99024;Q7TMM9;Q9CWF2;Q9D6F9;Q9ERD7	Tubulin beta-4B chain;Tubulin beta-5 chain;Tubulin beta-2A chain;Tubulin beta-2B chain;Tubulin beta-4A chain;Tubulin beta-3 chain	Tubb4b;Tubb5;Tubb2a;Tubb2b;Tubb4a;Tubb3	391;391;391;391;391;391	ELFKRISEQFTAMFRRKAFLHWYTGEGMDEM	_ISEQFTAMFR(ci)R(ci)K_	ISEQFTAMFR(1)R(1)K		0
P68372;P99024;Q7TMM9;Q9CWF2;Q9D6F9	Tubulin beta-4B chain;Tubulin beta-5 chain;Tubulin beta-2A chain;Tubulin beta-2B chain;Tubulin beta-4A chain	Tubb4b;Tubb5;Tubb2a;Tubb2b;Tubb4a	276;276;276;276;276	PRLHFFMPGFAPLTSRGSQQYRALTVPELTQ	_LHFFMPGFAPLTSR(ci)GSQQYR_	LHFFMPGFAPLTSR(0.988)GSQ(0.01)Q(0.002)YR		0
P68372;P99024;Q7TMM9;Q9CWF2;Q9D6F9	Tubulin beta-4B chain;Tubulin beta-5 chain;Tubulin beta-2A chain;Tubulin beta-2B chain;Tubulin beta-4A chain	Tubb4b;Tubb5;Tubb2a;Tubb2b;Tubb4a	241;241;241;241;241	NHLVSATMSGVTTCLRFPGQLNADLRKLAVN	_LTTPTYGDLNHLVSATMSGVTTCLR(ci)_	LTTPTYGDLNHLVSATMSGVTTCLR(1)		0
P70298	Homeobox protein cut-like 2	Cux2	1397	AAALHPSTKVNPNLQRRHEKMANLNSIIYRL	_VN(ci)PN(ci)LQ(ci)R(ci)R(ci)_	VN(1)PN(1)LQ(1)R(1)R(1)		0
P70298	Homeobox protein cut-like 2	Cux2	1398	AALHPSTKVNPNLQRRHEKMANLNSIIYRLE	_VN(ci)PN(ci)LQ(ci)R(ci)R(ci)_	VN(1)PN(1)LQ(1)R(1)R(1)		0
P85094	Isochorismatase domain-containing protein 2A, mitochondrial	Isoc2a	5	___________MAAARASLGRILPESSILFL	_(ac)M(ox)AAAR(ci)ASLGR_	MAAAR(1)ASLGR		0
Q3UH59;Q61879;Q5SV64	Myosin-10	Myh10;Myh10;Myh10	1601;1564;1595	EELEDELQATEDAKLRLEVNMQAMKAQFERD	_ALEQ(ci)Q(ci)VEEM(ox)R(ci)TQLEELEDELQ(ci)ATEDAKLR_	ALEQ(1)Q(1)VEEMR(0.814)TQ(0.316)LEELEDELQ(0.435)ATEDAKLR(0.435)		0
Q3UPI1	Protein FAM198B	Fam198b	188	KVGERPWRVLRGPGVRTRGSNLQQPRARESN	_GPGVR(ci)TR(ci)GSN(ci)LQ(ci)Q(ci)PR_	GPGVR(0.866)TR(0.866)GSN(0.881)LQ(0.881)Q(0.881)PR(0.627)		0
Q3UPI1	Protein FAM198B	Fam198b	190	GERPWRVLRGPGVRTRGSNLQQPRARESNIR	_GPGVR(ci)TR(ci)GSN(ci)LQ(ci)Q(ci)PR_	GPGVR(0.866)TR(0.866)GSN(0.881)LQ(0.881)Q(0.881)PR(0.627)		0
Q562G0		Pigo	8	________MNILFSPRMRKVSVLLFLAWVCF	_(ac)NILFSPR(ci)M(ox)R_	N(0.002)ILFSPR(0.892)MR(0.105)		0
Q64478;Q6ZWY9;P10854;Q64525	Histone H2B type 1-H;Histone H2B type 1-C/E/G;Histone H2B type 1-M;Histone H2B type 2-B	Hist1h2bh;Hist1h2bc;Hist1h2bm;Hist2h2bb	87;87;87;87	ERIAGEASRLAHYNKRSTITSREIQTAVRLL	_R(ci)STITSR(ci)EIQTAVR_	R(1)STITSR(0.993)EIQ(0.007)TAVR		0
Q6IR34-5;Q6IR34;Q6IR34-3;Q6IR34-2	G-protein-signaling modulator 1	Gpsm1	309;277;254;277	FDVAAEHYKKTLQLSRQLRDQAVEAQACYSL	_TLQ(ci)LSR(ci)QLR_	TLQ(0.989)LSR(0.878)Q(0.131)LR(0.002)		0
Q6P4T2		Snrnp200	1629	LNGVGYLHEGLSPMERRLVEQLFSSGAIQVV	_LSDSTLKETLLNGVGYLHEGLSPMER(ci)_	LSDSTLKETLLNGVGYLHEGLSPMER(1)		0
Q6P5E4;G3UYG7	UDP-glucose:glycoprotein glucosyltransferase 1	Uggt1;Uggt1	759;142	KKGMSSKEIYDDSFIRPVTFWIVGDFDSPSG	_EIYDDSFIR(ci)PVTFWIVGDFDSPSGR_	EIYDDSFIR(0.969)PVTFWIVGDFDSPSGR(0.031)		0
Q6P8Z1	Protein B-Myc	Mycb	12	____MPLHVSLANGNRDLDYDSVQPYFMCDD	_MPLHVSLAN(ci)GN(ci)R(ci)_	MPLHVSLAN(1)GN(1)R(1)		0
Q7TPV4	Myb-binding protein 1A	Mybbp1a	430	PDLNSLVDFSTANQKRAQDASLNVPERAVFR	_R(ci)AQDASLNVPER_	R(1)AQDASLNVPER		0
Q8BX10;Q8BX10-2	Serine/threonine-protein phosphatase PGAM5, mitochondrial	Pgam5	264;263	LRLSLNNGSITHLVIRPNGRVALRTLGDTGF	_LSLNN(ci)GSITHLVIR(ci)PNGR_	LSLN(0.009)N(0.991)GSITHLVIR(0.478)PN(0.478)GR(0.044)		0
Q8C052	Microtubule-associated protein 1S;MAP1S heavy chain;MAP1S light chain	Map1s	437	FPGRTPPARLLDGLQRLQHLPCLRRPVVTTH	_LLDGLQ(ci)R(ci)LQ(ci)HLPCLR(ci)R(ci)_	LLDGLQ(1)R(1)LQ(1)HLPCLR(1)R(1)		0
Q8C052	Microtubule-associated protein 1S;MAP1S heavy chain;MAP1S light chain	Map1s	445	RLLDGLQRLQHLPCLRRPVVTTHDLEAPSRA	_LLDGLQ(ci)R(ci)LQ(ci)HLPCLR(ci)R(ci)_	LLDGLQ(1)R(1)LQ(1)HLPCLR(1)R(1)		0
Q8C052	Microtubule-associated protein 1S;MAP1S heavy chain;MAP1S light chain	Map1s	446	LLDGLQRLQHLPCLRRPVVTTHDLEAPSRAN	_LLDGLQ(ci)R(ci)LQ(ci)HLPCLR(ci)R(ci)_	LLDGLQ(1)R(1)LQ(1)HLPCLR(1)R(1)		0
Q8CGP0;Q9D2U9	Histone H2B type 3-B;Histone H2B type 3-A	Hist3h2bb;Hist3h2ba	93;93	ASRLAHYNKRSTITSREVQTAVRLLLPGELA	_STITSR(ci)EVQTAVR_	STITSR(0.993)EVQ(0.007)TAVR		0
Q8K009;D3Z6B9	Mitochondrial 10-formyltetrahydrofolate dehydrogenase	Aldh1l2;Aldh1l2	802;689	VQEGATLVYGGRQVQRPGFFMEPTVFTGVED	_QVQR(ci)PGFFMEPTVFTGVEDHMYLAK_	Q(0.006)VQ(0.044)R(0.951)PGFFMEPTVFTGVEDHMYLAK		0
Q8R0S4;Q8R0S4-1;Q8R0S4-2	Voltage-dependent L-type calcium channel subunit beta-4	Cacnb4	86;53;40	AIRQEREQQAAIQLERAKSKPVAFAVKTNVS	_EAIRQ(ci)EREQ(ci)Q(ci)AAIQ(ci)LER(ci)_	EAIR(0.311)Q(0.377)ER(0.311)EQ(1)Q(1)AAIQ(1)LER(1)		0
Q8R0W0	Epiplakin	Eppk1	6531	DPNTHENLTYLQLLQRATIDPETGLLFLSLS	_GFFDPNTHENLTYLQLLQ(ci)R_	GFFDPNTHENLTYLQLLQ(0.5)R(0.5)		0
Q8VE52	Opioid growth factor receptor-like protein 1	Ogfrl1	11	_____MGNLLGGVSFREPTTVEDCDSTWQTD	_(ac)MGN(ci)LLGGVSFR(ci)_	MGN(1)LLGGVSFR(1)		0
Q8VE88;Q8VE88-2	Protein FAM114A2	Fam114a2	409;402	ALVLHGQKQEVTALERSQTLSQMTVMLCKDL	_QEVTALER(ci)SQ(ci)TLSQM(ox)TVMLCK_	QEVTALER(1)SQ(0.999)TLSQ(0.001)MTVMLCK		104060000
Q8VEK3;G3XA10	Heterogeneous nuclear ribonucleoprotein U	Hnrnpu;Hnrnpu	281;281	LDTYNCDLHFKISRDRLSASSLTMESFAFLW	_DR(ci)LSASSLTMESFAFLWAGGR_	DR(0.999)LSASSLTMESFAFLWAGGR(0.001)		0
Q8VEK3;G3XA10	Heterogeneous nuclear ribonucleoprotein U	Hnrnpu;Hnrnpu	300;300	SSLTMESFAFLWAGGRASYGVSKGKVCFEMK	_DRLSASSLTMESFAFLWAGGR(ci)_	DR(0.115)LSASSLTMESFAFLWAGGR(0.885)		0
Q91V55;P97461;D3YYM6	40S ribosomal protein S5;40S ribosomal protein S5, N-terminally processed	Rps5;Rps5;Rps5	127;127;127	LVNAIINSGPREDSTRIGRAGTVRRQAVDVS	_EDSTR(ci)IGR(ci)AGTVR_	EDSTR(1)IGR(1)AGTVR		0
Q91V55;P97461;D3YYM6	40S ribosomal protein S5;40S ribosomal protein S5, N-terminally processed	Rps5;Rps5;Rps5	130;130;130	AIINSGPREDSTRIGRAGTVRRQAVDVSPLR	_EDSTR(ci)IGR(ci)AGTVR_	EDSTR(1)IGR(1)AGTVR		0
Q91ZS8-6			20	GLGTLTVGAFFSFVGRRYKRRRKKRSERKDK	_(ac)ASLGLGTLTVGAFFSFVGR(ci)R(ci)_	ASLGLGTLTVGAFFSFVGR(1)R(1)		0
Q91ZS8-6			21	LGTLTVGAFFSFVGRRYKRRRKKRSERKDKR	_(ac)ASLGLGTLTVGAFFSFVGR(ci)R(ci)_	ASLGLGTLTVGAFFSFVGR(1)R(1)		0
Q921L5;E9Q5N6;Q3TZZ9	Conserved oligomeric Golgi complex subunit 2	Cog2;Cog2;Cog2	39;39;39	KEDFDVDHFVSDCRKRVQLEELRDDLELYYK	_R(ci)VQ(ci)LEELR_	R(1)VQ(1)LEELR		0
Q99K67	Alpha-aminoadipic semialdehyde synthase, mitochondrial;Lysine ketoglutarate reductase;Saccharopine dehydrogenase	Aass	29	ACLSRGLHHKPVMALRREDVNAWERRAPLAP	_PVM(ox)ALR(ci)R(ci)EDVN(ci)AWER_	PVMALR(0.979)R(0.979)EDVN(0.521)AWER(0.521)		0
Q99K67	Alpha-aminoadipic semialdehyde synthase, mitochondrial;Lysine ketoglutarate reductase;Saccharopine dehydrogenase	Aass	30	CLSRGLHHKPVMALRREDVNAWERRAPLAPK	_PVM(ox)ALR(ci)R(ci)EDVN(ci)AWER_	PVMALR(0.979)R(0.979)EDVN(0.521)AWER(0.521)		0
Q99K67	Alpha-aminoadipic semialdehyde synthase, mitochondrial;Lysine ketoglutarate reductase;Saccharopine dehydrogenase	Aass	38	KPVMALRREDVNAWERRAPLAPKHIKGITKL	_PVM(ox)ALR(ci)R(ci)EDVNAWER(ci)_	PVMALR(0.902)R(0.902)EDVN(0.224)AWER(0.971)		0
Q99K85;Q3U6K9	Phosphoserine aminotransferase;Phosphoserine aminotransferase	Psat1;Psat1	298;295	DNSQGFYVCPVERQNRSRMNIPFRIGNAKGD	_LSSIKSQ(ci)M(ox)IYEIIDN(ci)SQ(ci)GFYVCPVERQ(ci)NR_	LSSIKSQ(0.343)MIYEIIDN(0.712)SQ(0.712)GFYVCPVER(0.537)Q(0.565)N(0.565)R(0.565)		33617000
Q99MZ6	Unconventional myosin-VIIb	Myo7b	1082	NFGEEAFKFDGPISDRPMSNLEKVHFIVGYA	_FDGPISDR(ci)PM(ox)SN(ci)LEKVHFIVGYAIMR(ci)_	FDGPISDR(1)PMSN(1)LEKVHFIVGYAIMR(1)		199350000
Q99MZ6	Unconventional myosin-VIIb	Myo7b	1100	SNLEKVHFIVGYAIMRPGLRDEIYCQICKQL	_FDGPISDR(ci)PM(ox)SN(ci)LEKVHFIVGYAIMR(ci)_	FDGPISDR(1)PMSN(1)LEKVHFIVGYAIMR(1)		199350000
Q99PV0;B7ZC27;E9Q3K7	Pre-mRNA-processing-splicing factor 8	Prpf8;Prpf8;Prpf8	855;800;800	ILALERLKEAYSVKSRLNQSQREELGLIEQA	_SR(ci)LNQSQREELGLIEQAYDNPHEALSR_	SR(0.967)LN(0.027)Q(0.006)SQ(0.001)REELGLIEQAYDNPHEALSR		0
Q9CQD1	Ras-related protein Rab-5A	Rab5a	120	EESFARAKNWVKELQRQASPNIVIALSGNKA	_NWVKELQ(ci)R(ci)Q(ci)ASPN(ci)IVIALSGN(ci)K_	NWVKELQ(1)R(1)Q(1)ASPN(1)IVIALSGN(1)K		27014000
Q9CQM8;D3Z422;O09167;D3YY19;D3Z3K3;D3YVN8;D3Z4H4;D3YWQ7;D3Z1Q1;D3YWP4	60S ribosomal protein L21	Rpl21;Rpl21-ps7;Rpl21;Rpl21-ps10;Gm10155;Gm8054;Rpl21-ps14;Gm16415;Gm5528;Gm10916	32;32;32;32;32;32;32;32;32;32	RPFRKHGVVPLATYMRIYKKGDIVDIKGMGT	_HGVVPLATYMR(ci)IYK_	HGVVPLATYMR(1)IYK		33122000
Q9CWK0;Q9CR57	60S ribosomal protein L14	Rpl14;Rpl14	132;132	KMRNRIIKTEVKKLQRAAILKASPKKAAVAK	_KLQR(ci)AAILK_	KLQ(0.003)R(0.997)AAILK		132450000
Q9D114	Guanosine-3',5'-bis(diphosphate) 3'-pyrophosphohydrolase MESH1	Hddc3	128	PGAKLVKLADKLYNLRDLNRCTPTGWSEHRV	_LYN(ci)LR(ci)DLN(ci)R_	LYN(0.988)LR(0.907)DLN(0.552)R(0.552)		0
Q9D114	Guanosine-3',5'-bis(diphosphate) 3'-pyrophosphohydrolase MESH1	Hddc3	132	LVKLADKLYNLRDLNRCTPTGWSEHRVQEYF	_LYN(ci)LR(ci)DLN(ci)R_	LYN(0.988)LR(0.907)DLN(0.552)R(0.552)		0
Q9DBJ1;O70250	Phosphoglycerate mutase 1;Phosphoglycerate mutase 2	Pgam1;Pgam2	191;191	KEGKRVLIAAHGNSLRGIVKHLEGLSEEAIM	_VLIAAHGNSLR(ci)_	VLIAAHGN(0.444)SLR(0.556)		0
Q9JLN9	Serine/threonine-protein kinase mTOR	Mtor	2397	MLTNAMEVTGLDGNYRTTCHTVMEVLREHKD	_M(ox)LTN(ci)AM(ox)EVTGLDGN(ci)YR_	MLTN(0.997)AMEVTGLDGN(0.501)YR(0.501)		0
Q9QZQ8;Q9QZQ8-2	Core histone macro-H2A.1	H2afy	69;69	EYLTAEILELAGNAARDNKKGRVTPRHILLA	_IGVGAPVYM(ox)AAVLEYLTAEILELAGNAAR(ci)_	IGVGAPVYMAAVLEYLTAEILELAGN(0.471)AAR(0.529)		0

## Sheet: Differentiated
Proteins	Protein names	Gene names	Positions within proteins	Sequence window	Modified sequence	Citrullination (RNQ) Probabilities	Ratio H/L normalized	Intensity
Q6ZWV7	60S ribosomal protein L35	Rpl35	56	ASKLSKIRVVRKSIARVLTVINQTQKENLRK	_SIAR(ci)VLTVINQTQKEN(ci)LRK_	SIAR(1)VLTVINQ(0.002)TQ(0.002)KEN(0.556)LR(0.44)K	74.043	414670000
P62900;D3YVU2;D3YY62	60S ribosomal protein L31	Rpl31;Gm16382;Gm9858	78;78;78	RIDTRLNKAVWAKGIRNVPYRIRVRLSRKRN	_GIR(ci)NVPYR(ci)IR(ci)VR(ci)LSR(ci)K_	GIR(0.98)N(0.02)VPYR(1)IR(1)VR(1)LSR(1)K	59.306	56273000
P62900;D3YVU2;D3YY62	60S ribosomal protein L31	Rpl31;Gm16382;Gm9858	83;83;83	LNKAVWAKGIRNVPYRIRVRLSRKRNEDEDS	_GIR(ci)NVPYR(ci)IR(ci)VR(ci)LSR(ci)K_	GIR(0.98)N(0.02)VPYR(1)IR(1)VR(1)LSR(1)K	59.306	56273000
P62900;D3YVU2;D3YY62	60S ribosomal protein L31	Rpl31;Gm16382;Gm9858	85;85;85	KAVWAKGIRNVPYRIRVRLSRKRNEDEDSPN	_GIR(ci)NVPYR(ci)IR(ci)VR(ci)LSR(ci)K_	GIR(0.98)N(0.02)VPYR(1)IR(1)VR(1)LSR(1)K	59.306	56273000
P62900;D3YVU2;D3YY62	60S ribosomal protein L31	Rpl31;Gm16382;Gm9858	87;87;87	VWAKGIRNVPYRIRVRLSRKRNEDEDSPNKL	_GIR(ci)NVPYR(ci)IR(ci)VR(ci)LSR(ci)K_	GIR(0.98)N(0.02)VPYR(1)IR(1)VR(1)LSR(1)K	59.306	56273000
P62900;D3YVU2;D3YY62	60S ribosomal protein L31	Rpl31;Gm16382;Gm9858	90;90;90	KGIRNVPYRIRVRLSRKRNEDEDSPNKLYTL	_GIR(ci)NVPYR(ci)IR(ci)VR(ci)LSR(ci)K_	GIR(0.98)N(0.02)VPYR(1)IR(1)VR(1)LSR(1)K	59.306	56273000
D3Z3K1;Q9CXW4;A2BH06;D3YW69;E9PZB3	60S ribosomal protein L11	Gm10288;Rpl11;Rpl11;Gm7589;Gm5093	54;54;57;54;50	VLEQLTGQTPVFSKARYTVRSFGIRRNEKIA	_AR(ci)YTVR(ci)SFGIR(ci)R(ci)NEK_	AR(1)YTVR(1)SFGIR(1)R(0.965)N(0.035)EK	56.354	51900000
D3Z3K1;Q9CXW4;A2BH06;D3YW69;E9PZB3	60S ribosomal protein L11	Gm10288;Rpl11;Rpl11;Gm7589;Gm5093	58;58;61;58;54	LTGQTPVFSKARYTVRSFGIRRNEKIAVHCT	_AR(ci)YTVR(ci)SFGIR(ci)R(ci)NEK_	AR(1)YTVR(1)SFGIR(0.999)R(0.968)N(0.033)EK	56.354	51900000
D3Z3K1;Q9CXW4;A2BH06;D3YW69;E9PZB3	60S ribosomal protein L11	Gm10288;Rpl11;Rpl11;Gm7589;Gm5093	63;63;66;63;59	PVFSKARYTVRSFGIRRNEKIAVHCTVRGAK	_AR(ci)YTVR(ci)SFGIR(ci)R(ci)NEK_	AR(1)YTVR(1)SFGIR(1)R(0.965)N(0.035)EK	56.354	51900000
D3Z3K1;Q9CXW4;A2BH06;D3YW69;E9PZB3	60S ribosomal protein L11	Gm10288;Rpl11;Rpl11;Gm7589;Gm5093	64;64;67;64;60	VFSKARYTVRSFGIRRNEKIAVHCTVRGAKA	_AR(ci)YTVR(ci)SFGIR(ci)R(ci)NEK_	AR(1)YTVR(1)SFGIR(0.999)R(0.968)N(0.033)EK	56.354	51900000
E9Q0H6;P51880	Fatty acid-binding protein, brain	Fabp7;Fabp7	31;31	NFDEYMKALGVGFATRQVGNVTKPTVIISQE	_ALGVGFATR(ci)QVGNVTKPTVIISQEGGK_	ALGVGFATR(1)QVGNVTKPTVIISQEGGK	49.38	468910000
P62702;Q545F8;Q3V1Z5;D3Z2E6	40S ribosomal protein S4, X isoform	Rps4x;Rps4x;Rps4y2;Gm6816	108;90;108;101	DKTGENFRLIYDTKGRFAVHRITPEEAKYKL	_GR(ci)FAVHR(ci)ITPEEAK_	GR(1)FAVHR(1)ITPEEAK	48.687	85905000
P62702;Q545F8;Q3V1Z5;D3Z2E6	40S ribosomal protein S4, X isoform	Rps4x;Rps4x;Rps4y2;Gm6816	113;95;113;106	NFRLIYDTKGRFAVHRITPEEAKYKLCKVRK	_GR(ci)FAVHR(ci)ITPEEAK_	GR(1)FAVHR(1)ITPEEAK	48.687	85905000
P62082;F6SVV1	40S ribosomal protein S7	Rps7;Gm9493	41;39	ALLELEMNSDLKAQLRELNITAAKEIEVGGG	_AQLR(ci)ELNITAAK_	AQLR(1)ELNITAAK	48.55	276900000
P62900;D3YVU2;D3YY62	60S ribosomal protein L31	Rpl31;Gm16382;Gm9858	63;63;63	EIRKFAMKEMGTPDVRIDTRLNKAVWAKGIR	_FAM(ox)KEM(ox)GTPDVR(ci)IDTR(ci)LNK_	FAMKEMGTPDVR(1)IDTR(0.998)LN(0.002)K	38.658	270280000
P62900;D3YVU2;D3YY62	60S ribosomal protein L31	Rpl31;Gm16382;Gm9858	67;67;67	FAMKEMGTPDVRIDTRLNKAVWAKGIRNVPY	_FAM(ox)KEM(ox)GTPDVR(ci)IDTR(ci)LNK_	FAMKEMGTPDVR(1)IDTR(0.998)LN(0.002)K	38.658	270280000
Q8VDQ8;Q8VDQ8-2	NAD-dependent protein deacetylase sirtuin-2	Sirt2	42;5	TEGGATGGEAEMDFLRNLFTQTLGLGSQKER	_(ac)M(ox)DFLR(ci)NLFTQTLGLGSQK_	MDFLR(0.99)N(0.01)LFTQTLGLGSQK	37.561	12975000
P62889;D3YU37	60S ribosomal protein L30	Rpl30;Gm6570	56;56	GKAKLVILANNCPALRKSEIEYYAMLAKTGV	_LVILANNCPALR(ci)K_	LVILANNCPALR(1)K	36.92	32970000
Q6ZWV7;G3UWD7	60S ribosomal protein L35	Rpl35;Gm10269	32;32	LLKQLDDLKVELSQLRVAKVTGGAASKLSKI	_QLDDLKVELSQLR(ci)VAK_	QLDDLKVELSQLR(1)VAK	36.671	270890000
P10126;D3YZ68;D3Z3I8	Elongation factor 1-alpha 1	Eef1a1;Eef1a1;Eef1a1	96;96;96	ETSKYYVTIIDAPGHRDFIKNMITGTSQADC	_YYVTIIDAPGHR(ci)DFIK_	YYVTIIDAPGHR(1)DFIK	35.279	4888100000
Q9D8E6	60S ribosomal protein L4	Rpl4	222	PCIIYNEDNGIIKAFRNIPGITLLNVSKLNI	_AFR(ci)NIPGITLLNVSK_	AFR(1)NIPGITLLNVSK	34.097	150800000
Q9Z1W5;Q6TAW2;Q6TAW2-2	Stress-associated endoplasmic reticulum protein 1;Stress-associated endoplasmic reticulum protein 2	Serp1;Serp2	21;21;21	RIRMANEKHSKNITQRGNVAKTSRNAPEEKA	_NITQR(ci)GNVAK_	NITQ(0.009)R(0.988)GN(0.003)VAK	33.838	185230000
Q91YQ5	Dolichyl-diphosphooligosaccharide--protein glycosyltransferase subunit 1	Rpn1	572	AQVKELVLKSAVEAERLVAGKLKKDTYLENE	_SAVEAER(ci)LVAGK_	SAVEAER(1)LVAGK	33.761	71633000
Q9WV55	Vesicle-associated membrane protein-associated protein A	Vapa	181	SLNDTETRKLMEECKRLQGEMMKLSEENRHL	_R(ci)LQGEM(ox)M(ox)K_	R(1)LQGEMMK	32.733	17604000
E9Q317;O55128;D3Z2N9;D3YY73	Histone deacetylase complex subunit SAP18	Gm10094;Sap18;Sap18;Sap18	132;113;71;52	RPGYRVKEIGSTMSGRKGTDDSMTLQSQKFQ	_EIGSTM(ox)SGR(ci)K_	EIGSTMSGR(1)K	31.56	8697800
Q6ZWV3;P86048;B7FAU6	60S ribosomal protein L10;60S ribosomal protein L10-like	Rpl10;Rpl10l;Rpl10	21;21;21	ARCYRYCKNKPYPKSRFCRGVPDAKIRIFDL	_SR(ci)FCR(ci)GVPDAK_	SR(1)FCR(1)GVPDAK	28.852	75664000
Q6ZWV3;P86048;B7FAU6	60S ribosomal protein L10;60S ribosomal protein L10-like	Rpl10;Rpl10l;Rpl10	24;24;24	YRYCKNKPYPKSRFCRGVPDAKIRIFDLGRK	_SR(ci)FCR(ci)GVPDAK_	SR(1)FCR(1)GVPDAK	28.852	75664000
D3Z3K1;Q9CXW4;E9PYL9;A2BH06	60S ribosomal protein L11	Gm10288;Rpl11;Gm10036;Rpl11	90;90;90;93	RGAKAEEILEKGLKVREYELRKNNFSDTGNF	_VR(ci)EYELR(ci)K_	VR(1)EYELR(1)K	26.623	61003000
D3Z3K1;Q9CXW4;E9PYL9;A2BH06	60S ribosomal protein L11	Gm10288;Rpl11;Gm10036;Rpl11	95;95;95;98	EEILEKGLKVREYELRKNNFSDTGNFGFGIQ	_VR(ci)EYELR(ci)K_	VR(1)EYELR(1)K	26.623	61003000
P16330;P16330-2	2',3'-cyclic-nucleotide 3'-phosphodiesterase	Cnp	68;48	FILRGLPGSGKSTLARLILEKYHDGTKMVSA	_STLAR(ci)LILEK_	STLAR(1)LILEK	26.527	306710000
P43276	Histone H1.5	Hist1h1b	79	KALAAGGYDVEKNNSRIKLGLKSLVSKGTLV	_ALAAGGYDVEKNNSR(ci)IK_	ALAAGGYDVEKN(0.001)N(0.025)SR(0.974)IK	25.875	61009000
D3Z6N6;P62754	40S ribosomal protein S6;40S ribosomal protein S6	Rps6-ps1;Rps6	154;154	SRIRKLFNLSKEDDVRQYVVRKPLNKEGKKP	_LFNLSKEDDVR(ci)QYVVR(ci)KPLNK_	LFN(0.001)LSKEDDVR(0.997)Q(0.003)YVVR(1)KPLNK	25.525	106060000
D3Z6N6;P62754	40S ribosomal protein S6;40S ribosomal protein S6	Rps6-ps1;Rps6	159;159	LFNLSKEDDVRQYVVRKPLNKEGKKPRTKAP	_EDDVR(ci)QYVVR(ci)KPLNK_	EDDVR(0.98)Q(0.02)YVVR(1)KPLNK	25.525	106060000
P10126	Elongation factor 1-alpha 1	Eef1a1	266	QDVYKIGGIGTVPVGRVETGVLKPGMVVTFA	_IGGIGTVPVGR(ci)VETGVLKPGMVVTFAPVNVTTEVK_	IGGIGTVPVGR(1)VETGVLKPGMVVTFAPVNVTTEVK	25.521	3263900000
P11499	Heat shock protein HSP 90-beta	Hsp90ab1	612	GWTANMERIMKAQALRDNSTMGYMMAKKHLE	_AQALR(ci)DNSTMGYM(ox)MAK_	AQALR(1)DNSTMGYMMAK	25.326	260650000
Q9JJI8	60S ribosomal protein L38	Rpl38	16	MPRKIEEIKDFLLTARRKDAKSVKIKKNKDN	_PR(ci)KIEEIKDFLLTAR(ci)R(ci)K_	PR(1)KIEEIKDFLLTAR(1)R(1)K	25.145	293630000
Q9JJI8	60S ribosomal protein L38	Rpl38	17	PRKIEEIKDFLLTARRKDAKSVKIKKNKDNV	_PR(ci)KIEEIKDFLLTAR(ci)R(ci)K_	PR(1)KIEEIKDFLLTAR(1)R(1)K	25.145	293630000
F6VWT4;Q6ZWZ7;Q9CPR4	60S ribosomal protein L17	Gm10362;Rpl17;Rpl17	28;18;18	RYSLDPENPTKSCKSRGSNLRVHFKNTRETA	_SR(ci)GSNLR(ci)VHFK_	SR(1)GSNLR(1)VHFK	24.298	124310000
F6VWT4;Q6ZWZ7;Q9CPR4	60S ribosomal protein L17	Gm10362;Rpl17;Rpl17	33;23;23	PENPTKSCKSRGSNLRVHFKNTRETAQAIKG	_SR(ci)GSNLR(ci)VHFK_	SR(1)GSNLR(1)VHFK	24.298	124310000
Q04447	Creatine kinase B-type	Ckb	13	___MPFSNSHNTQKLRFPAEDEFPDLSSHNN	_LR(ci)FPAEDEFPDLSSHNNHMAK_	LR(1)FPAEDEFPDLSSHNNHMAK	24.29	250400000
P16330;P16330-2	2',3'-cyclic-nucleotide 3'-phosphodiesterase	Cnp	93;73	TKMVSADAYKIIPGSRADFSEAYKRLDEDLA	_IIPGSR(ci)ADFSEAYK_	IIPGSR(1)ADFSEAYK	23.995	1008700000
Q99MN1;Q8R2P8	Lysine--tRNA ligase;Lysyl-tRNA synthetase	Kars;Kars	78;107	GAEEETLDPNQYYKIRSQAVQQLKVTGEDPY	_IR(ci)SQAVQQLK_	IR(1)SQAVQQLK	23.972	79940000
E9Q5A0;P19253;D3YY61	60S ribosomal protein L13a	Rpl13a;Rpl13a;Rpl13a-ps1	348;128;128	DKKKRMVVPAALKVVRLKPTRKFAYLGRLAH	_VVR(ci)LKPTR(ci)K_	VVR(1)LKPTR(1)K	23.538	430670000
E9Q5A0;P19253;D3YY61	60S ribosomal protein L13a	Rpl13a;Rpl13a;Rpl13a-ps1	353;133;133	MVVPAALKVVRLKPTRKFAYLGRLAHEVGWK	_VVR(ci)LKPTR(ci)K_	VVR(1)LKPTR(1)K	23.538	430670000
P68433;P84228;E9PV77;P84244;F8WI35;E0CZ27	Histone H3.1;Histone H3.2;Histone H3.3;Histone H3;Histone H3	Hist1h3a;Hist1h3b;Gm10257;H3f3a;H3f3a;H3f3a	64;64;64;64;64;64	LREIRRYQKSTELLIRKLPFQRLVREIAQDF	_STELLIR(ci)K_	STELLIR(1)K	22.073	24804000
P61358;G3UWF4;A2A4Q0	60S ribosomal protein L27;60S ribosomal protein L27;60S ribosomal protein L27	Rpl27;Rpl27-ps1;Rpl27	102;102;53	VDIPLDKTVVNKDVFRDPALKRKARREAKVK	_TVVNKDVFR(ci)DPALK_	TVVNKDVFR(1)DPALK	21.814	225150000
Q9D8E6	60S ribosomal protein L4	Rpl4	300	MNTDLSRILKSPEIQRALRAPRKKIHRRVLK	_SPEIQR(ci)ALR(ci)APR(ci)K_	SPEIQR(1)ALR(1)APR(1)K	21.288	157650000
Q9D8E6	60S ribosomal protein L4	Rpl4	303	DLSRILKSPEIQRALRAPRKKIHRRVLKKNP	_SPEIQR(ci)ALR(ci)APR(ci)KK_	SPEIQ(0.001)R(0.999)ALR(1)APR(1)KK	21.288	157650000
Q9D8E6	60S ribosomal protein L4	Rpl4	306	RILKSPEIQRALRAPRKKIHRRVLKKNPLKN	_SPEIQR(ci)ALR(ci)APR(ci)KK_	SPEIQ(0.002)R(0.998)ALR(1)APR(1)KK	21.288	157650000
P47915;F6QL70;D3YTZ1;F6WZ54;D3Z1N9;D3YU65	60S ribosomal protein L29	Rpl29;Gm17669;Rpl29-ps2;Rpl29-ps5;Gm10709;Gm3550	25;25;25;24;25;25	HNQSRKWHRNGIKKPRSQRYESLKGVDPKFL	_KPR(ci)SQR(ci)YESLK_	KPR(0.999)SQ(0.245)R(0.756)YESLK	19.571	21547000
P47915;F6QL70;D3YTZ1;F6WZ54;D3Z1N9;D3YU65	60S ribosomal protein L29	Rpl29;Gm17669;Rpl29-ps2;Rpl29-ps5;Gm10709;Gm3550	28;28;28;27;28;28	SRKWHRNGIKKPRSQRYESLKGVDPKFLRNM	_KPR(ci)SQR(ci)YESLK_	KPR(0.999)SQ(0.245)R(0.756)YESLK	19.571	21547000
P14131	40S ribosomal protein S16	Rps16	15	_MPSKGPLQSVQVFGRKKTATAVAHCKRGNG	_GPLQSVQVFGR(ci)K_	GPLQSVQVFGR(1)K	19.502	62977000
Q922D8;F6YW06;Q8BXX7	C-1-tetrahydrofolate synthase, cytoplasmic;Methylenetetrahydrofolate dehydrogenase;Methenyltetrahydrofolate cyclohydrolase;Formyltetrahydrofolate synthetase	Mthfd1;Mthfd1;Mthfd1	362;364;362	LYGETKAKVLLSALDRLKHQPDGKYVVVTGI	_VLLSALDR(ci)LK_	VLLSALDR(1)LK	18.824	87799000
Q9WV55	Vesicle-associated membrane protein-associated protein A	Vapa	194	CKRLQGEMMKLSEENRHLRDEGLRLRKVAHS	_LSEENR(ci)HLR(ci)DEGLR(ci)LR(ci)K_	LSEEN(0.017)R(0.984)HLR(1)DEGLR(1)LR(1)K	18.171	196590000
Q9WV55	Vesicle-associated membrane protein-associated protein A	Vapa	197	LQGEMMKLSEENRHLRDEGLRLRKVAHSDKP	_LSEENR(ci)HLR(ci)DEGLR(ci)LR(ci)K_	LSEEN(0.017)R(0.984)HLR(1)DEGLR(1)LR(1)K	18.171	163380000
Q9WV55	Vesicle-associated membrane protein-associated protein A	Vapa	202	MKLSEENRHLRDEGLRLRKVAHSDKPGSTSA	_LSEENR(ci)HLR(ci)DEGLR(ci)LR(ci)K_	LSEEN(0.017)R(0.984)HLR(1)DEGLR(1)LR(1)K	18.171	196590000
Q9WV55	Vesicle-associated membrane protein-associated protein A	Vapa	204	LSEENRHLRDEGLRLRKVAHSDKPGSTSAVS	_LSEENR(ci)HLR(ci)DEGLR(ci)LR(ci)K_	LSEEN(0.017)R(0.984)HLR(1)DEGLR(1)LR(1)K	18.171	196590000
P68372;Q9ERD7;G3UZR1;P99024;Q7TMM9;Q9CWF2;Q922F4	Tubulin beta-4B chain;Tubulin beta-3 chain;Tubulin beta-5 chain;Tubulin beta-2A chain;Tubulin beta-2B chain;Tubulin beta-6 chain	Tubb4b;Tubb3;Tubb5;Tubb5;Tubb2a;Tubb2b;Tubb6	121;121;49;121;121;121;121	YTEGAELVDSVLDVVRKEAESCDCLQGFQLT;YTEGAELVDSVLDVVRKECEHCDCLQGFQLT;YTEGAELVDSVLDVVRKESESCDCLQGFQLT	_GHYTEGAELVDSVLDVVR(ci)K_	GHYTEGAELVDSVLDVVR(1)K	18.14	282510000
E9PX72;E9Q1S8;E9Q5U3;P16858;E9Q9E5;E9QAC7;E9PX42;F8WJL5;E9Q0E3;E9PXL6;D3YUV0;E9PZL2;F6ZQM8;E9PYX4	Glyceraldehyde-3-phosphate dehydrogenase;Glyceraldehyde-3-phosphate dehydrogenase;Glyceraldehyde-3-phosphate dehydrogenase;Glyceraldehyde-3-phosphate dehydrogenase;Glyceraldehyde-3-phosphate dehydrogenase;Glyceraldehyde-3-phosphate dehydrogenase;Glyceraldehyde-3-phosphate dehydrogenase;Glyceraldehyde-3-phosphate dehydrogenase;Glyceraldehyde-3-phosphate dehydrogenase;Glyceraldehyde-3-phosphate deh…	Gm5559;Gm4609;Gm10358;Gapdh;Gm10481;Gm3839;Gm2606;Gapdh;Gm10293;Gm3200;Gm10291;Gm10327;Gm3222;Gm5507	78;78;78;78;78;78;78;78;78;78;78;78;74;80	GKLVINGKPITIFQERDPTNIKWGEAGAEYV	_LVINGKPITIFQER(ci)DPTNIK_	LVINGKPITIFQER(1)DPTNIK	17.839	1786400000
D3Z6Z1;Q9D823	60S ribosomal protein L37	Rpl37-ps1;Rpl37	64;72	NTTGTDRMRHLKIVYRRFRHGFREGTTPKPK;NTTGTGRMRHLKIVYRRFRHGFREGTTPKPK	_IVYR(ci)R(ci)FR(ci)HGFR(ci)EGTTPKPK_	IVYR(1)R(1)FR(1)HGFR(1)EGTTPKPK	17.696	184110000
D3Z6Z1;Q9D823	60S ribosomal protein L37	Rpl37-ps1;Rpl37	65;73	TTGTDRMRHLKIVYRRFRHGFREGTTPKPKR;TTGTGRMRHLKIVYRRFRHGFREGTTPKPKR	_IVYR(ci)R(ci)FR(ci)HGFR(ci)EGTTPKPK_	IVYR(1)R(1)FR(1)HGFR(1)EGTTPKPK	17.696	184110000
D3Z6Z1;Q9D823	60S ribosomal protein L37	Rpl37-ps1;Rpl37	67;75	GTDRMRHLKIVYRRFRHGFREGTTPKPKRAA;GTGRMRHLKIVYRRFRHGFREGTTPKPKRAA	_IVYR(ci)R(ci)FR(ci)HGFR(ci)EGTTPKPK_	IVYR(1)R(1)FR(1)HGFR(1)EGTTPKPK	17.696	184110000
D3Z6Z1;Q9D823	60S ribosomal protein L37	Rpl37-ps1;Rpl37	71;79	MRHLKIVYRRFRHGFREGTTPKPKRAAAAAS;MRHLKIVYRRFRHGFREGTTPKPKRAAVAAS	_IVYR(ci)R(ci)FR(ci)HGFR(ci)EGTTPKPK_	IVYR(1)R(1)FR(1)HGFR(1)EGTTPKPK	17.696	184110000
P34884	Macrophage migration inhibitory factor	Mif	74	LCSLHSIGKIGGAQNRNYSKLLCGLLSDRLH	_IGGAQNR(ci)NYSK_	IGGAQN(0.052)R(0.891)N(0.058)YSK	17.005	106950000
P61358	60S ribosomal protein L27	Rpl27	36	RKAVIVKNIDDGTSDRPYSHALVAGIDRYPR	_NIDDGTSDR(ci)PYSHALVAGIDR(ci)YPR(ci)K_	NIDDGTSDR(1)PYSHALVAGIDR(1)YPR(1)K	16.923	22277000
P61358	60S ribosomal protein L27	Rpl27	48	TSDRPYSHALVAGIDRYPRKVTAAMGKKKIA	_NIDDGTSDR(ci)PYSHALVAGIDR(ci)YPR(ci)K_	NIDDGTSDR(1)PYSHALVAGIDR(1)YPR(1)K	16.923	22277000
P61358	60S ribosomal protein L27	Rpl27	51	RPYSHALVAGIDRYPRKVTAAMGKKKIAKRS	_NIDDGTSDR(ci)PYSHALVAGIDR(ci)YPR(ci)K_	NIDDGTSDR(1)PYSHALVAGIDR(1)YPR(1)K	16.923	22277000
Q8VEK3;G3XA10	Heterogeneous nuclear ribonucleoprotein U	Hnrnpu;Hnrnpu	548;548	QRAPQCLGKFIEIAARKKRNFILDQTNVSAA	_FIEIAAR(ci)K_	FIEIAAR(1)K	16.73	78944000
P62849;Q9D7P1;E9Q3V8;P62849-3;P62849-2	40S ribosomal protein S24;40S ribosomal protein S24;40S ribosomal protein S24	Rps24;Rps24;Rps24	90;90;90;90;90	IYDSLDYAKKNEPKHRLARHGLYEKKKTSRK	_HR(ci)LAR(ci)HGLYEK_	HR(1)LAR(1)HGLYEK	16.362	449680000
P62849;Q9D7P1;E9Q3V8;P62849-3;P62849-2	40S ribosomal protein S24;40S ribosomal protein S24;40S ribosomal protein S24	Rps24;Rps24;Rps24	93;93;93;93;93	SLDYAKKNEPKHRLARHGLYEKKKTSRKQRK	_HR(ci)LAR(ci)HGLYEK_	HR(1)LAR(1)HGLYEK	16.362	449680000
Q9D6U8	Protein FAM162A	Fam162a	56	CTKPQESPKTPTQSYRHGVPLHKPTDFEKKI	_TPTQSYR(ci)HGVPLHKPTDFEK_	TPTQ(0.483)SYR(0.517)HGVPLHKPTDFEK	16.151	50238000
Q5EBP8;P49312;P49312-2	Heterogeneous nuclear ribonucleoprotein A1	Hnrnpa1;Hnrnpa1	88;88;88	NARPHKVDGRVVEPKRAVSREDSQRPGAHLT	_R(ci)AVSR(ci)EDSQR(ci)PGAHLTVK_	R(1)AVSR(0.999)EDSQ(0.154)R(0.846)PGAHLTVK	16.084	87362000
Q5EBP8;P49312;P49312-2	Heterogeneous nuclear ribonucleoprotein A1	Hnrnpa1;Hnrnpa1	92;92;92	HKVDGRVVEPKRAVSREDSQRPGAHLTVKKI	_R(ci)AVSR(ci)EDSQR(ci)PGAHLTVK_	R(1)AVSR(0.999)EDSQ(0.154)R(0.846)PGAHLTVK	16.084	87362000
Q5EBP8;P49312;P49312-2	Heterogeneous nuclear ribonucleoprotein A1	Hnrnpa1;Hnrnpa1	97;97;97	RVVEPKRAVSREDSQRPGAHLTVKKIFVGGI	_R(ci)AVSR(ci)EDSQR(ci)PGAHLTVK_	R(1)AVSR(0.977)EDSQ(0.056)R(0.967)PGAHLTVK	16.084	87362000
E9QAV4;B7ZCR6;B7ZCR8;D6RE21		Znf512b;Znf512b;Znf512b;Znf512b	11;11;11;11	_____MTESFCVGGGRRLQGSSKSGPGKGGS	_MTESFCVGGGR(ci)R(ci)LQGSSK_	MTESFCVGGGR(0.667)R(0.667)LQ(0.667)GSSK	16.068	46273000
E9QAV4;B7ZCR6;B7ZCR8;D6RE21		Znf512b;Znf512b;Znf512b;Znf512b	12;12;12;12	____MTESFCVGGGRRLQGSSKSGPGKGGSR	_MTESFCVGGGR(ci)R(ci)LQGSSK_	MTESFCVGGGR(0.667)R(0.667)LQ(0.667)GSSK	16.068	46273000
E9PX72;E9Q1S8;E9Q5U3;P16858;E9QAC7;F8WJL5;E9Q0E3;D3YV03;E9PXL6;E9PZL2;D3YU05;E9PZH9	Glyceraldehyde-3-phosphate dehydrogenase;Glyceraldehyde-3-phosphate dehydrogenase;Glyceraldehyde-3-phosphate dehydrogenase;Glyceraldehyde-3-phosphate dehydrogenase;Glyceraldehyde-3-phosphate dehydrogenase;Glyceraldehyde-3-phosphate dehydrogenase;Glyceraldehyde-3-phosphate dehydrogenase;Glyceraldehyde-3-phosphate dehydrogenase;Glyceraldehyde-3-phosphate dehydrogenase;Glyceraldehyde-3-phosphate deh…	Gm5559;Gm4609;Gm10358;Gapdh;Gm3839;Gapdh;Gm10293;Gm10290;Gm3200;Gm10327;Gm6316;Gm10566	195;195;195;195;195;164;195;195;195;196;201;194	TATQKTVDGPSGKLWRDGRGAAQNIIPASTG	_LWR(ci)DGR(ci)GAAQNIIPASTGAAK_	LWR(1)DGR(1)GAAQNIIPASTGAAK	16.034	564530000
E9PX72;E9Q1S8;E9Q5U3;P16858;E9QAC7;F8WJL5;E9Q0E3;D3YV03;E9PXL6;E9PZL2;D3YU05;E9PZH9	Glyceraldehyde-3-phosphate dehydrogenase;Glyceraldehyde-3-phosphate dehydrogenase;Glyceraldehyde-3-phosphate dehydrogenase;Glyceraldehyde-3-phosphate dehydrogenase;Glyceraldehyde-3-phosphate dehydrogenase;Glyceraldehyde-3-phosphate dehydrogenase;Glyceraldehyde-3-phosphate dehydrogenase;Glyceraldehyde-3-phosphate dehydrogenase;Glyceraldehyde-3-phosphate dehydrogenase;Glyceraldehyde-3-phosphate deh…	Gm5559;Gm4609;Gm10358;Gapdh;Gm3839;Gapdh;Gm10293;Gm10290;Gm3200;Gm10327;Gm6316;Gm10566	198;198;198;198;198;167;198;198;198;199;204;197	QKTVDGPSGKLWRDGRGAAQNIIPASTGAAK	_LWR(ci)DGR(ci)GAAQNIIPASTGAAK_	LWR(1)DGR(1)GAAQNIIPASTGAAK	16.034	564530000
P26645	Myristoylated alanine-rich C-kinase substrate	Marcks	18	AQFSKTAAKGEATAERPGEAAVASSPSKANG	_TAAKGEATAER(ci)PGEAAVASSPSK_	TAAKGEATAER(1)PGEAAVASSPSK	15.889	400120000
P62855	40S ribosomal protein S26	Rps26	85	KLHYCVSCAIHSKVVRNRSREARKDRTPPPR	_VVR(ci)NR(ci)SR(ci)EAR(ci)K_	VVR(0.998)N(0.02)R(0.982)SR(0.999)EAR(1)K	15.244	75433000
P62855	40S ribosomal protein S26	Rps26	87	HYCVSCAIHSKVVRNRSREARKDRTPPPRFR	_VVR(ci)NR(ci)SR(ci)EAR(ci)K_	VVR(0.998)N(0.02)R(0.982)SR(0.999)EAR(1)K	15.244	75433000
P62855	40S ribosomal protein S26	Rps26	89	CVSCAIHSKVVRNRSREARKDRTPPPRFRPA	_VVR(ci)NR(ci)SR(ci)EAR(ci)K_	VVR(0.998)N(0.023)R(0.979)SR(1)EAR(1)K	15.244	75433000
P62855	40S ribosomal protein S26	Rps26	92	CAIHSKVVRNRSREARKDRTPPPRFRPAGAA	_VVR(ci)NR(ci)SR(ci)EAR(ci)K_	VVR(0.998)N(0.02)R(0.982)SR(0.999)EAR(1)K	15.244	75433000
P16330;P16330-2	2',3'-cyclic-nucleotide 3'-phosphodiesterase	Cnp	56;36	DTVATLHECKTLFILRGLPGSGKSTLARLIL	_TLFILR(ci)GLPGSGK_	TLFILR(1)GLPGSGK	15.192	145460000
E9QNN1;O70133-2;O70133	ATP-dependent RNA helicase A	Dhx9;Dhx9	24;24;24	YAWCGKRKMTPAYEIRAVGNKNRQKFMCEVR	_M(ox)TPAYEIR(ci)AVGNK_	MTPAYEIR(1)AVGNK	14.77	73741000
D2D553		Fam183b	6	__________MAMAGRVGQMKNQDEVHQNQI	_(ac)AM(ox)AGR(ci)VGQM(ox)K_	AMAGR(0.5)VGQ(0.5)MK	13.739	79817000
P62264;D3Z1P6	40S ribosomal protein S14	Rps14;Gm5805	128;128	QSALRALARSGMKIGRIEDVTPIPSDSTRRK	_IGR(ci)IEDVTPIPSDSTR(ci)R(ci)K_	IGR(1)IEDVTPIPSDSTR(1)R(1)K	13.618	52280000
P62264;D3Z1P6	40S ribosomal protein S14	Rps14;Gm5805	141;141	IGRIEDVTPIPSDSTRRKGGRRGRRL_____	_IGR(ci)IEDVTPIPSDSTR(ci)R(ci)K_	IGR(1)IEDVTPIPSDSTR(1)R(1)K	13.618	52280000
P62264;D3Z1P6	40S ribosomal protein S14	Rps14;Gm5805	142;142	GRIEDVTPIPSDSTRRKGGRRGRRL______	_IGR(ci)IEDVTPIPSDSTR(ci)R(ci)K_	IGR(1)IEDVTPIPSDSTR(1)R(1)K	13.618	52280000
E9Q0H6;P51880	Fatty acid-binding protein, brain	Fabp7;Fabp7	86;86	FEETSIDDRNCKSVVRLDGDKLIHVQKWDGK	_SVVR(ci)LDGDKLIHVQK_	SVVR(1)LDGDKLIHVQK	13.614	35778000
P17742;F8VPN3	Peptidyl-prolyl cis-trans isomerase A;Peptidyl-prolyl cis-trans isomerase	Ppia;Gm5160	37;58	FELFADKVPKTAENFRALSTGEKGFGYKGSS	_TAENFR(ci)ALSTGEK_	TAENFR(1)ALSTGEK	13.39	980230000
P19096	Fatty acid synthase;[Acyl-carrier-protein] S-acetyltransferase;[Acyl-carrier-protein] S-malonyltransferase;3-oxoacyl-[acyl-carrier-protein] synthase;3-oxoacyl-[acyl-carrier-protein] reductase;3-hydroxypalmitoyl-[acyl-carrier-protein] dehydratase;Enoyl-[acyl-carrier-protein] reductase;Oleoyl-[acyl-carrier-protein] hydrolase	Fasn	1834	LKCTVFPKAQVEDAFRYMAQGKHIGKVLVQV	_AQVEDAFR(ci)YMAQGK_	AQVEDAFR(0.988)YMAQ(0.012)GK	13.229	20898000
Q91VC3;E9PV04;A2AFK7;D3YU49	Eukaryotic initiation factor 4A-III	Eif4a3;Gm5576;Eif4a3;Gm8994	76;76;76;76	PSAIQQRAIKQIIKGRDVIAQSQSGTGKTAT	_GR(ci)DVIAQSQSGTGK_	GR(1)DVIAQSQSGTGK	13.007	101020000
P14115;D3Z6J9;D3Z4H8	60S ribosomal protein L27a	Rpl27a;Gm5908;Rpl27a-ps2	131;131;132	KLPKQPVIVKAKFFSRRAEEKIKGVGGACVL	_FFSR(ci)R(ci)AEEK_	FFSR(1)R(1)AEEK	12.799	350870000
P14115;D3Z6J9;D3Z4H8	60S ribosomal protein L27a	Rpl27a;Gm5908;Rpl27a-ps2	132;132;133	LPKQPVIVKAKFFSRRAEEKIKGVGGACVLV	_FFSR(ci)R(ci)AEEK_	FFSR(1)R(1)AEEK	12.799	350870000
F6VWT4;Q6ZWZ7;Q9CPR4;F8VQL2;D3Z3R2;F8VQM6	60S ribosomal protein L17	Gm10362;Rpl17;Rpl17;Rpl17-ps3;Gm10268;Gm6613	13;3;3;12;3;4	___EARLLRSPAKMVRYSLDPENPTKSCKSR	_VR(ci)YSLDPENPTK_	VR(1)YSLDPENPTK	12.776	99334000
D3YWP3;P62751;D3Z1D6;D3Z5J8;D3Z5J9;D3YU45	60S ribosomal protein L23a	Rpl23a-ps3;Rpl23a;Gm10335;Gm8112;Gm8264;Gm3940	139;139;139;138;138;126	VNTLIRPDGEKKAYVRLAPDYDALDVANKIG	_AYVR(ci)LAPDYDALDVANK_	AYVR(1)LAPDYDALDVANK	12.122	55984000
F6TJZ4;D3YXT4;D3Z3R0;P12970;F6YI27;F6U2H0;D3YU93;F6VBB8	60S ribosomal protein L7a	Rpl7a;Gm5619;Gm16477;Rpl7a;Gm17415;Rpl7a-ps5;Rpl7a-ps3;Gm4978	53;49;49;49;49;53;49;53	KRPKNFGIGQDIQPKRDLTRFVKWPRYIRLQ	_R(ci)DLTR(ci)FVK_	R(1)DLTR(1)FVK	12.116	79387000
F6TJZ4;D3YXT4;D3Z3R0;P12970;F6YI27;F6U2H0;D3YU93;F6VBB8	60S ribosomal protein L7a	Rpl7a;Gm5619;Gm16477;Rpl7a;Gm17415;Rpl7a-ps5;Rpl7a-ps3;Gm4978	57;53;53;53;53;57;53;57	NFGIGQDIQPKRDLTRFVKWPRYIRLQRQRA	_R(ci)DLTR(ci)FVK_	R(1)DLTR(1)FVK	12.116	79387000
Q3TEA8;Q3TEA8-2;Q3TEA8-3;A2AM65	Heterochromatin protein 1-binding protein 3	Hp1bp3;Hp1bp3	307;294;269;143	LRVDIRPQLLKNALQRAVERGQLEQITGKGA	_NALQR(ci)AVER(ci)GQLEQITGK_	NALQ(0.038)R(0.962)AVER(0.984)GQ(0.016)LEQITGK	12.074	40106000
Q3TEA8;Q3TEA8-2;Q3TEA8-3;A2AM65	Heterochromatin protein 1-binding protein 3	Hp1bp3;Hp1bp3	311;298;273;147	IRPQLLKNALQRAVERGQLEQITGKGASGTF	_NALQR(ci)AVER(ci)GQLEQITGK_	NALQ(0.038)R(0.962)AVER(0.984)GQ(0.016)LEQITGK	12.074	40106000
Q6ZWV3;P86048;B7FAU6	60S ribosomal protein L10;60S ribosomal protein L10-like	Rpl10;Rpl10l;Rpl10	32;32;32	YPKSRFCRGVPDAKIRIFDLGRKKAKVDEFP	_IR(ci)IFDLGR(ci)KK_	IR(1)IFDLGR(1)KK	11.861	111790000
Q6ZWV3;P86048;B7FAU6	60S ribosomal protein L10;60S ribosomal protein L10-like	Rpl10;Rpl10l;Rpl10	38;38;38	CRGVPDAKIRIFDLGRKKAKVDEFPLCGHMV	_IR(ci)IFDLGR(ci)KK_	IR(1)IFDLGR(1)KK	11.861	111790000
Q8VDG6	Mitogen-activated protein kinase kinase kinase MLK4	Mlk4	417	QEDWKLEIQQMFSELRTKEKELRSREEELSR	_LEIQQMFSELR(ci)TK_	LEIQQMFSELR(1)TK	11.766	106430000
Q7TMM9;Q9CWF2;Q922F4	Tubulin beta-2A chain;Tubulin beta-2B chain;Tubulin beta-6 chain	Tubb2a;Tubb2b;Tubb6	162;162;162	MGTLLISKIREEYPDRIMNTFSVMPSPKVSD	_IREEYPDR(ci)IMNTFSVMPSPK_	IREEYPDR(1)IMNTFSVMPSPK	11.624	173890000
P14148;F6XI62	60S ribosomal protein L7	Rpl7;Rpl7	188;214	NELIYKRGYGKINKKRIALTDNSLIARSLGK	_R(ci)IALTDNSLIAR(ci)SLGK_	R(1)IALTDNSLIAR(1)SLGK	11.394	86277000
P14148;F6XI62	60S ribosomal protein L7	Rpl7;Rpl7	199;225	INKKRIALTDNSLIARSLGKFGIICMEDLIH	_R(ci)IALTDNSLIAR(ci)SLGK_	R(1)IALTDNSLIAR(1)SLGK	11.394	86277000
E9PWZ3;Q9CQ09		Rpl3l;Rpl3l	277;110	VGCSIARAGQKGYHHRTELNKKIYRIGRGLH	_GYHHR(ci)TELNKK_	GYHHR(1)TELNKK	11.332	369180000
A2BGN7;Q9D8X0	Protein MANBAL	Manbal;Manbal	58;58	PIPKSHEAEAEQAEPRSAEGPKKPKVAIAST	_SHEAEAEQAEPR(ci)SAEGPK_	SHEAEAEQ(0.001)AEPR(0.999)SAEGPK	11.185	28716000
E9Q070;P14869;D3YVM5	60S acidic ribosomal protein P0	Gm8730;Rplp0;Rplp0	83;83;83	HLENNPALEKLLPHIRGNVGFVFTKEDLTEI	_LLPHIR(ci)GNVGFVFTK_	LLPHIR(0.954)GN(0.046)VGFVFTK	10.803	12892000
P62918	60S ribosomal protein L8	Rpl8	128	VCCLEEKPGDRGKLARASGNYATVISHNPET	_LAR(ci)ASGNYATVISHNPETKK_	LAR(1)ASGNYATVISHNPETKK	10.735	513160000
P10126;D3YZ68;D3Z3I8;P62631;B7ZBW3	Elongation factor 1-alpha 1;Elongation factor 1-alpha 2;Elongation factor 1-alpha	Eef1a1;Eef1a1;Eef1a1;Eef1a2;Eef1a2	134;134;134;134;134	GVGEFEAGISKNGQTREHALLAYTLGVKQLI	_NGQTR(ci)EHALLAYTLGVK_	NGQTR(1)EHALLAYTLGVK	10.637	963960000
P47963;D3YX54	60S ribosomal protein L13;60S ribosomal protein L13	Rpl13;Rpl13-ps3	167;163	GPVMPIRNVYKKEKARVITEEEKNFKAFASL	_EKAR(ci)VITEEEK_	EKAR(1)VITEEEK	10.563	432550000
O54962	Barrier-to-autointegration factor	Banf1	8	________MTTSQKHRDFVAEPMGEKPVGSL	_HR(ci)DFVAEPM(ox)GEKPVGSLAGIGDVLSK_	HR(1)DFVAEPMGEKPVGSLAGIGDVLSK	10.514	42989000
P47963;D3YX54;E9PZ94	60S ribosomal protein L13;60S ribosomal protein L13;60S ribosomal protein L13	Rpl13;Rpl13-ps3;Gm10071	116;116;116	RRRNKSTESLQANVQRLKEYRSKLILFPRKP	_STESLQANVQR(ci)LK_	STESLQANVQ(0.064)R(0.936)LK	10.37	345350000
Q04447	Creatine kinase B-type	Ckb	43	NHMAKVLTPELYAELRAKCTPSGFTLDDAIQ	_VLTPELYAELR(ci)AK_	VLTPELYAELR(1)AK	10.25	346870000
Q9D8E6	60S ribosomal protein L4	Rpl4	33	SGKNVTLPAVFKAPIRPDIVNFVHTNLRKNN	_APIR(ci)PDIVNFVHTNLR(ci)K_	APIR(1)PDIVNFVHTN(0.376)LR(0.624)K	10.242	618810000
P14115;D3Z6J9;E9QP28	60S ribosomal protein L27a	Rpl27a;Gm5908;Gm5453	105;105;105	AAKNKTGVAPIIDVVRSGYYKVLGKGKLPKQ	_TGVAPIIDVVR(ci)SGYYK_	TGVAPIIDVVR(1)SGYYK	10.179	342970000
B2RQC6;G3UWN2;E9QAI5;B7ZN27;E9QAT6		Cad;Cad;Cad;Cad;Cad	129;129;129;129;129	PGLQGVDTRELTKKLREQGSLLGKLVQKGTE	_KLR(ci)EQGSLLGK_	KLR(1)EQGSLLGK	9.9981	138090000
P47963;E9PZ94	60S ribosomal protein L13;60S ribosomal protein L13	Rpl13;Gm10071	92;92	SLEELRVAGIHKKVARTIGISVDPRRRNKST	_VAR(ci)TIGISVDPR(ci)R(ci)R(ci)NK_	VAR(1)TIGISVDPR(0.996)R(0.973)R(0.853)N(0.178)K	9.9339	47853000
P47963;E9PZ94	60S ribosomal protein L13;60S ribosomal protein L13	Rpl13;Gm10071	101;101	IHKKVARTIGISVDPRRRNKSTESLQANVQR	_VAR(ci)TIGISVDPR(ci)R(ci)R(ci)NK_	VAR(1)TIGISVDPR(0.998)R(0.961)R(0.828)N(0.212)K	9.9339	47853000
P47963;E9PZ94	60S ribosomal protein L13;60S ribosomal protein L13	Rpl13;Gm10071	102;102	HKKVARTIGISVDPRRRNKSTESLQANVQRL	_VAR(ci)TIGISVDPR(ci)R(ci)R(ci)NK_	VAR(1)TIGISVDPR(0.996)R(0.973)R(0.853)N(0.178)K	9.9339	47853000
P47963;E9PZ94	60S ribosomal protein L13;60S ribosomal protein L13	Rpl13;Gm10071	103;103	KKVARTIGISVDPRRRNKSTESLQANVQRLK	_VAR(ci)TIGISVDPR(ci)R(ci)R(ci)NK_	VAR(1)TIGISVDPR(0.994)R(0.962)R(0.878)N(0.165)K	9.9339	47853000
P35980;G3UZK4	60S ribosomal protein L18	Rpl18;Rpl18	146;94	PKGRGTVLLSGPRKGREVYRHFGKAPGTPHS	_GR(ci)EVYR(ci)HFGK_	GR(1)EVYR(1)HFGK	9.9229	92570000
P35980;G3UZK4	60S ribosomal protein L18	Rpl18;Rpl18	150;98	GTVLLSGPRKGREVYRHFGKAPGTPHSHTKP	_GR(ci)EVYR(ci)HFGK_	GR(1)EVYR(1)HFGK	9.9229	92570000
Q9D8E6	60S ribosomal protein L4	Rpl4	143	LAASALPALVMSKGHRIEEVPELPLVVEDKV	_GHR(ci)IEEVPELPLVVEDKVEGYKK_	GHR(1)IEEVPELPLVVEDKVEGYKK	9.8418	135780000
F6VWT4;Q6ZWZ7;Q9CPR4;F8VQL2;D3Z3R2	60S ribosomal protein L17	Gm10362;Rpl17;Rpl17;Rpl17-ps3;Gm10268	40;30;30;39;30	CKSRGSNLRVHFKNTRETAQAIKGMHIRKAT	_NTR(ci)ETAQAIK_	NTR(1)ETAQAIK	9.8079	67709000
P32067;F8WHY1;F6SXM5	Lupus La protein homolog	Ssb;Ssb;Ssb	214;180;30	SKVEAKLKAKQEHEGRHKPGSTETRALEGKM	_AKQEHEGR(ci)HKPGSTETR(ci)ALEGK_	AKQ(0.024)EHEGR(0.977)HKPGSTETR(1)ALEGK	9.7146	193850000
P32067;F8WHY1;F6SXM5	Lupus La protein homolog	Ssb;Ssb;Ssb	223;189;39	KQEHEGRHKPGSTETRALEGKMGCLLKFSGD	_AKQEHEGR(ci)HKPGSTETR(ci)ALEGK_	AKQ(0.031)EHEGR(0.969)HKPGSTETR(1)ALEGK	9.7146	193850000
P62827	GTP-binding nuclear protein Ran	Ran	56	ATLGVEVHPLVFHTNRGPIKFNVWDTAGQEK	_YVATLGVEVHPLVFHTN(ci)RGPIK_	YVATLGVEVHPLVFHTN(0.5)R(0.5)GPIK	9.4999	178030000
A2A5Y6;P10637;P10637-2;B1AQW2;P10637-5;P10637-6;B1AQW5;P10637-3;P10637-4	Microtubule-associated protein;Microtubule-associated protein tau;Microtubule-associated protein	Mapt;Mapt;Mapt;Mapt	478;462;159;101;101;79;108;101;101	RGAASPAQKGTSNATRIPAKTTPSPKTPPGS	_GTSNATR(ci)IPAK_	GTSNATR(1)IPAK	9.4908	66049000
P62918	60S ribosomal protein L8	Rpl8	64	IHDPGRGAPLAKVVFRDPYRFKKRTELFIAA	_VVFR(ci)DPYR(ci)FKK_	VVFR(1)DPYR(1)FKK	9.349	151580000
P62918	60S ribosomal protein L8	Rpl8	68	GRGAPLAKVVFRDPYRFKKRTELFIAAEGIH	_VVFR(ci)DPYR(ci)FKK_	VVFR(1)DPYR(1)FKK	9.349	151580000
Q9CWK0;Q9CR57	60S ribosomal protein L14	Rpl14;Rpl14	132;132	KMRNRIIKTEVKKLQRAAILKASPKKAAVAK	_KLQR(ci)AAILK_	KLQ(0.119)R(0.881)AAILK	9.3034	107130000
Q8VIJ6	Splicing factor, proline- and glutamine-rich	Sfpq	417	STGKGIVEFASKPAARKAFERCSEGVFLLTT	_GIVEFASKPAAR(ci)K_	GIVEFASKPAAR(1)K	9.0457	43744000
P97351;D3Z6C3;D3Z7W7	40S ribosomal protein S3a	Rps3a;Gm10119;Gm9000	51;51;51	PAMFNIRNIGKTLVTRTQGTKIASDGLKGRV	_TLVTR(ci)TQGTK_	TLVTR(1)TQGTK	9.0356	1022700000
Q7TPQ3;Q7TPQ3-5;Q7TPQ3-2	E3 ubiquitin-protein ligase SHPRH	Shprh	1337;1337;1337	WKKEYKLLHEYWMTLRNRVSAVDELAMATER	_LLHEYWM(ox)TLR(ci)N(ci)RVSAVDELAM(ox)ATER(ci)LRVRHPK_	LLHEYWMTLR(0.64)N(0.64)R(0.64)VSAVDELAMATER(0.36)LR(0.36)VR(0.36)HPK	8.9003	140790000
P14115;E9QP28	60S ribosomal protein L27a	Rpl27a;Gm5453	12;12	____MPSRLRKTRKLRGHVSHGHGRIGKHRK	_LR(ci)GHVSHGHGR(ci)IGK_	LR(1)GHVSHGHGR(1)IGK	8.734	47526000
P14115;E9QP28	60S ribosomal protein L27a	Rpl27a;Gm5453	21;21	RKTRKLRGHVSHGHGRIGKHRKHPGGRGNAG	_LR(ci)GHVSHGHGR(ci)IGK_	LR(1)GHVSHGHGR(1)IGK	8.734	47526000
P63028;D3YU75	Translationally-controlled tumor protein	Tpt1;Tpt1	110;76	YMKSLKGKLEEQKPERVKPFMTGAAEQIKHI	_GKLEEQKPER(ci)VKPFMTGAAEQIK_	GKLEEQKPER(1)VKPFMTGAAEQIK	8.6415	215960000
Q9Z1W5;Q6TAW2;Q6TAW2-2	Stress-associated endoplasmic reticulum protein 1;Stress-associated endoplasmic reticulum protein 2	Serp1;Serp2	6;6;6	__________MVAKQRIRMANEKHSKNITQR	_Q(ci)RIR(ci)M(ox)ANEK_	Q(0.5)R(0.5)IR(0.999)MAN(0.001)EK	8.6364	42000000
Q9Z1W5;Q6TAW2;Q6TAW2-2	Stress-associated endoplasmic reticulum protein 1;Stress-associated endoplasmic reticulum protein 2	Serp1;Serp2	8;8;8	________MVAKQRIRMANEKHSKNITQRGN	_Q(ci)RIR(ci)M(ox)ANEK_	Q(0.5)R(0.5)IR(0.999)MAN(0.001)EK	8.6364	42000000
P16330;P16330-2	2',3'-cyclic-nucleotide 3'-phosphodiesterase	Cnp	409;389	TGYYGKGKPVPIHGSRKGGAMQICTII____	_GKPVPIHGSR(ci)K_	GKPVPIHGSR(1)K	8.6315	49479000
P60867	40S ribosomal protein S20	Rps20	19	KDTGKTPVEPEVAIHRIRITLTSRNVKSLEK	_TPVEPEVAIHR(ci)IR(ci)ITLTSR(ci)NVK_	TPVEPEVAIHR(1)IR(1)ITLTSR(0.802)N(0.198)VK	8.1796	28132000
P60867	40S ribosomal protein S20	Rps20	21	TGKTPVEPEVAIHRIRITLTSRNVKSLEKVC	_TPVEPEVAIHR(ci)IR(ci)ITLTSR(ci)NVK_	TPVEPEVAIHR(1)IR(1)ITLTSR(0.802)N(0.198)VK	8.1796	28132000
P60867	40S ribosomal protein S20	Rps20	27	EPEVAIHRIRITLTSRNVKSLEKVCADLIRG	_TPVEPEVAIHR(ci)IR(ci)ITLTSR(ci)NVK_	TPVEPEVAIHR(1)IR(1)ITLTSR(0.802)N(0.198)VK	8.1796	28132000
Q99PT1	Rho GDP-dissociation inhibitor 1	Arhgdia	49	SIQEIQELDKDDESLRKYKEALLGRVAVSAD	_SIQEIQELDKDDESLR(ci)K_	SIQEIQELDKDDESLR(1)K	7.9936	78395000
D3Z1I3;Q9CZY3;D3YXL3;Q9CZY3-2;E9PY39;B7ZBY7;Q9D2M8;Q9D2M8-2;B7ZBY6	Ubiquitin-conjugating enzyme E2 variant 1;Ubiquitin-conjugating enzyme E2 variant 2	Gm8325;Ube2v1;Gm5830;Gm20431;Ube2v1;Ube2v2;Ube2v1	13;13;13;13;237;39;11;11;40	_____MAVSTGVKVPRNFRLLEELEEGQKGV;___MAATTGSGVKVPRNFRLLEELEEGQKGV	_VPR(ci)NFR(ci)LLEELEEGQK_	VPR(1)NFR(1)LLEELEEGQK	7.9749	84520000
D3Z1I3;Q9CZY3;D3YXL3;Q9CZY3-2;E9PY39;B7ZBY7;Q9D2M8;Q9D2M8-2;B7ZBY6	Ubiquitin-conjugating enzyme E2 variant 1;Ubiquitin-conjugating enzyme E2 variant 2	Gm8325;Ube2v1;Gm5830;Gm20431;Ube2v1;Ube2v2;Ube2v1	16;16;16;16;240;42;14;14;43	__MAVSTGVKVPRNFRLLEELEEGQKGVGDG;MAATTGSGVKVPRNFRLLEELEEGQKGVGDG	_VPR(ci)NFR(ci)LLEELEEGQK_	VPR(0.999)N(0.001)FR(1)LLEELEEGQK	7.9749	84520000
Q9D8E6	60S ribosomal protein L4	Rpl4	45	APIRPDIVNFVHTNLRKNNRQPYAVSELAGH	_APIRPDIVNFVHTNLR(ci)K_	APIRPDIVNFVHTNLR(1)K	7.6649	712010000
E9QNJ0;Q8BP67;E9Q132	60S ribosomal protein L24	Rpl24;Rpl24;Rpl24	105;105;105	IMAKRNQKPEVRKAQREQAIRAAKEAKKAKQ	_AQR(ci)EQAIR(ci)AAK_	AQR(1)EQAIR(1)AAK	7.5914	417650000
E9QNJ0;Q8BP67;E9Q132	60S ribosomal protein L24	Rpl24;Rpl24;Rpl24	110;110;110	NQKPEVRKAQREQAIRAAKEAKKAKQASKKT	_AQR(ci)EQAIR(ci)AAK_	AQR(1)EQAIR(1)AAK	7.5914	417650000
O09167;Q9CQM8;D3Z3K3;D3YVN8;D3YY19;D3Z4H4;D3Z422;D3YWP4;D3YWQ7;D3Z1Q1	60S ribosomal protein L21	Rpl21;Rpl21;Gm10155;Gm8054;Rpl21-ps10;Rpl21-ps14;Rpl21-ps7;Gm10916;Gm16415;Gm5528	32;32;32;32;32;32;32;32;32;32	RPFRKHGVVPLATYMRIYKKGDIVDIKGMGT	_HGVVPLATYMR(ci)IYK_	HGVVPLATYMR(1)IYK	7.5587	240120000
E9QAB4;Q6ZWU9;Q6ZWY3;D3YYB0;D6RH49	40S ribosomal protein S27;40S ribosomal protein S27;40S ribosomal protein S27-like;40S ribosomal protein S27;40S ribosomal protein S27	Gm17241;Rps27;Rps27l;Rps27l;Rps27l	23;23;23;23;23	LHPAPEEEKRKHKKKRLVQSPNSYFMDVKCP;LHPSLEEEKKKHKKKRLVQSPNSYFMDVKCP;LHPSPEEEKRKHKKKRLVQSPNSYFMDVKCP	_R(ci)LVQSPNSYFM(ox)DVK_	R(1)LVQSPNSYFMDVK	7.3568	60234000
P10922	Histone H1.0	H1f0	42	KYSDMIVAAIQAEKNRAGSSRQSIQKYIKSH	_N(ci)RAGSSR(ci)QSIQK_	N(0.5)R(0.5)AGSSR(0.999)Q(0.001)SIQK	7.3467	180330000
P10922	Histone H1.0	H1f0	47	IVAAIQAEKNRAGSSRQSIQKYIKSHYKVGE	_N(ci)RAGSSR(ci)QSIQK_	N(0.5)R(0.5)AGSSR(0.999)Q(0.001)SIQK	7.3467	180330000
P60867	40S ribosomal protein S20	Rps20	87	EGSKTWDRFQMRIHKRLIDLHSPSEIVKQIT	_R(ci)LIDLHSPSEIVK_	R(1)LIDLHSPSEIVK	7.1537	42284000
P07901	Heat shock protein HSP 90-alpha	Hsp90aa1	621	GWTANMERIMKAQALRDNSTMGYMAAKKHLE	_AQALR(ci)DNSTMGYMAAK_	AQALR(1)DNSTMGYMAAK	7.1272	70861000
P29595	NEDD8	Nedd8	25	GKEIEIDIEPTDKVERIKERVEEKEGIPPQQ	_EIEIDIEPTDKVER(ci)IK_	EIEIDIEPTDKVER(1)IK	7.0778	43223000
Q5EBP8;P49312;P49312-2	Heterogeneous nuclear ribonucleoprotein A1	Hnrnpa1;Hnrnpa1	14;14;14	__MSKSESPKEPEQLRKLFIGGLSFETTDES	_SESPKEPEQLR(ci)K_	SESPKEPEQ(0.045)LR(0.955)K	7.0124	16184000
P62245;F8WJ41;D3YVB4;D3YXU0;D3Z712	40S ribosomal protein S15a	Rps15a;Rps15a;Rps15a;Rps15a-ps1;Rps15a	57;57;57;57;57	MKHGYIGEFEIIDDHRAGKIVVNLTGRLNKC	_HGYIGEFEIIDDHR(ci)AGK_	HGYIGEFEIIDDHR(1)AGK	6.8614	123800000
E9Q5A0;P19253;Q3TDS9	60S ribosomal protein L13a	Rpl13a;Rpl13a;Rpl13a	279;59;59	SGNFYRNKLKYLAFLRKRMNTNPSRGPYHFR	_YLAFLR(ci)K_	YLAFLR(1)K	6.8019	39270000
P84099;A2A547	60S ribosomal protein L19;Ribosomal protein L19	Rpl19;Rpl19	162;160	ADKARKKLLADQAEARRSKTKEARKRREERL	_KLLADQAEAR(ci)R(ci)SK_	KLLADQAEAR(1)R(1)SK	6.7711	244670000
P84099;A2A547	60S ribosomal protein L19;Ribosomal protein L19	Rpl19;Rpl19	163;161	DKARKKLLADQAEARRSKTKEARKRREERLQ	_KLLADQAEAR(ci)R(ci)SK_	KLLADQAEAR(1)R(1)SK	6.7711	244670000
P62270	40S ribosomal protein S18	Rps18	141	FWGLRVRGQHTKTTGRRGRTVGVSKKK____	_TTGR(ci)R(ci)GR(ci)TVGVSK_	TTGR(1)R(1)GR(1)TVGVSK	6.754	96415000
P62270	40S ribosomal protein S18	Rps18	142	WGLRVRGQHTKTTGRRGRTVGVSKKK_____	_TTGR(ci)R(ci)GR(ci)TVGVSK_	TTGR(1)R(1)GR(1)TVGVSK	6.754	96415000
P62270	40S ribosomal protein S18	Rps18	144	LRVRGQHTKTTGRRGRTVGVSKKK_______	_TTGR(ci)R(ci)GR(ci)TVGVSK_	TTGR(1)R(1)GR(1)TVGVSK	6.754	96415000
Q8VFC2		Olfr137	299	PSLNPLIYTLRNKDVRGAIRRLSRYEREK__	_DVR(ci)GAIRR(ci)LSR(ci)YER(ci)EK_	DVR(0.51)GAIR(0.51)R(0.99)LSR(0.99)YER(1)EK	6.6031	86689000
Q8VFC2		Olfr137	303	PLIYTLRNKDVRGAIRRLSRYEREK______	_DVR(ci)GAIRR(ci)LSR(ci)YER(ci)EK_	DVR(0.51)GAIR(0.51)R(0.99)LSR(0.99)YER(1)EK	6.6031	86689000
Q8VFC2		Olfr137	304	LIYTLRNKDVRGAIRRLSRYEREK_______	_DVR(ci)GAIRR(ci)LSR(ci)YER(ci)EK_	DVR(0.508)GAIR(0.508)R(0.992)LSR(0.992)YER(1)EK	6.6031	86689000
Q8VFC2		Olfr137	307	TLRNKDVRGAIRRLSRYEREK__________	_DVR(ci)GAIRR(ci)LSR(ci)YER(ci)EK_	DVR(0.507)GAIR(0.507)R(0.992)LSR(0.993)YER(1)EK	6.6031	86689000
Q8VFC2		Olfr137	310	NKDVRGAIRRLSRYEREK_____________	_DVR(ci)GAIRR(ci)LSR(ci)YER(ci)EK_	DVR(0.508)GAIR(0.508)R(0.992)LSR(0.992)YER(1)EK	6.6031	86689000
Q9CZI5;P62267	40S ribosomal protein S23	Rps23;Rps23	119;119	GFGRKGHAVGDIPGVRFKVVKVANVSLLALY	_GHAVGDIPGVR(ci)FK_	GHAVGDIPGVR(1)FK	6.4923	83036000
Q7TPQ3;Q7TPQ3-5;Q7TPQ3-2	E3 ubiquitin-protein ligase SHPRH	Shprh	1339;1339;1339	KEYKLLHEYWMTLRNRVSAVDELAMATERLR	_LLHEYWM(ox)TLR(ci)N(ci)RVSAVDELAM(ox)ATER(ci)LRVRHPK_	LLHEYWMTLR(0.64)N(0.64)R(0.64)VSAVDELAMATER(0.36)LR(0.36)VR(0.36)HPK	6.4835	66883000
P54103;E9Q9H2;E9Q9H3	DnaJ homolog subfamily C member 2	Dnajc2;Dnajc2;Dnajc2	423;349;423	KAALEKQIEEVNEQMRREKEEADARMRQASK	_QIEEVNEQMR(ci)R(ci)EK_	QIEEVN(0.286)EQ(0.286)MR(0.714)R(0.714)EK	6.4171	25951000
P54103;E9Q9H2;E9Q9H3	DnaJ homolog subfamily C member 2	Dnajc2;Dnajc2;Dnajc2	424;350;424	AALEKQIEEVNEQMRREKEEADARMRQASKN	_QIEEVNEQMR(ci)R(ci)EK_	QIEEVN(0.286)EQ(0.286)MR(0.714)R(0.714)EK	6.4171	25951000
P47963;E9PZ94	60S ribosomal protein L13;60S ribosomal protein L13	Rpl13;Gm10071	158;158	ELKLATQLTGPVMPIRNVYKKEKARVITEEE	_LATQLTGPVMPIR(ci)NVYK_	LATQLTGPVMPIR(0.874)N(0.126)VYK	6.3409	149750000
P62918	60S ribosomal protein L8	Rpl8	28	GSVFRAHVKHRKGAARLRAVDFAERHGYIKG	_GAAR(ci)LR(ci)AVDFAER(ci)HGYIK_	GAAR(1)LR(1)AVDFAER(1)HGYIK	6.2278	305790000
P62918	60S ribosomal protein L8	Rpl8	30	VFRAHVKHRKGAARLRAVDFAERHGYIKGIV	_GAAR(ci)LR(ci)AVDFAER(ci)HGYIK_	GAAR(1)LR(1)AVDFAER(1)HGYIK	6.2278	305790000
P62918	60S ribosomal protein L8	Rpl8	37	HRKGAARLRAVDFAERHGYIKGIVKDIIHDP	_GAAR(ci)LR(ci)AVDFAER(ci)HGYIK_	GAAR(1)LR(1)AVDFAER(1)HGYIK	6.2278	305790000
F8VPL2;Q61194;E9QP97;Q61194-2	Phosphatidylinositol 4-phosphate 3-kinase C2 domain-containing subunit alpha	Pik3c2a;Pik3c2a;Pik3c2a	627;627;603;599	RNKSADVTSLSGSDTRKNSTKGSLNPENPVQ	_SADVTSLSGSDTR(ci)K_	SADVTSLSGSDTR(1)K	6.1681	19224000
P41105	60S ribosomal protein L28	Rpl28	35	RNKQTYSTEPNNLKARNSFRYNGLIHRKTVG	_AR(ci)NSFR(ci)YNGLIHR(ci)K_	AR(0.997)N(0.003)SFR(1)YNGLIHR(1)K	5.9764	39491000
P41105	60S ribosomal protein L28	Rpl28	39	TYSTEPNNLKARNSFRYNGLIHRKTVGVEPA	_AR(ci)NSFR(ci)YN(ci)GLIHR(ci)K_	AR(0.979)N(0.021)SFR(1)YN(1)GLIHR(1)K	5.9764	39491000
P41105	60S ribosomal protein L28	Rpl28	46	NLKARNSFRYNGLIHRKTVGVEPAADGKGVV	_AR(ci)NSFR(ci)YN(ci)GLIHR(ci)K_	AR(0.979)N(0.021)SFR(1)YN(1)GLIHR(1)K	5.9764	39491000
O88569;F6U106	Heterogeneous nuclear ribonucleoproteins A2/B1	Hnrnpa2b1;Hnrnpa2b1	12;11	____MEKTLETVPLERKKREKEQFRKLFIGG	_TLETVPLER(ci)K_	TLETVPLER(1)K	5.9422	22572000
Q9D823	60S ribosomal protein L37	Rpl37	63	NWSAKAKRRNTTGTGRMRHLKIVYRRFRHGF	_R(ci)R(ci)NTTGTGR(ci)MR(ci)HLK_	R(1)R(0.999)N(0.001)TTGTGR(1)MR(1)HLK	5.9153	358880000
Q9D823	60S ribosomal protein L37	Rpl37	65	SAKAKRRNTTGTGRMRHLKIVYRRFRHGFRE	_R(ci)R(ci)NTTGTGR(ci)MR(ci)HLK_	R(1)R(0.999)N(0.001)TTGTGR(1)MR(1)HLK	5.9153	358880000
Q9JIX0	Enhancer of yellow 2 transcription factor homolog	Eny2	13	___MVVSKMNKDAQMRAAINQKLIETGERER	_DAQM(ox)R(ci)AAINQK_	DAQMR(1)AAINQK	5.8656	80764000
P50580	Proliferation-associated protein 2G4	Pa2g4	243	VLVSSGEGKAKDAGQRTTIYKRDPSKQYGLK	_DAGQR(ci)TTIYK_	DAGQ(0.006)R(0.994)TTIYK	5.8395	26605000
P31786;F6ZM12;Q4VWZ5;F6WUQ1;D3Z563	Acyl-CoA-binding protein	Dbi;Dbi;Dbi;Dbi;Dbi	44;100;92;58;20	YSHFKQATVGDVNTDRPGLLDLKGKAKWDSW	_QATVGDVNTDR(ci)PGLLDLK_	QATVGDVNTDR(1)PGLLDLK	5.8384	183900000
P68372;P99024	Tubulin beta-4B chain;Tubulin beta-5 chain	Tubb4b;Tubb5	162;162	MGTLLISKIREEYPDRIMNTFSVVPSPKVSD	_IREEYPDR(ci)IMNTFSVVPSPK_	IREEYPDR(1)IMNTFSVVPSPK	5.7543	840110000
Q9D2U9	Histone H2B type 3-A	Hist3h2ba	6	__________MPEPSRSTPAPKKGSKKAITK	_PEPSR(ci)STPAPK_	PEPSR(1)STPAPK	5.7388	292310000
Q8BGC0	HIV Tat-specific factor 1 homolog	Htatsf1	208	ESVELALKLLDEDEIRGYKLHVEVAKFQLKG	_LLDEDEIR(ci)GYK_	LLDEDEIR(1)GYK	5.7161	273790000
A3KGS3;E9Q4R6;A3KGS3-2;F7CGP0;P61255;B1ARA5;B1ARA3;D3Z3Q9;G3UW96	Ral GTPase-activating protein subunit alpha-2;60S ribosomal protein L26	Ralgapa2;Ralgapa2;Ralgapa2;Rpl26;Rpl26;Rpl26;Rpl26-ps2;Rpl26-ps4	431;431;431;102;75;73;75;75;75	GHYKGQQIGKVVQVYRKKYVIYIERVQREKA;PSCEISVTRKVVQVYRKWILQNKPVFMEEPD	_VVQVYR(ci)K_	VVQVYR(1)K	5.6369	6530600
Q8BK67;A2AWQ2	Protein RCC2	Rcc2;Rcc2	66;66	DEDGPELDGAPGGGKRTARPATAGKAAGAAA	_R(ci)TAR(ci)PATAGK_	R(1)TAR(1)PATAGK	5.3339	7926100
Q8BK67;A2AWQ2	Protein RCC2	Rcc2;Rcc2	69;69	GPELDGAPGGGKRTARPATAGKAAGAAAIIT	_R(ci)TAR(ci)PATAGK_	R(1)TAR(1)PATAGK	5.3339	7926100
Q7TPV4	Myb-binding protein 1A	Mybbp1a	802	ALDQNLASLFKEQKMRIQARNEEKNKLQKEK	_MR(ci)IQAR(ci)NEEK_	MR(1)IQ(0.001)AR(0.995)N(0.004)EEK	5.2507	13586000
Q7TPV4	Myb-binding protein 1A	Mybbp1a	806	NLASLFKEQKMRIQARNEEKNKLQKEKKLRR	_MR(ci)IQAR(ci)NEEK_	MR(1)IQ(0.001)AR(0.995)N(0.004)EEK	5.2507	13586000
P19096	Fatty acid synthase;[Acyl-carrier-protein] S-acetyltransferase;[Acyl-carrier-protein] S-malonyltransferase;3-oxoacyl-[acyl-carrier-protein] synthase;3-oxoacyl-[acyl-carrier-protein] reductase;3-hydroxypalmitoyl-[acyl-carrier-protein] dehydratase;Enoyl-[acyl-carrier-protein] reductase;Oleoyl-[acyl-carrier-protein] hydrolase	Fasn	985	DHPEVPTPPESASVSRLTQGEVYKELRLRGY	_LFDHPEVPTPPESASVSR(ci)LTQGEVYK_	LFDHPEVPTPPESASVSR(1)LTQGEVYK	5.2504	23377000
P19096	Fatty acid synthase;[Acyl-carrier-protein] S-acetyltransferase;[Acyl-carrier-protein] S-malonyltransferase;3-oxoacyl-[acyl-carrier-protein] synthase;3-oxoacyl-[acyl-carrier-protein] reductase;3-hydroxypalmitoyl-[acyl-carrier-protein] dehydratase;Enoyl-[acyl-carrier-protein] reductase;Oleoyl-[acyl-carrier-protein] hydrolase	Fasn	2440	QYKPKAKYHGNVTLLRAKTGGTYGEDLGADY	_YHGNVTLLR(ci)AK_	YHGNVTLLR(1)AK	5.2226	71355000
P62830	60S ribosomal protein L23	Rpl23	83	GKPELRKKVHPAVVIRQRKSYRRKDGVFLYF	_VHPAVVIR(ci)QR(ci)K_	VHPAVVIR(0.995)Q(0.095)R(0.91)K	5.184	402520000
P62830	60S ribosomal protein L23	Rpl23	85	PELRKKVHPAVVIRQRKSYRRKDGVFLYFED	_KVHPAVVIR(ci)QR(ci)K_	KVHPAVVIR(0.983)Q(0.018)R(1)K	5.184	402520000
E9QNJ0;Q8BP67;E9Q132	60S ribosomal protein L24	Rpl24;Rpl24;Rpl24	80;80;80	EEIQKKRTRRAVKFQRAITGASLADIMAKRN	_FQR(ci)AITGASLADIM(ox)AK_	FQR(1)AITGASLADIMAK	5.0921	118350000
Q8VEH3;F6QKK2	ADP-ribosylation factor-like protein 8A	Arl8a;Arl8a	132;111	KPQLQGIPVLVLGNKRDLAGALDEKELIEKM	_R(ci)DLAGALDEKELIEK_	R(1)DLAGALDEKELIEK	5.0507	91523000
P47911;E9PUX4;D3Z4I7	60S ribosomal protein L6;60S ribosomal protein L6;60S ribosomal protein L6	Rpl6;Gm5428;Gm6807	113;113;113	ATVTKTVGGDKNGGTRVVKLRKMPRYYPTED	_TVGGDKN(ci)GGTR(ci)VVK_	TVGGDKN(1)GGTR(1)VVK	5.0305	94907000
P61358;G3UWF4	60S ribosomal protein L27;60S ribosomal protein L27	Rpl27;Rpl27-ps1	84;84	KSFVKVYNYNHLMPTRYSVDIPLDKTVVNKD	_VYNYNHLM(ox)PTR(ci)YSVDIPLDK_	VYNYNHLMPTR(1)YSVDIPLDK	5.0134	253840000
P62918	60S ribosomal protein L8	Rpl8	174	SSANRAVVGVVAGGGRIDKPILKAGRAYHKY	_VISSAN(ci)RAVVGVVAGGGR(ci)IDKPILK_	VISSAN(0.606)R(0.394)AVVGVVAGGGR(1)IDKPILK	4.9419	305400000
P62264;D3Z7I1	40S ribosomal protein S14	Rps14;Rps14	117;117	GNRTKTPGPGAQSALRALARSGMKIGRIEDV	_TPGPGAQSALR(ci)ALAR(ci)SGMK_	TPGPGAQSALR(1)ALAR(1)SGMK	4.8879	165740000
P62264;D3Z7I1	40S ribosomal protein S14	Rps14;Rps14	121;121	KTPGPGAQSALRALARSGMKIGRIEDVTPIP	_TPGPGAQSALR(ci)ALAR(ci)SGMK_	TPGPGAQSALR(1)ALAR(1)SGMK	4.8879	165740000
F6TJZ4;D3YXT4;D3Z3R0;P12970;D3YVE6;F6YI27;F6U2H0;D3YU93;F6SSI5	60S ribosomal protein L7a	Rpl7a;Gm5619;Gm16477;Rpl7a;Rpl7a-ps10;Gm17415;Rpl7a-ps5;Rpl7a-ps3;Gm4877	117;113;113;113;113;113;117;113;116	LAHKYRPETKQEKKQRLLARAEKKAAGKGDV	_KQR(ci)LLAR(ci)AEK_	KQ(0.003)R(0.997)LLAR(1)AEK	4.8667	101410000
F6TJZ4;D3YXT4;D3Z3R0;P12970;D3YVE6;F6YI27;F6U2H0;D3YU93;F6SSI5	60S ribosomal protein L7a	Rpl7a;Gm5619;Gm16477;Rpl7a;Rpl7a-ps10;Gm17415;Rpl7a-ps5;Rpl7a-ps3;Gm4877	121;117;117;117;117;117;121;117;120	YRPETKQEKKQRLLARAEKKAAGKGDVPTKR	_KQR(ci)LLAR(ci)AEK_	KQ(0.013)R(0.987)LLAR(1)AEK	4.8667	101410000
Q6ZWV3;P86048	60S ribosomal protein L10;60S ribosomal protein L10-like	Rpl10;Rpl10l	153;153	IRTKLQNKEHVIEALRRAKFKFPGRQKIHIS	_LQNKEHVIEALR(ci)R(ci)AK_	LQNKEHVIEALR(1)R(1)AK	4.806	290920000
Q6ZWV3;P86048	60S ribosomal protein L10;60S ribosomal protein L10-like	Rpl10;Rpl10l	154;154	RTKLQNKEHVIEALRRAKFKFPGRQKIHISK	_LQNKEHVIEALR(ci)R(ci)AK_	LQNKEHVIEALR(1)R(1)AK	4.806	290920000
Q9D6F9	Tubulin beta-4A chain	Tubb4a	162	MGTLLISKIREEFPDRIMNTFSVVPSPKVSD	_IREEFPDR(ci)IM(ox)NTFSVVPSPK_	IR(0.003)EEFPDR(0.997)IMNTFSVVPSPK	4.7064	35050000
P62702;Q545F8;Q3V1Z5	40S ribosomal protein S4, X isoform	Rps4x;Rps4x;Rps4y2	145;127;145	FVGTKGIPHLVTHDARTIRYPDPLIKVNDTI	_GIPHLVTHDAR(ci)TIR(ci)YPDPLIK_	GIPHLVTHDAR(1)TIR(1)YPDPLIK	4.6347	33641000
P62702;Q545F8;Q3V1Z5	40S ribosomal protein S4, X isoform	Rps4x;Rps4x;Rps4y2	148;130;148	TKGIPHLVTHDARTIRYPDPLIKVNDTIQID	_GIPHLVTHDAR(ci)TIR(ci)YPDPLIK_	GIPHLVTHDAR(1)TIR(1)YPDPLIK	4.6347	33641000
E9Q317;O55128;D3YY55	Histone deacetylase complex subunit SAP18	Gm10094;Sap18;Sap18	25;6;25	GERLPGRRRKMAVESRVTQEEIKKEPEKPID	_(ac)AVESR(ci)VTQEEIKK_	AVESR(1)VTQEEIKK	4.5812	45683000
P58252	Elongation factor 2	Eef2	506	AHNMRVMKFSVSPVVRVAVEAKNPADLPKLV	_FSVSPVVR(ci)VAVEAK_	FSVSPVVR(1)VAVEAK	4.566	35527000
Q6ZWX0	Protein Asterix	Wdr83os	10	______MSTNNMSDPRRPNKVLRYKPPPSEC	_(ac)STNNM(ox)SDPR(ci)RPNK_	STNNMSDPR(0.977)R(0.019)PN(0.003)K	4.5382	5523200
P15864;Q07133;P43274;P43277	Histone H1.2;Histone H1t;Histone H1.4;Histone H1.3	Hist1h1c;Hist1h1t;Hist1h1e;Hist1h1d	79;81;79;80	KALAAAGYDVEKNNSRIKLGLKSLVSKGILV;KALAAAGYDVEKNNSRIKLGLKSLVSKGTLV	_ALAAAGYDVEKNNSR(ci)IK_	ALAAAGYDVEKN(0.002)N(0.021)SR(0.977)IK	4.4283	160140000
P47911;D3Z4I7	60S ribosomal protein L6;60S ribosomal protein L6	Rpl6;Gm6807	27;27	KKPAAKKAGSDAAASRPRAAKVAKKVHPKGK	_KAGSDAAASR(ci)PR(ci)AAK_	KAGSDAAASR(1)PR(1)AAK	4.4054	55411000
P47911;D3Z4I7	60S ribosomal protein L6;60S ribosomal protein L6	Rpl6;Gm6807	29;29	PAAKKAGSDAAASRPRAAKVAKKVHPKGKKP	_KAGSDAAASR(ci)PR(ci)AAK_	KAGSDAAASR(1)PR(1)AAK	4.4054	55411000
D3YU46;D3YWP3;P62751;D3Z1D6;D3YU45	60S ribosomal protein L23a	Gm10923;Rpl23a-ps3;Rpl23a;Gm10335;Gm3940	50;53;53;53;40	KKIRTSPTFWRPKTLRLRRQPKYPRKCAPRK;KMIRTSPTFRRPKTLRLRRQPKYPRKSAPRR	_TLR(ci)LR(ci)R(ci)QPK_	TLR(1)LR(1)R(0.993)Q(0.007)PK	4.3107	170880000
D3YU46;D3YWP3;P62751;D3Z1D6;D3YU45	60S ribosomal protein L23a	Gm10923;Rpl23a-ps3;Rpl23a;Gm10335;Gm3940	52;55;55;55;42	IRTSPTFRRPKTLRLRRQPKYPRKSAPRRNK;IRTSPTFWRPKTLRLRRQPKYPRKCAPRKNK	_TLR(ci)LR(ci)R(ci)QPK_	TLR(1)LR(1)R(0.993)Q(0.007)PK	4.3107	170880000
D3YU46;D3YWP3;P62751;D3Z1D6;D3YU45	60S ribosomal protein L23a	Gm10923;Rpl23a-ps3;Rpl23a;Gm10335;Gm3940	53;56;56;56;43	RTSPTFRRPKTLRLRRQPKYPRKSAPRRNKL;RTSPTFWRPKTLRLRRQPKYPRKCAPRKNKL	_TLR(ci)LR(ci)R(ci)QPK_	TLR(1)LR(1)R(0.993)Q(0.007)PK	4.3107	170880000
Q93092	Transaldolase	Taldo1	8	________MSGSPVKRQRMESALDQLKQFTT	_R(ci)QR(ci)MESALDQLK_	R(0.5)Q(0.5)R(0.999)MESALDQLK	4.2405	32523000
Q93092	Transaldolase	Taldo1	10	______MSGSPVKRQRMESALDQLKQFTTVV	_R(ci)QR(ci)MESALDQLK_	R(0.5)Q(0.5)R(0.999)MESALDQLK	4.2405	32523000
P62918	60S ribosomal protein L8	Rpl8	17	GRVIRGQRKGAGSVFRAHVKHRKGAARLRAV	_GAGSVFR(ci)AHVK_	GAGSVFR(1)AHVK	4.1918	42493000
F7D6E8	Glyceraldehyde-3-phosphate dehydrogenase	Gm4891	12	____EGRAHLKGGAKRVLISAPSANAPMFVM	_R(ci)VLISAPSAN(ci)APMFVMGVNHEKYDNSLK_	R(1)VLISAPSAN(1)APMFVMGVNHEKYDNSLK	4.1521	2451100000
P68372;Q9D6F9	Tubulin beta-4B chain;Tubulin beta-4A chain	Tubb4b;Tubb4a	2;2	______________MREIVHLQAGQCGNQIG	_M(ox)R(ci)EIVHLQAGQCGNQIGAK_	MR(1)EIVHLQAGQCGNQIGAK	4.1425	103530000
P47911;E9PUX4;D3Z4I7	60S ribosomal protein L6;60S ribosomal protein L6;60S ribosomal protein L6	Rpl6;Gm5428;Gm6807	122;122;122	DKNGGTRVVKLRKMPRYYPTEDVPRKLLSHG	_M(ox)PR(ci)YYPTEDVPR(ci)K_	MPR(1)YYPTEDVPR(1)K	4.1126	141940000
P47911;E9PUX4;D3Z4I7	60S ribosomal protein L6;60S ribosomal protein L6;60S ribosomal protein L6	Rpl6;Gm5428;Gm6807	131;131;131	KLRKMPRYYPTEDVPRKLLSHGKKPFSQHVR	_M(ox)PR(ci)YYPTEDVPR(ci)K_	MPR(1)YYPTEDVPR(1)K	4.1126	141940000
Q8BMS1	Trifunctional enzyme subunit alpha, mitochondrial;Long-chain enoyl-CoA hydratase;Long chain 3-hydroxyacyl-CoA dehydrogenase	Hadha	399	GLKTLLKDTTVTGLGRGQQQVFKGLNDKVKK	_DTTVTGLGR(ci)GQQQVFK_	DTTVTGLGR(1)GQQQVFK	4.0665	8575900
Q05816;E9Q964	Fatty acid-binding protein, epidermal	Fabp5;Fabp5	33;33	GFEEYMKELGVGLALRKMAAMAKPDCIITCD	_ELGVGLALR(ci)K_	ELGVGLALR(1)K	4.0171	16114000
Q9D6F9	Tubulin beta-4A chain	Tubb4a	121	YTEGAELVDAVLDVVRKEAESCDCLQGFQLT	_GHYTEGAELVDAVLDVVR(ci)K_	GHYTEGAELVDAVLDVVR(1)K	4.0121	14420000
Q9JJI8	60S ribosomal protein L38	Rpl38	3	_____________MPRKIEEIKDFLLTARRK	_PR(ci)KIEEIKDFLLTAR(ci)R(ci)K_	PR(1)KIEEIKDFLLTAR(1)R(1)K	4.0047	69164000
P57722;P57722-2;F7A4C5;G5E916;Q61990-2;Q61990;P60335;Q61990-3;G3UYM5	Poly(rC)-binding protein 3;Poly(rC)-binding protein 2;Poly(rC)-binding protein 1	Pcbp3;Pcbp3;Pcbp3;Pcbp2;Pcbp1;Pcbp3	320;319;316;288;280;311;306;298;110	IGCIIGRQGAKINEIRQMSGAQIKIANPVEG;IGCIIGRQGTKINEIRQMSGAQIKIANATEG	_INEIR(ci)QM(ox)SGAQIK_	INEIR(0.997)Q(0.003)MSGAQIK	3.951	94922000
G5E924;E9Q8W8;Q8R081;G3UY38;G3UY56	Heterogeneous nuclear ribonucleoprotein L	Hnrnpl;Hnrnpl;Hnrnpl;Hnrnpl;Hnrnpl	261;238;269;139;161	YSGCCTLKIEYAKPTRLNVFKNDQDTWDYTN	_IEYAKPTR(ci)LNVFK_	IEYAKPTR(0.998)LN(0.002)VFK	3.9232	40598000
P63280;G3UYP0;Q8CFZ0;G3UWJ1;G3UWL6	SUMO-conjugating enzyme UBC9	Ube2i;Ube2i;Ube2i;Ube2i;Ube2i	8;8;8;8;8	________MSGIALSRLAQERKAWRKDHPFG	_(ac)SGIALSR(ci)LAQER(ci)K_	SGIALSR(1)LAQ(0.082)ER(0.918)K	3.915	55640000
P63280;G3UYP0;Q8CFZ0;G3UWJ1;G3UWL6	SUMO-conjugating enzyme UBC9	Ube2i;Ube2i;Ube2i;Ube2i;Ube2i	13;13;13;13;13	___MSGIALSRLAQERKAWRKDHPFGFVAVP	_(ac)SGIALSR(ci)LAQER(ci)K_	SGIALSR(1)LAQ(0.082)ER(0.918)K	3.915	55640000
Q9CZD3	Glycine--tRNA ligase	Gars	83	VRKLKEDKAPQVDVDRAVAELKARKRVLEAK	_APQVDVDR(ci)AVAELK_	APQVDVDR(1)AVAELK	3.915	11471000
P63158;D3Z351;D3YZ18;D3YVC6	High mobility group protein B1	Hmgb1;Hmg1l1;Hmgb1;Hmgb1	70;70;70;70	KEKGKFEDMAKADKARYEREMKTYIPPKGET	_AR(ci)YER(ci)EM(ox)K_	AR(1)YER(1)EMK	3.9133	40010000
P63158;D3Z351;D3YZ18;D3YVC6	High mobility group protein B1	Hmgb1;Hmg1l1;Hmgb1;Hmgb1	73;73;73;73	GKFEDMAKADKARYEREMKTYIPPKGETKKK	_AR(ci)YER(ci)EM(ox)K_	AR(1)YER(1)EMK	3.9133	40010000
P62849;Q9D7P1;E9Q3V8;P62849-3;P62849-2	40S ribosomal protein S24;40S ribosomal protein S24;40S ribosomal protein S24	Rps24;Rps24;Rps24	8;8;8;8;8	________MNDTVTIRTRKFMTNRLLQRKQM	_(ac)M(ox)NDTVTIR(ci)TR(ci)K_	MNDTVTIR(1)TR(1)K	3.885	73688000
P62849;Q9D7P1;E9Q3V8;P62849-3;P62849-2	40S ribosomal protein S24;40S ribosomal protein S24;40S ribosomal protein S24	Rps24;Rps24;Rps24	10;10;10;10;10	______MNDTVTIRTRKFMTNRLLQRKQMVI	_(ac)M(ox)NDTVTIR(ci)TR(ci)K_	MNDTVTIR(1)TR(1)K	3.885	73688000
P62911;A2AD25;P17932	60S ribosomal protein L32;Putative 60S ribosomal protein L32'	Rpl32;Gm4987;Rpl32-ps	22;22;22	LVKPKIVKKRTKKFIRHQSDRYVKIKRNWRK	_KFIR(ci)HQSDR(ci)YVK_	KFIR(1)HQSDR(1)YVK	3.8111	156360000
P62911;A2AD25;P17932	60S ribosomal protein L32;Putative 60S ribosomal protein L32'	Rpl32;Gm4987;Rpl32-ps	27;27;27	IVKKRTKKFIRHQSDRYVKIKRNWRKPRGID	_KFIR(ci)HQSDR(ci)YVK_	KFIR(1)HQSDR(1)YVK	3.8111	156360000
Q3UWR2;Q4KL78;E9Q0I2;P0C7A0	KH homology domain-containing protein 1A;KH homology domain-containing protein 1C;KH homology domain-containing protein 1B	Khdc1a;Khdc1c;Khdc1b;Khdc1b	74;74;74;74	PTGQTRVTVVGPLKARLWVMDMIRKVGSKNN	_AR(ci)LWVMDMIR(ci)K_	AR(1)LWVMDMIR(1)K	3.7629	14469000
Q3UWR2;Q4KL78;E9Q0I2;P0C7A0	KH homology domain-containing protein 1A;KH homology domain-containing protein 1C;KH homology domain-containing protein 1B	Khdc1a;Khdc1c;Khdc1b;Khdc1b	82;82;82;82	VVGPLKARLWVMDMIRKVGSKNNLDQIKGKM	_AR(ci)LWVMDMIR(ci)K_	AR(1)LWVMDMIR(1)K	3.7629	14469000
B1ATV0;Q9WVD4;B1ATV1	H(+)/Cl(-) exchange transporter 5	Clcn5;Clcn5;Clcn5	98;28;98	TYDDFNTIDWVREKSRDRDRHREITNKSKES	_SR(ci)DR(ci)DR(ci)HR(ci)EITNK_	SR(1)DR(1)DR(1)HR(0.984)EITN(0.016)K	3.7472	15325000
B1ATV0;Q9WVD4;B1ATV1	H(+)/Cl(-) exchange transporter 5	Clcn5;Clcn5;Clcn5	100;30;100	DDFNTIDWVREKSRDRDRHREITNKSKESTW	_SR(ci)DR(ci)DR(ci)HR(ci)EITNK_	SR(1)DR(1)DR(1)HR(0.984)EITN(0.016)K	3.7472	15325000
B1ATV0;Q9WVD4;B1ATV1	H(+)/Cl(-) exchange transporter 5	Clcn5;Clcn5;Clcn5	102;32;102	FNTIDWVREKSRDRDRHREITNKSKESTWAL	_SR(ci)DR(ci)DR(ci)HR(ci)EITNK_	SR(1)DR(1)DR(1)HR(0.984)EITN(0.016)K	3.7472	15325000
B1ATV0;Q9WVD4;B1ATV1	H(+)/Cl(-) exchange transporter 5	Clcn5;Clcn5;Clcn5	104;34;104	TIDWVREKSRDRDRHREITNKSKESTWALIH	_SR(ci)DR(ci)DR(ci)HR(ci)EITNK_	SR(1)DR(1)DR(1)HR(0.984)EITN(0.016)K	3.7472	15325000
Q78PY7	Staphylococcal nuclease domain-containing protein 1	Snd1	636	LLVEQALSKVHFTAERSAYYKPLLSAEEAAK	_VHFTAER(ci)SAYYKPLLSAEEAAK_	VHFTAER(1)SAYYKPLLSAEEAAK	3.6373	25442000
O09167;Q9CQM8;D3Z3K3;D3YX83;D3Z248;D3YVN8;D3Z5J6;D3Z4H9;D3YWP4	60S ribosomal protein L21	Rpl21;Rpl21;Gm10155;Gm9104;Rpl21-ps13;Gm8054;Gm16416;Rpl21-ps3;Gm10916	8;8;8;8;8;8;8;8;8	________MTNTKGKRRGTRYMFSRPFRKHG	_R(ci)R(ci)GTR(ci)YMFSR(ci)PFR(ci)K_	R(1)R(1)GTR(1)YMFSR(1)PFR(1)K	3.568	54630000
O09167;Q9CQM8;D3Z3K3;D3YX83;D3Z248;D3YVN8;D3Z5J6;D3Z4H9;D3YWP4	60S ribosomal protein L21	Rpl21;Rpl21;Gm10155;Gm9104;Rpl21-ps13;Gm8054;Gm16416;Rpl21-ps3;Gm10916	9;9;9;9;9;9;9;9;9	_______MTNTKGKRRGTRYMFSRPFRKHGV	_R(ci)R(ci)GTR(ci)YMFSR(ci)PFR(ci)K_	R(1)R(1)GTR(1)YMFSR(1)PFR(1)K	3.568	54630000
O09167;Q9CQM8;D3Z3K3;D3YX83;D3Z248;D3YVN8;D3Z5J6;D3Z4H9;D3YWP4	60S ribosomal protein L21	Rpl21;Rpl21;Gm10155;Gm9104;Rpl21-ps13;Gm8054;Gm16416;Rpl21-ps3;Gm10916	12;12;12;12;12;12;12;12;12	____MTNTKGKRRGTRYMFSRPFRKHGVVPL	_R(ci)R(ci)GTR(ci)YMFSR(ci)PFR(ci)K_	R(1)R(1)GTR(1)YMFSR(1)PFR(1)K	3.568	54630000
O09167;Q9CQM8;D3Z3K3;D3YX83;D3Z248;D3YVN8;D3Z5J6;D3Z4H9;D3YWP4	60S ribosomal protein L21	Rpl21;Rpl21;Gm10155;Gm9104;Rpl21-ps13;Gm8054;Gm16416;Rpl21-ps3;Gm10916	17;17;17;17;17;17;17;17;17	TNTKGKRRGTRYMFSRPFRKHGVVPLATYMR	_R(ci)R(ci)GTR(ci)YMFSR(ci)PFR(ci)K_	R(1)R(1)GTR(1)YMFSR(1)PFR(1)K	3.568	54630000
O09167;Q9CQM8;D3Z3K3;D3YX83;D3Z248;D3YVN8;D3Z5J6;D3Z4H9;D3YWP4	60S ribosomal protein L21	Rpl21;Rpl21;Gm10155;Gm9104;Rpl21-ps13;Gm8054;Gm16416;Rpl21-ps3;Gm10916	20;20;20;20;20;20;20;20;20	KGKRRGTRYMFSRPFRKHGVVPLATYMRIYK	_R(ci)R(ci)GTR(ci)YMFSR(ci)PFR(ci)K_	R(1)R(1)GTR(1)YMFSR(1)PFR(1)K	3.568	54630000
Q6ZQ11;A8E636	Chondroitin sulfate synthase 1	Chsy1;Chsy1	587;543	NSDSNPDKAKQVELMRDYRVKYPKADMQVLP	_Q(ci)VELM(ox)R(ci)DYR(ci)VK_	Q(1)VELMR(1)DYR(1)VK	3.5656	305370000
Q6ZQ11;A8E636	Chondroitin sulfate synthase 1	Chsy1;Chsy1	590;546	SNPDKAKQVELMRDYRVKYPKADMQVLPVSG	_Q(ci)VELM(ox)R(ci)DYR(ci)VK_	Q(1)VELMR(1)DYR(1)VK	3.5656	305370000
E9PWH9;E9QAZ2;F8WI79;Q9CZM2;E9Q1X1	Ribosomal protein L15;Ribosomal protein L15;Ribosomal protein L15;60S ribosomal protein L15;Ribosomal protein L15	Gm4294;Gm10020;Rpl15-ps2;Rpl15;Gm8420	159;159;159;159;159	RNPDTQRITKPVHKHREMRGLTSAGRKSRGL;RNPDTQWITKPVHKHREMRGLTSAGRKSRGL	_HR(ci)EM(ox)R(ci)GLTSAGR(ci)K_	HR(1)EMR(1)GLTSAGR(1)K	3.5399	155390000
E9PWH9;E9QAZ2;F8WI79;Q9CZM2;E9Q1X1	Ribosomal protein L15;Ribosomal protein L15;Ribosomal protein L15;60S ribosomal protein L15;Ribosomal protein L15	Gm4294;Gm10020;Rpl15-ps2;Rpl15;Gm8420	162;162;162;162;162	DTQRITKPVHKHREMRGLTSAGRKSRGLGKG;DTQWITKPVHKHREMRGLTSAGRKSRGLGKG	_HR(ci)EM(ox)R(ci)GLTSAGR(ci)K_	HR(1)EMR(1)GLTSAGR(1)K	3.5399	155390000
E9PWH9;E9QAZ2;F8WI79;Q9CZM2;E9Q1X1	Ribosomal protein L15;Ribosomal protein L15;Ribosomal protein L15;60S ribosomal protein L15;Ribosomal protein L15	Gm4294;Gm10020;Rpl15-ps2;Rpl15;Gm8420	169;169;169;169;169	PVHKHREMRGLTSAGRKSRGLGKGHKFHHTI	_HR(ci)EM(ox)R(ci)GLTSAGR(ci)K_	HR(1)EMR(1)GLTSAGR(1)K	3.5399	155390000
P62702;Q545F8	40S ribosomal protein S4, X isoform	Rps4x;Rps4x	30;12	PKHWMLDKLTGVFAPRPSTGPHKLRECLPLI	_LTGVFAPR(ci)PSTGPHK_	LTGVFAPR(1)PSTGPHK	3.4487	149320000
P41105;F6Z0X0	60S ribosomal protein L28	Rpl28;Rpl28	87;35	KPATSYVRTTINKNARATLSSIRHMIRKNKY	_NAR(ci)ATLSSIR(ci)HMIR(ci)K_	N(0.027)AR(0.973)ATLSSIR(1)HMIR(1)K	3.4407	22422000
P41105;F6Z0X0	60S ribosomal protein L28	Rpl28;Rpl28	94;42	RTTINKNARATLSSIRHMIRKNKYRPDLRMA	_NAR(ci)ATLSSIR(ci)HMIR(ci)K_	N(0.027)AR(0.973)ATLSSIR(1)HMIR(1)K	3.4407	22422000
P41105;F6Z0X0	60S ribosomal protein L28	Rpl28;Rpl28	98;46	NKNARATLSSIRHMIRKNKYRPDLRMAAIRR	_NAR(ci)ATLSSIR(ci)HMIR(ci)K_	N(0.027)AR(0.973)ATLSSIR(1)HMIR(1)K	3.4407	22422000
Q9D823	60S ribosomal protein L37	Rpl37	55	PAKRKRKYNWSAKAKRRNTTGTGRMRHLKIV	_R(ci)R(ci)NTTGTGR(ci)MR(ci)HLK_	R(1)R(0.999)N(0.001)TTGTGR(1)MR(1)HLK	3.4138	358880000
Q9D823	60S ribosomal protein L37	Rpl37	56	AKRKRKYNWSAKAKRRNTTGTGRMRHLKIVY	_R(ci)R(ci)NTTGTGR(ci)MR(ci)HLK_	R(1)R(0.999)N(0.001)TTGTGR(1)MR(1)HLK	3.4138	358880000
O70194	Eukaryotic translation initiation factor 3 subunit D	Eif3d	222	DRITTRSEKPLRSIKRIFHTVTTTDDPVIRK	_R(ci)IFHTVTTTDDPVIR(ci)K_	R(1)IFHTVTTTDDPVIR(1)K	3.3189	93419000
O70194	Eukaryotic translation initiation factor 3 subunit D	Eif3d	236	KRIFHTVTTTDDPVIRKLAKTQGNVFATDAI	_R(ci)IFHTVTTTDDPVIR(ci)K_	R(1)IFHTVTTTDDPVIR(1)K	3.3189	93419000
P62827	GTP-binding nuclear protein Ran	Ran	166	AKSNYNFEKPFLWLARKLIGDPNLEFVAMPA	_SNYNFEKPFLWLAR(ci)K_	SNYNFEKPFLWLAR(1)K	3.3169	73692000
Q3V3R1	Monofunctional C1-tetrahydrofolate synthase, mitochondrial	Mthfd1l	366	KLQPLSPVPSDIEISRGQTPKAVDVLAKEIG	_LQPLSPVPSDIEISR(ci)GQTPK_	LQPLSPVPSDIEISR(0.785)GQ(0.215)TPK	3.3122	11182000
P62918	60S ribosomal protein L8	Rpl8	163	VKLPSGSKKVISSANRAVVGVVAGGGRIDKP	_KVISSANR(ci)AVVGVVAGGGR(ci)IDKPILK_	KVISSAN(0.052)R(0.948)AVVGVVAGGGR(1)IDKPILK	3.2841	218650000
E9QNN1;O70133-2;O70133;O70133-3	ATP-dependent RNA helicase A	Dhx9;Dhx9	1021;1021;1020;804	VCYHKEKRKILTTEGRNALIHKSSVNCPFSS	_ILTTEGR(ci)NALIHK_	ILTTEGR(0.886)N(0.114)ALIHK	3.2416	33771000
Q3V4B5;B7ZNP3	COMM domain-containing protein 6	Commd6;Commd6	7;7	_________MEESGFREPVLDAKSEVTGQLI	_(ac)M(ox)EESGFR(ci)EPVLDAK_	MEESGFR(1)EPVLDAK	3.2252	12135000
P62717	60S ribosomal protein L18a	Rpl18a	8	________MKASGTLREYKVVGRCLPTPKCH	_M(ox)KASGTLR(ci)EYK_	MKASGTLR(1)EYK	3.2058	17635000
P62918	60S ribosomal protein L8	Rpl8	54	GYIKGIVKDIIHDPGRGAPLAKVVFRDPYRF	_DIIHDPGR(ci)GAPLAK_	DIIHDPGR(1)GAPLAK	3.0907	76500000
O55142;D3Z2T7;F8VQL4	60S ribosomal protein L35a	Rpl35a;Gm10247;Gm10237	76;76;76	GGKPNKTRVIWGKVTRAHGNSGMVRAKFRSN	_VTR(ci)AHGNSGMVR(ci)AK_	VTR(1)AHGNSGMVR(1)AK	3.0891	26644000
O55142;D3Z2T7;F8VQL4	60S ribosomal protein L35a	Rpl35a;Gm10247;Gm10237	85;85;85	IWGKVTRAHGNSGMVRAKFRSNLPAKAIGHR	_VTR(ci)AHGNSGMVR(ci)AK_	VTR(1)AHGNSGMVR(1)AK	3.0891	26644000
Q3U6P5;Q9Z204;Q9Z204-2;Q9Z204-5;Q9Z204-3;Q9Z204-4	Heterogeneous nuclear ribonucleoproteins C1/C2	Hnrnpc;Hnrnpc	158;158;145;158;145;145	VPPPPPIARAVVPSKRQRVSGNTSRRGKSGF	_R(ci)QR(ci)VSGNTSR(ci)R(ci)GK_	R(0.504)Q(0.504)R(0.991)VSGN(0.161)TSR(0.859)R(0.98)GK	3.0888	7543900
Q3U6P5;Q9Z204;Q9Z204-2;Q9Z204-5;Q9Z204-3;Q9Z204-4	Heterogeneous nuclear ribonucleoproteins C1/C2	Hnrnpc;Hnrnpc	160;160;147;160;147;147	PPPPIARAVVPSKRQRVSGNTSRRGKSGFNS	_R(ci)QR(ci)VSGNTSR(ci)R(ci)GK_	R(0.504)Q(0.504)R(0.991)VSGN(0.161)TSR(0.859)R(0.98)GK	3.0888	7543900
Q3U6P5;Q9Z204;Q9Z204-2;Q9Z204-5;Q9Z204-3;Q9Z204-4	Heterogeneous nuclear ribonucleoproteins C1/C2	Hnrnpc;Hnrnpc	167;167;154;167;154;154	AVVPSKRQRVSGNTSRRGKSGFNSKSGQRGS	_R(ci)QR(ci)VSGNTSR(ci)R(ci)GK_	R(0.504)Q(0.504)R(0.991)VSGN(0.161)TSR(0.859)R(0.98)GK	3.0888	7543900
Q3U6P5;Q9Z204;Q9Z204-2;Q9Z204-5;Q9Z204-3;Q9Z204-4	Heterogeneous nuclear ribonucleoproteins C1/C2	Hnrnpc;Hnrnpc	168;168;155;168;155;155	VVPSKRQRVSGNTSRRGKSGFNSKSGQRGSS	_R(ci)QR(ci)VSGNTSR(ci)R(ci)GK_	R(0.504)Q(0.504)R(0.991)VSGN(0.161)TSR(0.859)R(0.98)GK	3.0888	7543900
F6XLC7;Q99K48;Q99K48-2	Non-POU domain-containing octamer-binding protein	Nono;Nono	258;204;204	PSGKGIVEFSGKPAARKALDRCSEGSFLLTT	_GIVEFSGKPAAR(ci)K_	GIVEFSGKPAAR(1)K	3.0473	182660000
P09405	Nucleolin	Ncl	392	EIKLEKPKGRDSKKVRAARTLLAKNLSFNIT	_VR(ci)AAR(ci)TLLAK_	VR(1)AAR(1)TLLAK	3.0022	30906000
P09405	Nucleolin	Ncl	395	LEKPKGRDSKKVRAARTLLAKNLSFNITEDE	_VR(ci)AAR(ci)TLLAK_	VR(1)AAR(1)TLLAK	3.0022	30906000
P63017	Heat shock cognate 71 kDa protein	Hspa8	155	TNAVVTVPAYFNDSQRQATKDAGTIAGLNVL	_TVTNAVVTVPAYFNDSQR(ci)QATK_	TVTNAVVTVPAYFN(0.008)DSQ(0.168)R(0.8)Q(0.023)ATK	2.9913	164980000
P27659;D3YZ47	60S ribosomal protein L3	Rpl3;Gm5879	10;10	______MSHRKFSAPRHGSLGFLPRKRSSRH	_FSAPR(ci)HGSLGFLPR(ci)K_	FSAPR(1)HGSLGFLPR(1)K	2.88	206420000
P27659;D3YZ47	60S ribosomal protein L3	Rpl3;Gm5879	19;19	RKFSAPRHGSLGFLPRKRSSRHRGKVKSFPK	_FSAPR(ci)HGSLGFLPR(ci)K_	FSAPR(1)HGSLGFLPR(1)K	2.88	206420000
Q6ZWN5;Q9CXW7;D3YWH9;F7CJS8;D3Z673;D3YUV6	40S ribosomal protein S9	Rps9;Rps9;Rps9;Rps9;Rps9;Rps9	17;17;17;13;17;17	PVARSWVCRKTYVTPRRPFEKSRLDQELKLI	_TYVTPR(ci)R(ci)PFEK_	TYVTPR(1)R(1)PFEK	2.8645	111630000
Q6ZWN5;Q9CXW7;D3YWH9;F7CJS8;D3Z673;D3YUV6	40S ribosomal protein S9	Rps9;Rps9;Rps9;Rps9;Rps9;Rps9	18;18;18;14;18;18	VARSWVCRKTYVTPRRPFEKSRLDQELKLIG	_TYVTPR(ci)R(ci)PFEK_	TYVTPR(1)R(1)PFEK	2.8645	111630000
P32067;F8WHY1;F6SXM5	Lupus La protein homolog	Ssb;Ssb;Ssb	349;315;164	HAGGRFKGSHVFTAARRFKGKGKGNRPGYAG	_GSHVFTAAR(ci)R(ci)FK_	GSHVFTAAR(1)R(1)FK	2.8456	40573000
P32067;F8WHY1;F6SXM5	Lupus La protein homolog	Ssb;Ssb;Ssb	350;316;165	AGGRFKGSHVFTAARRFKGKGKGNRPGYAGA	_GSHVFTAAR(ci)R(ci)FK_	GSHVFTAAR(1)R(1)FK	2.8456	40573000
Q9D8E6	60S ribosomal protein L4	Rpl4	188	KLKAWNDIKKVYASQRMRAGKGKMRNRRRIQ	_VYASQR(ci)MR(ci)AGK_	VYASQ(0.004)R(0.996)MR(1)AGK	2.8419	258530000
Q9D8E6	60S ribosomal protein L4	Rpl4	190	KAWNDIKKVYASQRMRAGKGKMRNRRRIQRR	_VYASQR(ci)MR(ci)AGK_	VYASQ(0.004)R(0.996)MR(1)AGK	2.8419	258530000
Q9CQH7	Transcription factor BTF3 homolog 4	Btf3l4	122	ADSLTSLRKLAEQFPRQVLDSKAPKPEDIDE	_LAEQFPR(ci)QVLDSK_	LAEQFPR(0.989)Q(0.011)VLDSK	2.8207	18690000
Q921F2;Q6VYI4;Q6VYI5;Q8BLD4;Q8R0B4;E9Q830;F8WIJ9	TAR DNA-binding protein 43	Tardbp;Tardbp;Tardbp;Tardbp;Tardbp;Tardbp;Tardbp	189;189;189;189;189;188;189	DCKLPNSKQSPDEPLRSRKVFVGRCTEDMTA	_QSPDEPLR(ci)SR(ci)K_	QSPDEPLR(1)SR(1)K	2.8095	44663000
Q921F2;Q6VYI4;Q6VYI5;Q8BLD4;Q8R0B4;E9Q830;F8WIJ9	TAR DNA-binding protein 43	Tardbp;Tardbp;Tardbp;Tardbp;Tardbp;Tardbp;Tardbp	191;191;191;191;191;190;191	KLPNSKQSPDEPLRSRKVFVGRCTEDMTAEE	_QSPDEPLR(ci)SR(ci)K_	QSPDEPLR(1)SR(1)K	2.8095	44663000
P11031	Activated RNA polymerase II transcriptional coactivator p15	Sub1	47	VPEKPVKKQKPGETSRALASSKQSSSSRDDN	_QKPGETSR(ci)ALASSK_	QKPGETSR(1)ALASSK	2.6989	930820000
Q922D8;F6YW06;Q8BXX7	C-1-tetrahydrofolate synthase, cytoplasmic;Methylenetetrahydrofolate dehydrogenase;Methenyltetrahydrofolate cyclohydrolase;Formyltetrahydrofolate synthetase	Mthfd1;Mthfd1;Mthfd1	74;76;74	AAEEIGIKATHIKLPRTSTESEVLKYVISLN	_LPR(ci)TSTESEVLK_	LPR(1)TSTESEVLK	2.6865	22220000
E9Q5A0;P19253	60S ribosomal protein L13a	Rpl13a;Rpl13a	314;94	IFWRTVRGMLPHKTKRGQAALERLKVLDGIP	_R(ci)GQAALER(ci)LK_	R(1)GQAALER(1)LK	2.6099	115200000
E9Q5A0;P19253	60S ribosomal protein L13a	Rpl13a;Rpl13a	321;101	GMLPHKTKRGQAALERLKVLDGIPPPYDKKK	_R(ci)GQAALER(ci)LK_	R(1)GQAALER(1)LK	2.6099	115200000
Q99JY0	Trifunctional enzyme subunit beta, mitochondrial;3-ketoacyl-CoA thiolase	Hadhb	118	IFGTVIQEVKTSNVAREAALGAGFSDKTPAH	_TSNVAR(ci)EAALGAGFSDK_	TSNVAR(1)EAALGAGFSDK	2.5071	50337000
E9PVM4;P61979-3;E9Q8D6;D3Z5X4;P61979;D3YWG1;P61979-2	Heterogeneous nuclear ribonucleoprotein K	Hnrnpk;Hnrnpk;Gm7964;Hnrnpk;Gm7964	147;147;147;147;171;171;171	AGGIIGVKGAKIKELRENTQTTIKLFQECCP	_ELR(ci)ENTQTTIK_	ELR(1)ENTQTTIK	2.4689	41418000
E9Q5A0;P19253;Q3TDS9;D3YY61	60S ribosomal protein L13a	Rpl13a;Rpl13a;Rpl13a;Rpl13a-ps1	360;140;110;140	KVVRLKPTRKFAYLGRLAHEVGWKYQAVTAT	_FAYLGR(ci)LAHEVGWK_	FAYLGR(1)LAHEVGWK	2.4025	82582000
P50580	Proliferation-associated protein 2G4	Pa2g4	364	VQDAELKALLQSSASRKTQKKKKKKASKTVE	_ALLQSSASR(ci)K_	ALLQSSASR(1)K	2.3636	273980000
Q8VDD5	Myosin-9	Myh9	1830	KIAQLEEQLDNETKERQAASKQVRRTEKKLK	_IAQLEEQLDNETKER(ci)QAASK_	IAQLEEQLDN(0.027)ETKER(0.826)Q(0.147)AASK	2.3546	21863000
D3Z2H9;P21107-2;E9Q5J9;Q8K0Z5;D3YVR0;E9Q7Q3;P21107;Q8C7C3;D3Z6I8	Tropomyosin alpha-3 chain	Tpm3-rs7;Tpm3;Tpm3;Tpm3;Tpm3;Tpm3;Tpm3;Tpm3	97;97;134;133;7;97;133;97;97	KAADESERGMKVIENRALKDEEKMELQEIQL	_VIEN(ci)RALKDEEKM(ox)ELQEIQLK_	VIEN(0.5)R(0.5)ALKDEEKMELQEIQLK	2.3299	21677000
P61255;B1ARA5;B1ARA3;D3Z3Q9;G3UW96	60S ribosomal protein L26	Rpl26;Rpl26;Rpl26;Rpl26-ps2;Rpl26-ps4	11;11;11;11;11	_____MKFNPFVTSDRSKNRKRHFNAPSHIR	_M(ox)KFNPFVTSDR(ci)SK_	MKFNPFVTSDR(1)SK	2.3275	55862000
P10126;P62631;B7ZBW3	Elongation factor 1-alpha 1;Elongation factor 1-alpha 2;Elongation factor 1-alpha	Eef1a1;Eef1a2;Eef1a2	381;381;381	AHIACKFAELKEKIDRRSGKKLEDGPKFLKS	_EKIDR(ci)R(ci)SGK_	EKIDR(1)R(1)SGK	2.3125	61096000
P10126;P62631;B7ZBW3	Elongation factor 1-alpha 1;Elongation factor 1-alpha 2;Elongation factor 1-alpha	Eef1a1;Eef1a2;Eef1a2	382;382;382	HIACKFAELKEKIDRRSGKKLEDGPKFLKSG	_EKIDR(ci)R(ci)SGK_	EKIDR(1)R(1)SGK	2.3125	61096000
P11499	Heat shock protein HSP 90-beta	Hsp90ab1	639	KHLEINPDHPIVETLRQKAEADKNDKAVKDL	_HLEINPDHPIVETLR(ci)QK_	HLEINPDHPIVETLR(0.963)Q(0.037)K	2.2457	79146000
P62889	60S ribosomal protein L30	Rpl30	17	VAAKKTKKSLESINSRLQLVMKSGKYVLGYK	_SLESINSR(ci)LQLVM(ox)K_	SLESIN(0.095)SR(0.904)LQ(0.001)LVMK	2.2323	100580000
Q3TEA8;Q3TEA8-2;Q3TEA8-3;A2AM65	Heterochromatin protein 1-binding protein 3	Hp1bp3;Hp1bp3	293;280;255;129	YSLIRKYVSQYYPKLRVDIRPQLLKNALQRA	_LR(ci)VDIR(ci)PQLLK_	LR(1)VDIR(0.873)PQ(0.127)LLK	2.1904	61007000
Q3TEA8;Q3TEA8-2;Q3TEA8-3;A2AM65	Heterochromatin protein 1-binding protein 3	Hp1bp3;Hp1bp3	297;284;259;133	RKYVSQYYPKLRVDIRPQLLKNALQRAVERG	_LR(ci)VDIR(ci)PQLLK_	LR(1)VDIR(0.873)PQ(0.127)LLK	2.1904	41547000
P61255;B1ARA3;D3Z3Q9	60S ribosomal protein L26	Rpl26;Rpl26;Rpl26-ps2	59;59;59	VRSMPIRKDDEVQVVRGHYKGQQIGKVVQVY	_DDEVQVVR(ci)GHYK_	DDEVQVVR(1)GHYK	2.1879	355410000
P62918	60S ribosomal protein L8	Rpl8	3	_____________MGRVIRGQRKGAGSVFRA	_GR(ci)VIR(ci)GQR(ci)K_	GR(1)VIR(0.996)GQ(0.08)R(0.924)K	2.1457	65940000
P62918	60S ribosomal protein L8	Rpl8	6	__________MGRVIRGQRKGAGSVFRAHVK	_GR(ci)VIR(ci)GQR(ci)K_	GR(1)VIR(0.996)GQ(0.08)R(0.924)K	2.1457	65940000
P62918	60S ribosomal protein L8	Rpl8	9	_______MGRVIRGQRKGAGSVFRAHVKHRK	_GR(ci)VIR(ci)GQR(ci)K_	GR(1)VIR(0.996)GQ(0.08)R(0.924)K	2.1457	65940000
F6VWT4;Q6ZWZ7;Q9CPR4;F8VQL2;D3Z3R2	60S ribosomal protein L17	Gm10362;Rpl17;Rpl17;Rpl17-ps3;Gm10268	92;82;82;91;82	VGKCAQAKQWGWTQGRWPKKSAEFLLHMLKN	_QWGWTQGR(ci)WPK_	QWGWTQ(0.019)GR(0.981)WPK	2.1157	58869000
D3Z6N6;P62754;D3YX41	40S ribosomal protein S6;40S ribosomal protein S6;40S ribosomal protein S6	Rps6-ps1;Rps6;Rps6-ps2	131;131;131	KGEKDIPGLTDTTVPRRLGPKRASRIRKLFN	_KGEKDIPGLTDTTVPR(ci)R(ci)LGPK_	KGEKDIPGLTDTTVPR(1)R(1)LGPK	2.103	151550000
D3Z6N6;P62754;D3YX41	40S ribosomal protein S6;40S ribosomal protein S6;40S ribosomal protein S6	Rps6-ps1;Rps6;Rps6-ps2	132;132;132	GEKDIPGLTDTTVPRRLGPKRASRIRKLFNL	_KGEKDIPGLTDTTVPR(ci)R(ci)LGPK_	KGEKDIPGLTDTTVPR(1)R(1)LGPK	2.103	151550000
P20152;E9PZV5	Vimentin	Vim;Vim	310;297	FADLSEAANRNNDALRQAKQESNEYRRQVQS	_FADLSEAANR(ci)NNDALR(ci)QAK_	FADLSEAAN(0.001)R(0.975)N(0.024)N(0.001)DALR(0.984)Q(0.016)AK	2.0817	68905000
P38647;Q7TSZ0	Stress-70 protein, mitochondrial	Hspa9;Hspa9	107;107	AFTADGERLVGMPAKRQAVTNPNNTFYATKR	_R(ci)QAVTNPNNTFYATK_	R(0.5)Q(0.5)AVTNPNNTFYATK	2.0739	8183700
Q80YN3;F7BNZ5;E9Q8Q5;A2AVX1	Breast carcinoma-amplified sequence 1 homolog	Bcas1;Bcas1;Bcas1;Bcas1	380;217;334;324	ANLKSDKANFTPQETRGKTKATKSCSPPPPP	_SDKANFTPQETR(ci)GK_	SDKANFTPQETR(1)GK	2.047	1246200000
F7BBI3;P63276	40S ribosomal protein S17	Rps17;Rps17	29;23	TVKKAARVIIEKYYTRLGNDFHTNKRVCEEI	_YYTR(ci)LGNDFHTNK_	YYTR(1)LGNDFHTNK	2.0337	42155000
Q8VEK3;G3XA10	Heterogeneous nuclear ribonucleoprotein U	Hnrnpu;Hnrnpu	199;199	GPTSLFAVTVAPPGARQGQQQAGGDGKTEQK	_SSGPTSLFAVTVAPPGAR(ci)QGQQQAGGDGKTEQK_	SSGPTSLFAVTVAPPGAR(0.992)Q(0.006)GQ(0.002)QQAGGDGKTEQK	2.0205	28133000
D3Z6N6;P62754;D3YX41	40S ribosomal protein S6;40S ribosomal protein S6;40S ribosomal protein S6	Rps6-ps1;Rps6;Rps6-ps2	31;31;31	IEVDDERKLRTFYEKRMATEVAADALGEEWK	_R(ci)M(ox)ATEVAADALGEEWK_	R(1)MATEVAADALGEEWK	2.0109	29789000
P47915;F6QL70;D3YTZ1;F6WZ54;G3UWG9;F6YH22	60S ribosomal protein L29	Rpl29;Gm17669;Rpl29-ps2;Rpl29-ps5;Gm5561;Gm5218	68;68;68;66;68;68	GLKKMQANNAKAVSARAEAIKALVKPQAIKP	_AVSAR(ci)AEAIK_	AVSAR(1)AEAIK	1.938	291380000
D3Z3K1;Q9CXW4;E9PYL9;A2BH06;D3YW69	60S ribosomal protein L11	Gm10288;Rpl11;Gm10036;Rpl11;Gm7589	164;164;164;167;164	GCIGAKHRISKEEAMRWFQQKYDGIILPGK_	_EEAMR(ci)WFQQK_	EEAMR(1)WFQQK	1.8753	41475000
A2AS98;P28660;E9QQ62;P28660-2	Nck-associated protein 1	Nckap1;Nckap1;Nckap1	3;3;3;3	_____________MSRSVLQPSQQKLAEKLT	_(ac)SR(ci)SVLQPSQQK_	SR(1)SVLQPSQQK	1.8158	16388000
Q6ZWN5;Q9CXW7;D3YWH9;F7CJS8;D3Z673;D3YUV6	40S ribosomal protein S9	Rps9;Rps9;Rps9;Rps9;Rps9;Rps9	38;38;38;34;38;38	SRLDQELKLIGEYGLRNKREVWRVKFTLAKI	_LIGEYGLR(ci)NK_	LIGEYGLR(0.92)N(0.08)K	1.7448	157530000
P84099;A2A547	60S ribosomal protein L19;Ribosomal protein L19	Rpl19;Rpl19	9;7	_______MSMLRLQKRLASSVLRCGKKKVWL	_R(ci)LASSVLR(ci)CGK_	R(1)LASSVLR(1)CGK	1.7254	67933000
P84099;A2A547	60S ribosomal protein L19;Ribosomal protein L19	Rpl19;Rpl19	16;14	MSMLRLQKRLASSVLRCGKKKVWLDPNETNE	_R(ci)LASSVLR(ci)CGK_	R(1)LASSVLR(1)CGK	1.7254	67933000
P84099;A2A547	60S ribosomal protein L19;Ribosomal protein L19	Rpl19;Rpl19	88;86	GRHMGIGKRKGTANARMPEKVTWMRRMRILR	_GTANAR(ci)M(ox)PEK_	GTANAR(1)MPEK	1.6406	154790000
P61255;B1ARA5;B1ARA3;G3UW96	60S ribosomal protein L26	Rpl26;Rpl26;Rpl26;Rpl26-ps4	50;50;50;50	SKELRQKYNVRSMPIRKDDEVQVVRGHYKGQ	_YNVR(ci)SM(ox)PIR(ci)K_	YNVR(1)SMPIR(1)K	1.6169	40564000
Q6ZWV7;G3UWD7;E9Q091	60S ribosomal protein L35	Rpl35;Gm10269;Gm5258	112;112;98	KHEEKLKTKKQQRKERLYPLRKYAVKA____	_ER(ci)LYPLR(ci)K_	ER(1)LYPLR(1)K	1.5819	94582000
Q6ZWV7;G3UWD7;E9Q091	60S ribosomal protein L35	Rpl35;Gm10269;Gm5258	117;117;103	LKTKKQQRKERLYPLRKYAVKA_________	_ER(ci)LYPLR(ci)K_	ER(1)LYPLR(1)K	1.5819	94582000
P62962;Q5SX49;CON__P02584	Profilin-1;Profilin	Pfn1;Pfn1	56;56;56	VSITPAEVGVLVGKDRSSFFVNGLTLGGQKC	_DR(ci)SSFFVN(ci)GLTLGGQK_	DR(1)SSFFVN(1)GLTLGGQK	1.5605	65202000
P10922	Histone H1.0	H1f0	94	GVLKQTKGVGASGSFRLAKGDEPKRSVAFKK	_GVGASGSFR(ci)LAK_	GVGASGSFR(1)LAK	1.5492	143090000
Q9D1G1	Ras-related protein Rab-1B	Rab1b	172	NVEQAFMTMAAEIKKRMGPGAASGGERPNLK	_R(ci)MGPGAASGGER(ci)PNLK_	R(1)MGPGAASGGER(0.992)PN(0.008)LK	1.5207	22469000
Q9D1G1	Ras-related protein Rab-1B	Rab1b	183	EIKKRMGPGAASGGERPNLKIDSTPVKPASG	_R(ci)MGPGAASGGER(ci)PNLK_	R(1)MGPGAASGGER(0.992)PN(0.008)LK	1.5207	22469000
Q8VEK3;G3XA10	Heterogeneous nuclear ribonucleoprotein U	Hnrnpu;Hnrnpu	534;534	KKQMADTGKLNTLLQRAPQCLGKFIEIAARK	_LNTLLQR(ci)APQCLGK_	LNTLLQ(0.002)R(0.998)APQCLGK	1.5204	34662000
P61406	Telomerase-binding protein EST1A	Smg6	1220	RAKKLALARKIAEQQRRQEKIQAVLEDQSQM	_IAEQQ(ci)R(ci)R(ci)Q(ci)EK_	IAEQQ(1)R(1)R(1)Q(1)EK	1.4664	62762000
P61406	Telomerase-binding protein EST1A	Smg6	1221	AKKLALARKIAEQQRRQEKIQAVLEDQSQMR	_IAEQQ(ci)R(ci)R(ci)Q(ci)EK_	IAEQQ(1)R(1)R(1)Q(1)EK	1.4664	62762000
P62918	60S ribosomal protein L8	Rpl8	241	RRDAPAGRKVGLIAARRTGRLRGTKTVQEKE	_VGLIAAR(ci)R(ci)TGR(ci)LR(ci)GTK_	VGLIAAR(1)R(1)TGR(1)LR(1)GTK	1.4573	57751000
P62918	60S ribosomal protein L8	Rpl8	242	RDAPAGRKVGLIAARRTGRLRGTKTVQEKEN	_VGLIAAR(ci)R(ci)TGR(ci)LR(ci)GTK_	VGLIAAR(1)R(1)TGR(1)LR(1)GTK	1.4573	57751000
P62918	60S ribosomal protein L8	Rpl8	245	PAGRKVGLIAARRTGRLRGTKTVQEKEN___	_VGLIAAR(ci)R(ci)TGR(ci)LR(ci)GTK_	VGLIAAR(1)R(1)TGR(1)LR(1)GTK	1.4573	57751000
P62918	60S ribosomal protein L8	Rpl8	247	GRKVGLIAARRTGRLRGTKTVQEKEN_____	_VGLIAAR(ci)R(ci)TGR(ci)LR(ci)GTK_	VGLIAAR(1)R(1)TGR(1)LR(1)GTK	1.4573	57751000
P62242;Q5SZV3;G3XA55	40S ribosomal protein S8;40S ribosomal protein S8;40S ribosomal protein S8	Rps8;Gm11353;Rps8-ps1	31;31;31	GKRKPYHKKRKYELGRPAANTKIGPRRIHTV	_YELGR(ci)PAANTK_	YELGR(1)PAANTK	1.3924	90915000
F8VQN6;Q8R4H2	Rho guanine nucleotide exchange factor 12	Arhgef12;Arhgef12	11;11	_____MSGTQSTITDRFPLKKPIRHGSILNR	_(ac)SGTQ(ci)STITDR(ci)FPLK_	SGTQ(1)STITDR(1)FPLK	1.3891	57533000
E9QLE4;Q8BXR5	Sodium leak channel non-selective protein	Nalcn;Nalcn	1193;1193	LKSRLKIAQPLHLPPRPDNDGFRAKMYDITQ	_IAQPLHLPPR(ci)PDN(ci)DGFR(ci)AK_	IAQ(0.078)PLHLPPR(0.949)PDN(0.987)DGFR(0.987)AK	1.3571	92467000
E9QLE4;Q8BXR5	Sodium leak channel non-selective protein	Nalcn;Nalcn	1200;1200	AQPLHLPPRPDNDGFRAKMYDITQHPFFKRT	_IAQPLHLPPR(ci)PDN(ci)DGFR(ci)AK_	IAQ(0.077)PLHLPPR(0.947)PDN(0.988)DGFR(0.988)AK	1.3571	92467000
O88990	Alpha-actinin-3	Actn3	73	LRKAGTQIENIEEDFRNGLKLMLLLEVISGE	_AGTQIENIEEDFR(ci)NGLK_	AGTQIENIEEDFR(0.584)N(0.416)GLK	1.3433	10014000
Q9JJC6	RILP-like protein 1	Rilpl1	178	MKRLKEVVDKQRDELRAKDRELGLKNEDVEA	_QRDELR(ci)AK_	QRDELR(1)AK	1.3328	118250000
Q9NYQ2	Hydroxyacid oxidase 2	Hao2	283	AAVNGKIEVYMDGGVRTGNDVLKALALGARC	_IEVYM(ox)DGGVR(ci)TGN(ci)DVLK_	IEVYMDGGVR(1)TGN(1)DVLK	1.3272	318600000
Q5GLZ0		Cyp2c66	124	RCGVVFSSGRTWKEMRRFSLMTLRNFGMGKR	_EM(ox)R(ci)R(ci)FSLMTLR(ci)N(ci)FGM(ox)GK_	EMR(1)R(1)FSLMTLR(1)N(1)FGMGK	1.3098	133940000
Q5GLZ0		Cyp2c66	125	CGVVFSSGRTWKEMRRFSLMTLRNFGMGKRS	_EM(ox)R(ci)R(ci)FSLMTLR(ci)N(ci)FGM(ox)GK_	EMR(1)R(1)FSLMTLR(1)N(1)FGMGK	1.3098	133940000
Q5GLZ0		Cyp2c66	132	GRTWKEMRRFSLMTLRNFGMGKRSIEDRVQE	_EM(ox)R(ci)R(ci)FSLMTLR(ci)N(ci)FGM(ox)GK_	EMR(1)R(1)FSLMTLR(1)N(1)FGMGK	1.3098	133940000
Q8BH52	Cyclic AMP-responsive element-binding protein 3-like protein 2;Processed cyclic AMP-responsive element-binding protein 3-like protein 2	Creb3l2	348	NLELRKKVEVLENTNRTLLQQLQKLQTLVMG	_VEVLEN(ci)TN(ci)R(ci)TLLQ(ci)Q(ci)LQ(ci)K_	VEVLEN(1)TN(1)R(1)TLLQ(1)Q(1)LQ(1)K	1.3065	29008000
Q8BG05-2;B2RXM2;Q8BG05;A2AL12;E9Q7H5	Heterogeneous nuclear ribonucleoprotein A3	Gm6793;Hnrnpa3;Hnrnpa3;Gm8991	87;87;109;109;87	CARPHKVDGRVVEPKRAVSREDSVKPGAHLT	_R(ci)AVSR(ci)EDSVKPGAHLTVK_	R(1)AVSR(1)EDSVKPGAHLTVK	1.2496	253150000
Q8BG05-2;B2RXM2;Q8BG05;A2AL12;E9Q7H5	Heterogeneous nuclear ribonucleoprotein A3	Gm6793;Hnrnpa3;Hnrnpa3;Gm8991	91;91;113;113;91	HKVDGRVVEPKRAVSREDSVKPGAHLTVKKI	_R(ci)AVSR(ci)EDSVKPGAHLTVK_	R(1)AVSR(1)EDSVKPGAHLTVK	1.2496	253150000
F6XLC7;Q99K48	Non-POU domain-containing octamer-binding protein	Nono;Nono	343;289	KALIEMEKQQQDQVDRNIKEAREKLEMEMEA	_QQQDQVDR(ci)NIK_	QQQDQVDR(0.988)N(0.012)IK	1.2257	57763000
Q08874;Q3U2D2;E9QL92;Q08874-4;E9PZ28;Q08874-2;Q08874-7;Q08874-8;Q08874-9;E9QMP8;Q08874-5;E9QMP7;Q08874-3;E9QMP9;Q08874-6	Microphthalmia-associated transcription factor	Mitf;Mitf;Mitf;Mitf;Mitf;Mitf;Mitf	366;366;350;350;341;310;294;259;253;214;214;259;259;189;189	GTILKASVDYIRKLQREQQRAKDLENRQKKL	_LQ(ci)R(ci)EQ(ci)Q(ci)RAKDLEN(ci)R(ci)QK_	LQ(0.996)R(0.995)EQ(0.995)Q(0.995)R(0.069)AKDLEN(0.872)R(0.872)Q(0.205)K	1.2201	17585000
Q08874;Q3U2D2;E9QL92;Q08874-4;E9PZ28;Q08874-2;Q08874-7;Q08874-8;Q08874-9;E9QMP8;Q08874-5;E9QMP7;Q08874-3;E9QMP9;Q08874-6	Microphthalmia-associated transcription factor	Mitf;Mitf;Mitf;Mitf;Mitf;Mitf;Mitf	377;377;361;361;352;321;305;270;264;225;225;270;270;200;200	RKLQREQQRAKDLENRQKKLEHANRHLLLRV	_LQ(ci)R(ci)EQ(ci)Q(ci)RAKDLEN(ci)R(ci)QK_	LQ(0.996)R(0.995)EQ(0.995)Q(0.995)R(0.069)AKDLEN(0.872)R(0.872)Q(0.205)K	1.2201	17585000
Q6ZWN5	40S ribosomal protein S9	Rps9	162	FIVRLDSQKHIDFSLRSPYGGGRPGRVKRKN	_HIDFSLR(ci)SPYGGGR(ci)PGR(ci)VK_	HIDFSLR(1)SPYGGGR(1)PGR(1)VK	1.1928	123100000
Q6ZWN5	40S ribosomal protein S9	Rps9	169	QKHIDFSLRSPYGGGRPGRVKRKNAKKGQGG	_HIDFSLR(ci)SPYGGGR(ci)PGR(ci)VK_	HIDFSLR(1)SPYGGGR(1)PGR(1)VK	1.1928	123100000
Q6ZWN5	40S ribosomal protein S9	Rps9	172	IDFSLRSPYGGGRPGRVKRKNAKKGQGGAGA	_HIDFSLR(ci)SPYGGGR(ci)PGR(ci)VK_	HIDFSLR(1)SPYGGGR(1)PGR(1)VK	1.1928	123100000
P16330;P16330-2	2',3'-cyclic-nucleotide 3'-phosphodiesterase	Cnp	223;203	FLEELGNHKAFKKELRHFISGDEPKEKLELV	_ELR(ci)HFISGDEPK_	ELR(1)HFISGDEPK	1.1927	52563000
Q5NCC7		Olfr324	319	PFIYSLRNKEVQGAVRRVVERYRKSPRIAF_	_EVQGAVR(ci)R(ci)VVER(ci)YR(ci)K_	EVQ(0.043)GAVR(0.987)R(0.987)VVER(0.984)YR(1)K	1.1626	112910000
Q5NCC7		Olfr324	320	FIYSLRNKEVQGAVRRVVERYRKSPRIAF__	_EVQGAVR(ci)R(ci)VVER(ci)YR(ci)K_	EVQ(0.043)GAVR(0.987)R(0.987)VVER(0.984)YR(1)K	1.1626	112910000
Q5NCC7		Olfr324	324	LRNKEVQGAVRRVVERYRKSPRIAF______	_EVQGAVR(ci)R(ci)VVER(ci)YR(ci)K_	EVQ(0.043)GAVR(0.987)R(0.987)VVER(0.984)YR(1)K	1.1626	112910000
Q5NCC7		Olfr324	326	NKEVQGAVRRVVERYRKSPRIAF________	_EVQGAVR(ci)R(ci)VVER(ci)YR(ci)K_	EVQ(0.043)GAVR(0.987)R(0.987)VVER(0.984)YR(1)K	1.1626	112910000
Q3U1N2;Q3U1N2-2	Sterol regulatory element-binding protein 2;Processed sterol regulatory element-binding protein 2	Srebf2	377;337	AIDYIKYLQQVNHKLRQENMVLKLANQKNKL	_LR(ci)Q(ci)EN(ci)M(ox)VLKLAN(ci)QK_	LR(1)Q(0.999)EN(0.996)MVLKLAN(0.996)Q(0.01)K	1.1351	43247000
F8WI72;O54827	Probable phospholipid-transporting ATPase VA	Atp10a;Atp10a	521;508	SIWMTHKTQSIKSHRRTGSRAEAKRASMLSK	_SHRR(ci)TGSR(ci)AEAK_	SHR(0.132)R(0.868)TGSR(0.999)AEAK	1.1326	37299000
F8WI72;O54827	Probable phospholipid-transporting ATPase VA	Atp10a;Atp10a	525;512	THKTQSIKSHRRTGSRAEAKRASMLSKHTAF	_SHRR(ci)TGSR(ci)AEAK_	SHR(0.132)R(0.868)TGSR(0.999)AEAK	1.1326	37299000
Q61029;Q61029-3;Q61029-2	Lamina-associated polypeptide 2, isoforms beta/delta/epsilon/gamma	Tmpo	327;287;255	EFSDITRRTPKKPLTRAEVGEKTEERRVDRD	_KPLTR(ci)AEVGEK_	KPLTR(1)AEVGEK	1.1059	45261000
Q8C0C7;E9PWY9;Q8BJG2;E9Q319	Phenylalanine--tRNA ligase alpha subunit	Farsa;Farsa;Farsa;Farsa	139;139;139;139	RVFRVVDSIEDEVQKRLQLVQAGQAEKLAEK	_R(ci)LQLVQAGQAEK_	R(1)LQLVQAGQAEK	1.1055	23532000
E9QQ56;Q9QY06-2;E9PZW8;Q9QY06;E9PWZ6;E9QKV6;Q9QY06-3	Unconventional myosin-IXb	Myo9b;Myo9b;Myo9b;Myo9b;Myo9b	958;957;928;928;928;928;928	CREAIAALLEKLQVDRQNYQIGKTKVFLKET	_LQ(ci)VDR(ci)QN(ci)YQ(ci)IGKTK_	LQ(1)VDR(0.579)Q(0.579)N(0.926)YQ(0.916)IGKTK	1.104	11072000
Q9WVC5;E9PVJ9;G3UWI6;G3UWT1;G3UZW6	Short transient receptor potential channel 7	Trpc7;Trpc7;Trpc7;Trpc7;Trpc7	855;854;800;794;739	QLSEKFGKNLNKDHLRVNQGKDI________	_FGKN(ci)LN(ci)KDHLR(ci)VN(ci)QGK_	FGKN(0.987)LN(0.987)KDHLR(0.985)VN(0.52)Q(0.52)GK	1.0944	904820000
Q9JIS8;F8WIJ0;F6TQE2	Solute carrier family 12 member 4	Slc12a4;Slc12a4;Slc12a4	109;109;80	QGAKEHEEAESGEGGRRRAAKAPSMGTLMGV	_EHEEAESGEGGR(ci)R(ci)R(ci)AAK_	EHEEAESGEGGR(1)R(1)R(1)AAK	1.0933	221560000
Q9JIS8;F8WIJ0;F6TQE2	Solute carrier family 12 member 4	Slc12a4;Slc12a4;Slc12a4	110;110;81	GAKEHEEAESGEGGRRRAAKAPSMGTLMGVY	_EHEEAESGEGGR(ci)R(ci)R(ci)AAK_	EHEEAESGEGGR(1)R(1)R(1)AAK	1.0933	221560000
Q9JIS8;F8WIJ0;F6TQE2	Solute carrier family 12 member 4	Slc12a4;Slc12a4;Slc12a4	111;111;82	AKEHEEAESGEGGRRRAAKAPSMGTLMGVYL	_EHEEAESGEGGR(ci)R(ci)R(ci)AAK_	EHEEAESGEGGR(1)R(1)R(1)AAK	1.0933	221560000
Q60795	Nuclear factor erythroid 2-related factor 2	Nfe2l2	58	QKDYELEKQKKLEKERQEQLQKEQEKAFFAQ	_LEKER(ci)QEQLQK_	LEKER(0.986)Q(0.014)EQLQK	1.0903	125540000
G3UW73;P45376;F8WJG5;D3YVJ7	Aldose reductase	Gm6736;Akr1b1;Akr1b3;Akr1b3	70;70;70;93	VGVALQEKLKEQVVKRQDLFIVSKLWCTFHD	_R(ci)QDLFIVSK_	R(0.5)Q(0.5)DLFIVSK	1.0718	191710000
Q6NS45;Q6NS45-3;Q6NS45-2	Coiled-coil domain-containing protein 66	Ccdc66	542;509;386	NELFHTMQRAQELAQRLKQEQRIRELAQKGH	_TN(ci)ELFHTMQ(ci)RAQELAQ(ci)R(ci)LK_	TN(0.5)ELFHTMQ(0.5)R(0.5)AQ(0.5)ELAQ(1)R(1)LK	1.046	686160000
Q6NS45;Q6NS45-3;Q6NS45-2	Coiled-coil domain-containing protein 66	Ccdc66	535;502;379	EIMTLKTNELFHTMQRAQELAQRLKQEQRIR	_TNELFHTM(ox)Q(ci)R(ci)AQELAQ(ci)R(ci)LK_	TN(0.552)ELFHTMQ(0.648)R(0.648)AQ(0.153)ELAQ(0.999)R(0.999)LK	1.046	686160000
P62900;E9Q4I3	60S ribosomal protein L31	Rpl31;Rpl31-ps4	14;14	__MAPAKKGGEKKKGRSAINEVVTREYTINI	_KKGR(ci)SAINEVVTR(ci)EYTINIHK_	KKGR(0.766)SAIN(0.234)EVVTR(1)EYTINIHK	1.0286	32342000
P62900;E9Q4I3	60S ribosomal protein L31	Rpl31;Rpl31-ps4	23;23	GEKKKGRSAINEVVTREYTINIHKRIHGVGF	_KKGR(ci)SAINEVVTR(ci)EYTINIHK_	KKGR(0.766)SAIN(0.234)EVVTR(1)EYTINIHK	1.0286	32342000
Q9D007		Smarca2	6	__________MEEEVRLKKRKRRRNVDKDPV	_(ac)MEEEVR(ci)LK_	MEEEVR(1)LK	1.0124	80662000
Q8BLR9;Q8BLR9-2	Hypoxia-inducible factor 1-alpha inhibitor	Hif1an	117;117	YYDEKKMGNFQNFKPRSNREEIKFHEFVEKL	_KM(ox)GN(ci)FQ(ci)N(ci)FKPR(ci)SN(ci)REEIK_	KMGN(0.97)FQ(0.917)N(0.917)FKPR(0.732)SN(0.732)R(0.732)EEIK	1.0112	703630000
Q8BLR9;Q8BLR9-2	Hypoxia-inducible factor 1-alpha inhibitor	Hif1an	120;120	EKKMGNFQNFKPRSNREEIKFHEFVEKLQAI	_KM(ox)GN(ci)FQ(ci)N(ci)FKPRSN(ci)R(ci)EEIK_	KMGN(0.985)FQ(0.838)N(0.838)FKPR(0.412)SN(0.963)R(0.963)EEIK	1.0008	791060000
A2AM05-3			3	_____________MKRHLIEDLKFRQKVNSE	_(ac)M(ox)KR(ci)HLIEDLK_	MKR(1)HLIEDLK	1.0003	7285900000
Q3V0C5-2;Q3V0C5-5;Q3V0C5;A2ALR9;A2ALR8;Q3V0C5-3;Q3V0C5-4;B7ZNK5	Ubiquitin carboxyl-terminal hydrolase 48	Usp48;Usp48;Usp48;Usp48	32;4;4;4;4;4;4;4	PPGSASATSVKAMAPRLQLEKAAWRWAETVR	_(ac)APR(ci)LQ(ci)LEK_	APR(1)LQ(1)LEK	0.99741	2147900000
P99027	60S acidic ribosomal protein P2	Rplp2	38	IKKILDSVGIEADDDRLNKVISELNGKNIED	_ILDSVGIEADDDR(ci)LNK_	ILDSVGIEADDDR(0.77)LN(0.23)K	0.99247	83823000
P17742	Peptidyl-prolyl cis-trans isomerase A	Ppia	144	FGKVKEGMNIVEAMERFGSRNGKTSKKITIS	_VKEGM(ox)NIVEAMER(ci)FGSR(ci)N(ci)GK_	VKEGMNIVEAMER(1)FGSR(1)N(1)GK	0.98226	25589000
P17742	Peptidyl-prolyl cis-trans isomerase A	Ppia	148	KEGMNIVEAMERFGSRNGKTSKKITISDCGQ	_VKEGM(ox)NIVEAMER(ci)FGSR(ci)N(ci)GK_	VKEGMNIVEAMER(1)FGSR(1)N(1)GK	0.98226	25589000
Q5SQM0	Echinoderm microtubule-associated protein-like 6	Eml6	1634	TKEGGAVKLWDQEMKRCRAFQLETGQLVECV	_R(ci)CR(ci)AFQ(ci)LETGQLVECVR(ci)SVCR(ci)GK_	R(0.75)CR(0.75)AFQ(0.75)LETGQ(0.75)LVECVR(1)SVCR(1)GK	0.98151	34523000
Q5SQM0	Echinoderm microtubule-associated protein-like 6	Eml6	1636	EGGAVKLWDQEMKRCRAFQLETGQLVECVRS	_R(ci)CR(ci)AFQ(ci)LETGQLVECVR(ci)SVCR(ci)GK_	R(0.75)CR(0.75)AFQ(0.75)LETGQ(0.75)LVECVR(1)SVCR(1)GK	0.98151	34523000
Q5SQM0	Echinoderm microtubule-associated protein-like 6	Eml6	1650	CRAFQLETGQLVECVRSVCRGKGKILVGTKD	_R(ci)CR(ci)AFQ(ci)LETGQLVECVR(ci)SVCR(ci)GK_	R(0.75)CR(0.75)AFQ(0.75)LETGQ(0.75)LVECVR(1)SVCR(1)GK	0.98151	34523000
Q5SQM0	Echinoderm microtubule-associated protein-like 6	Eml6	1654	QLETGQLVECVRSVCRGKGKILVGTKDGEII	_R(ci)CR(ci)AFQ(ci)LETGQLVECVR(ci)SVCR(ci)GK_	R(0.75)CR(0.75)AFQ(0.75)LETGQ(0.75)LVECVR(1)SVCR(1)GK	0.98151	34523000
Q8CIZ9;Q8CIZ9-2;E0CYB0;Q8CIZ9-3	NADPH oxidase 1	Nox1;Nox1	340;312;275;312	TKVVMHPSNVLELQMRKRGFSMEVGQYIFVN	_VVM(ox)HPSN(ci)VLELQ(ci)M(ox)R(ci)K_	VVMHPSN(1)VLELQ(1)MR(1)K	0.96784	657850000
G3X9K3;D3YYK9		Arfgef1;Arfgef1	904;904	IPTKSTKQNVASEKQRRLLYNLEMEQMAKTA	_Q(ci)R(ci)R(ci)LLYNLEM(ox)EQ(ci)MAKTAK_	Q(0.75)R(0.75)R(0.75)LLYN(0.75)LEMEQ(1)MAKTAK	0.96313	93687000
G3X9K3;D3YYK9		Arfgef1;Arfgef1	905;905	PTKSTKQNVASEKQRRLLYNLEMEQMAKTAK	_Q(ci)R(ci)R(ci)LLYNLEM(ox)EQ(ci)MAKTAK_	Q(0.75)R(0.75)R(0.75)LLYN(0.75)LEMEQ(1)MAKTAK	0.96313	93687000
E9PXN0		Gm8180	3	_____________MKRHERLEKLKRELQNIK	_(ac)MKR(ci)HER(ci)LEK_	MKR(1)HER(1)LEK	0.96284	77131000
E9PXN0		Gm8180	6	__________MKRHERLEKLKRELQNIKNAR	_(ac)MKR(ci)HER(ci)LEK_	MKR(1)HER(1)LEK	0.96284	77131000
E9PXD2;Q9R0Z9-2;E9QKB1;Q9R0Z9	Rho GTPase-activating protein 7	Dlc1;Dlc1;Dlc1	1197;780;746;746	SETFLQIYQYVPKDQRLQAIKAAIMLLPDEN	_DQR(ci)LQ(ci)AIK_	DQ(0.171)R(0.829)LQ(1)AIK	0.96279	363100000
E9PWE2;P15806;E9PVV1;E9PVV2;E9PWE4;E9PWE5;P15806-2;E9PWE3	Transcription factor E2-alpha	Tcf3;Tcf3;Tcf3;Tcf3;Tcf3;Tcf3;Tcf3	7;7;7;7;7;7;7;7	_________MMNQSQRMAPVGSDKELSDLLD	_M(ox)M(ox)N(ci)QSQ(ci)R(ci)MAPVGSDK_	MMN(0.531)Q(0.531)SQ(0.946)R(0.992)MAPVGSDK	0.94428	29015000
Q64282	Interferon-induced protein with tetratricopeptide repeats 1	Ifit1	62	DIKNPLGMHNLLAYVRHLKGQQDEALQSLKE	_N(ci)PLGM(ox)HN(ci)LLAYVR(ci)HLK_	N(1)PLGMHN(1)LLAYVR(1)HLK	0.93734	4559700000
F6Z2D6		Evc	6	__________QGVQQRMLSQQKRLLDQFTKH	_(ac)Q(ci)GVQ(ci)Q(ci)R(ci)M(ox)LSQQK_	Q(0.991)GVQ(0.991)Q(0.991)R(0.991)MLSQ(0.033)Q(0.003)K	0.93168	44147000
Q6P8X6;Q6P8X6-2;E9Q689;D6RCG3;B0QZZ0	Putative ubiquitin carboxyl-terminal hydrolase 50	Usp50;Usp50;Usp50;Usp50	152;97;53;97;91	IYVLNELHEALKKHCRRRVNEKRTGQSCCRK	_HCR(ci)R(ci)R(ci)VNEK_	HCR(0.992)R(0.992)R(0.992)VN(0.025)EK	0.92402	55787000
Q6P8X6;Q6P8X6-2;E9Q689;D6RCG3;B0QZZ0	Putative ubiquitin carboxyl-terminal hydrolase 50	Usp50;Usp50;Usp50;Usp50	153;98;54;98;92	YVLNELHEALKKHCRRRVNEKRTGQSCCRKV	_HCR(ci)R(ci)R(ci)VNEK_	HCR(0.992)R(0.992)R(0.992)VN(0.025)EK	0.92402	55787000
Q6P8X6;Q6P8X6-2;E9Q689;D6RCG3;B0QZZ0	Putative ubiquitin carboxyl-terminal hydrolase 50	Usp50;Usp50;Usp50;Usp50	154;99;55;99;93	VLNELHEALKKHCRRRVNEKRTGQSCCRKVP	_HCR(ci)R(ci)R(ci)VNEK_	HCR(0.992)R(0.992)R(0.992)VN(0.025)EK	0.92402	55787000
F8WI49;O89104	Synaptophysin-like protein 2	Sypl2;Sypl2	9;9	_______MSSTESPGRTSDKSPRQQVDRLLL	_M(ox)SSTESPGR(ci)TSDK_	MSSTESPGR(1)TSDK	0.90554	51684000
Q5EBP8;P49312;P49312-2	Heterogeneous nuclear ribonucleoprotein A1	Hnrnpa1;Hnrnpa1	122;122;122	IFVGGIKEDTEEHHLRDYFEQYGKIEVIEIM	_KIFVGGIKEDTEEHHLR(ci)DYFEQYGK_	KIFVGGIKEDTEEHHLR(0.722)DYFEQ(0.278)YGK	0.89153	148510000
Q922Y2;D3Z0I5	Tripartite motif-containing protein 59	Trim59;Trim59	258;258	QDESPLKFLEKIDEVRQRVQMLKQRPLPEVQ	_IDEVR(ci)Q(ci)RVQ(ci)M(ox)LK_	IDEVR(0.997)Q(0.513)R(0.513)VQ(0.977)MLK	0.8881	47420000
Q922Y2;D3Z0I5	Tripartite motif-containing protein 59	Trim59;Trim59	260;260	ESPLKFLEKIDEVRQRVQMLKQRPLPEVQPV	_IDEVR(ci)Q(ci)RVQ(ci)M(ox)LK_	IDEVR(0.997)Q(0.513)R(0.513)VQ(0.977)MLK	0.8881	47420000
Q9D0I6	WD repeat, SAM and U-box domain-containing protein 1	Wdsub1	441	SYEREAMESWIHKKKRTSPMTNLALPSLVLT	_KR(ci)TSPMTN(ci)LALPSLVLTPNRTLKM(ox)AIN(ci)RWLETHEK_	KR(0.991)TSPMTN(0.991)LALPSLVLTPN(0.053)R(0.053)TLKMAIN(0.456)R(0.456)WLETHEK	0.88651	161070000
F6RT34;F7A0B0;P04370-4;F6VME3;P04370-10;P04370-9;P04370-5;P04370-7;F6ZIA4		Mbp;Mbp;Mbp;Mbp	201;185;184;182;180;173;158;147;146	YDAQGTLSKIFKLGGRDSRSGSPMARR____	_IFKLGGR(ci)DSR(ci)SGSPMAR(ci)R_	IFKLGGR(0.911)DSR(0.892)SGSPMAR(0.861)R(0.336)	0.88287	46372000
F6RT34;F7A0B0;P04370-4;F6VME3;P04370-10;P04370-9;P04370-5;P04370-7;F6ZIA4		Mbp;Mbp;Mbp;Mbp	204;188;187;185;183;176;161;150;149	QGTLSKIFKLGGRDSRSGSPMARR_______	_IFKLGGR(ci)DSR(ci)SGSPMAR(ci)R_	IFKLGGR(0.911)DSR(0.892)SGSPMAR(0.861)R(0.336)	0.88287	46372000
F6RT34;F7A0B0;P04370-4;F6VME3;P04370-10;P04370-9;P04370-5;P04370-7;F6ZIA4		Mbp;Mbp;Mbp;Mbp	211;195;194;192;190;183;168;157;156	FKLGGRDSRSGSPMARR______________	_IFKLGGR(ci)DSR(ci)SGSPMAR(ci)R_	IFKLGGR(0.911)DSR(0.892)SGSPMAR(0.861)R(0.336)	0.88287	46372000
D3YX34		Dctn1	3	_____________MMRQAPTARKTTTRRPKP	_(ac)MR(ci)QAPTAR(ci)K_	MR(0.5)Q(0.5)APTAR(1)K	0.88146	12938000
D3YX34		Dctn1	9	_______MMRQAPTARKTTTRRPKPTRPAST	_(ac)MR(ci)QAPTAR(ci)K_	MR(0.5)Q(0.5)APTAR(1)K	0.88146	12938000
P97313	DNA-dependent protein kinase catalytic subunit	Prkdc	3452	AEMEAYPALVVEKMLRALKLNSSEARLKFPR	_M(ox)LR(ci)ALKLN(ci)SSEAR(ci)LK_	MLR(1)ALKLN(1)SSEAR(1)LK	0.87904	49145000
P97313	DNA-dependent protein kinase catalytic subunit	Prkdc	3462	VEKMLRALKLNSSEARLKFPRLLQIIEQYSE	_M(ox)LR(ci)ALKLN(ci)SSEAR(ci)LK_	MLR(1)ALKLN(1)SSEAR(1)LK	0.87904	49145000
E9PVA8;Q8BIX2		Gcn1l1;Gcn1l1	2623;1006	VRAYSDQAIVNLLKMRRGEELLQSLSKILDV	_M(ox)R(ci)R(ci)GEELLQSLSK_	MR(0.994)R(0.994)GEELLQ(0.011)SLSK	0.87049	215170000
E9PVA8;Q8BIX2		Gcn1l1;Gcn1l1	2624;1007	RAYSDQAIVNLLKMRRGEELLQSLSKILDVA	_M(ox)R(ci)R(ci)GEELLQSLSK_	MR(0.994)R(0.994)GEELLQ(0.011)SLSK	0.87049	215170000
Q8JZM7	Parafibromin	Cdc73	9	_______MADVLSVLRQYNIQKKEIVVKGDE	_(ac)MADVLSVLR(ci)Q(ci)YN(ci)IQK_	MADVLSVLR(1)Q(1)YN(1)IQK	0.86711	206620000
D3Z799		Man1a	363	NEKIKLQKLKLENLNRLIKNKQTNKNRYF__	_LENLN(ci)R(ci)LIK_	LENLN(1)R(1)LIK	0.85942	3475700000
B7ZWJ3;Q3V0M1		Gm8765;Gm906	819;819	SNTSRKNTLLNNLLERNLSKKYSEQGDSLRI	_NTLLN(ci)N(ci)LLER(ci)N(ci)LSK_	NTLLN(1)N(1)LLER(1)N(1)LSK	0.85723	55749000
P97371;G3UXZ5;G3UXY0;G3X9K9;G3UWN9	Proteasome activator complex subunit 1	Psme1;Psme1;Psme1;Psme1;Psme1	5;5;5;5;5	___________MATLRVHPEAQAKVDVFRED	_(ac)ATLR(ci)VHPEAQAK_	ATLR(1)VHPEAQAK	0.84486	50144000
Q640L5	Coiled-coil domain-containing protein 18	Ccdc18	1104	LQNEQEISQLKKEIERTQQRMKEMESVIKEQ	_EFIMLQ(ci)N(ci)EQEISQLKKEIER(ci)TQ(ci)QRM(ox)K_	EFIMLQ(0.511)N(0.511)EQ(0.511)EISQ(0.511)LKKEIER(0.951)TQ(0.935)Q(0.061)R(0.009)MK	0.84324	35185000
F7AT68		Lnx1	2	______________URDGRLLPGDIILKVNG	_UR(ci)DGRLLPGDIILK_	UR(0.5)DGR(0.5)LLPGDIILK	0.84245	62766000
F7AT68		Lnx1	5	___________URDGRLLPGDIILKVNGMDI	_UR(ci)DGRLLPGDIILK_	UR(0.5)DGR(0.5)LLPGDIILK	0.84245	62766000
P08553;D3YZ35	Neurofilament medium polypeptide	Nefm;Nefm	109;109	LSRSNEKEQLQGLNDRFAGYIEKVHYLEQQN	_EQLQ(ci)GLN(ci)DRFAGYIEK_	EQLQ(0.999)GLN(0.501)DR(0.501)FAGYIEK	0.82043	25688000
Q8BLK3;Q3TYE5	Limbic system-associated membrane protein	Lsamp;Lsamp	83;83	SGIIFAGHDKWSLDPRVELEKRHALEYSLRI	_WSLDPR(ci)VELEK_	WSLDPR(1)VELEK	0.80522	163120000
Q61937;Q5SQB0;E9Q5T3;Q5SQB5;Q9DAY9	Nucleophosmin	Npm1;Npm1;Gm5611;Npm1;Npm1	142;142;142;142;142	DEDEEDVKLLGMSGKRSAPGGGNKVPQKKVK	_R(ci)SAPGGGNKVPQK_	R(1)SAPGGGNKVPQK	0.80478	182660000
Q5RJI9;Q70KY4	Forkhead box protein O6	Foxo6;Foxo6	179;179	WWMLNPEGGKTGKTPRRRAVSMDNGAKFLRI	_TPR(ci)R(ci)R(ci)AVSMDN(ci)GAK_	TPR(1)R(1)R(1)AVSMDN(1)GAK	0.79317	76997000
Q5RJI9;Q70KY4	Forkhead box protein O6	Foxo6;Foxo6	180;180	WMLNPEGGKTGKTPRRRAVSMDNGAKFLRIK	_TPR(ci)R(ci)R(ci)AVSMDN(ci)GAK_	TPR(1)R(1)R(1)AVSMDN(1)GAK	0.79317	76997000
Q5RJI9;Q70KY4	Forkhead box protein O6	Foxo6;Foxo6	181;181	MLNPEGGKTGKTPRRRAVSMDNGAKFLRIKG	_TPR(ci)R(ci)R(ci)AVSMDN(ci)GAK_	TPR(1)R(1)R(1)AVSMDN(1)GAK	0.79317	76997000
F7AWB4;Q3TW96;Q3TW96-2	UDP-N-acetylhexosamine pyrophosphorylase-like protein 1	Uap1l1;Uap1l1	378;375;249	KVPYVDEEGNLVKPLRPNGIKMEKFVFDVFQ	_KVPYVDEEGNLVKPLR(ci)PNGIK_	KVPYVDEEGNLVKPLR(0.54)PN(0.46)GIK	0.7908	134670000
Q8C854;Q8C854-3;A2ATP6;A2ATP5;G8JL68;Q8C854-2;Q8C854-1;F6XJA1	Myelin expression factor 2	Myef2;Myef2;Myef2;Myef2;Myef2	309;309;309;309;265;309;309;275	MHVKMDDKSVPHEDYRSHDSKTSQLPRGLGG	_SVPHEDYR(ci)SHDSK_	SVPHEDYR(1)SHDSK	0.78987	26937000
Q8BKF1;E9PWD9;E0CY15	DNA-directed RNA polymerase, mitochondrial;DNA-directed RNA polymerase	Polrmt;Polrmt;Polrmt	110;110;110	SRWAQKLEAEKRVKQRRQKEVDQQKQALTQE	_Q(ci)R(ci)R(ci)Q(ci)KEVDQQ(ci)K_	Q(0.998)R(0.994)R(0.994)Q(0.994)KEVDQ(0.166)Q(0.852)K	0.76778	182150000
Q8BKF1;E9PWD9;E0CY15	DNA-directed RNA polymerase, mitochondrial;DNA-directed RNA polymerase	Polrmt;Polrmt;Polrmt	111;111;111	RWAQKLEAEKRVKQRRQKEVDQQKQALTQEF	_Q(ci)R(ci)R(ci)Q(ci)KEVDQQ(ci)K_	Q(0.998)R(0.994)R(0.994)Q(0.994)KEVDQ(0.166)Q(0.852)K	0.76778	182150000
P56395;G5E850;E0CY88	Cytochrome b5	Cyb5a;Cyb5;Cyb5	89;89;65	ELSKTYIIGELHPDDRSKIAKPSDTLITTVE	_TYIIGELHPDDR(ci)SK_	TYIIGELHPDDR(1)SK	0.7562	66510000
A2AGA4	Rhomboid-related protein 2;Rhomboid-related protein 2, N-terminal fragment;Rhomboid-related protein 2, C-terminal fragment	Rhbdl2	18	VAHEMEMESVNLNMEREGKEEPEEEKMKGNG	_(ac)AVAHEM(ox)EMESVNLNMER(ci)EGK_	AVAHEMEMESVN(0.128)LN(0.149)MER(0.723)EGK	0.71736	35643000
F7DD14;P05532;P05532-2	Mast/stem cell growth factor receptor Kit	Kit;Kit	387;375;375	NKGKDYVKSDNKSNIRYVNQLRLTRLKGTEG	_SDN(ci)KSN(ci)IRYVN(ci)Q(ci)LR(ci)LTR(ci)LK_	SDN(0.996)KSN(0.506)IR(0.506)YVN(0.998)Q(0.998)LR(0.998)LTR(0.998)LK	0.71111	1727000000
F7DD14;P05532;P05532-2	Mast/stem cell growth factor receptor Kit	Kit;Kit	393;381;381	VKSDNKSNIRYVNQLRLTRLKGTEGGTYTFL	_SDN(ci)KSN(ci)IRYVN(ci)Q(ci)LR(ci)LTR(ci)LK_	SDN(0.997)KSN(0.502)IR(0.502)YVN(1)Q(1)LR(1)LTR(1)LK	0.71111	1727000000
F7DD14;P05532;P05532-2	Mast/stem cell growth factor receptor Kit	Kit;Kit	396;384;384	DNKSNIRYVNQLRLTRLKGTEGGTYTFLVSN	_SDN(ci)KSN(ci)IRYVN(ci)Q(ci)LR(ci)LTR(ci)LK_	SDN(0.997)KSN(0.502)IR(0.502)YVN(1)Q(1)LR(1)LTR(1)LK	0.71111	1727000000
Q9Z206;Q9Z206-2	Neuroepithelial cell-transforming gene 1 protein	Net1	578;524	EDTRNMKAQRPQPGLRRARDKAQSGGKKKET	_AQ(ci)RPQ(ci)PGLR(ci)R(ci)ARDK_	AQ(0.986)R(0.016)PQ(0.998)PGLR(0.667)R(0.667)AR(0.667)DK	0.67835	159200000
Q9Z206;Q9Z206-2	Neuroepithelial cell-transforming gene 1 protein	Net1	579;525	DTRNMKAQRPQPGLRRARDKAQSGGKKKETL	_AQ(ci)RPQ(ci)PGLR(ci)R(ci)ARDK_	AQ(0.986)R(0.016)PQ(0.998)PGLR(0.667)R(0.667)AR(0.667)DK	0.67835	159200000
Q9Z206;Q9Z206-2	Neuroepithelial cell-transforming gene 1 protein	Net1	581;527	RNMKAQRPQPGLRRARDKAQSGGKKKETLV_	_AQ(ci)RPQ(ci)PGLR(ci)R(ci)ARDK_	AQ(0.986)R(0.016)PQ(0.998)PGLR(0.667)R(0.667)AR(0.667)DK	0.67835	159200000
P27671	Ras-specific guanine nucleotide-releasing factor 1	Rasgrf1	218	EDSDIKKIKKVQSFLRGWLCRRKWKNIIQDY	_VQ(ci)SFLR(ci)GWLCR(ci)R(ci)K_	VQ(1)SFLR(1)GWLCR(1)R(1)K	0.64429	29280000
P27671	Ras-specific guanine nucleotide-releasing factor 1	Rasgrf1	223	KKIKKVQSFLRGWLCRRKWKNIIQDYIRSPH	_VQ(ci)SFLR(ci)GWLCR(ci)R(ci)K_	VQ(1)SFLR(1)GWLCR(1)R(1)K	0.64429	29280000
P27671	Ras-specific guanine nucleotide-releasing factor 1	Rasgrf1	224	KIKKVQSFLRGWLCRRKWKNIIQDYIRSPHA	_VQ(ci)SFLR(ci)GWLCR(ci)R(ci)K_	VQ(1)SFLR(1)GWLCR(1)R(1)K	0.64429	29280000
D3Z0M9		Ddx23	702	GYNACTLHGGKGQEQREFALSNLKAGAKDIL	_GQEQ(ci)R(ci)EFALSN(ci)LK_	GQ(0.175)EQ(0.913)R(0.913)EFALSN(1)LK	0.61809	151840000
Q62318;Q62318-2	Transcription intermediary factor 1-beta	Trim28	194;194	VEAHQRVKYTKDHTVRSTGPAKTRDGERTVY	_DHTVR(ci)STGPAK_	DHTVR(1)STGPAK	0.54714	66538000
Q9D8E6	60S ribosomal protein L4	Rpl4	336	NLRIMLKLNPYAKTMRRNTILRQARNHKLRV	_TMR(ci)R(ci)NTILR(ci)QAR(ci)NHK_	TMR(0.983)R(0.983)N(0.052)TILR(0.968)Q(0.032)AR(0.968)N(0.015)HK	0.52914	651140000
Q9D8E6	60S ribosomal protein L4	Rpl4	337	LRIMLKLNPYAKTMRRNTILRQARNHKLRVK	_TMR(ci)R(ci)NTILR(ci)QAR(ci)NHK_	TMR(0.983)R(0.983)N(0.052)TILR(0.968)Q(0.032)AR(0.968)N(0.015)HK	0.52914	651140000
E9Q145;Q9EQZ6;Q9EQZ6-3;A2ASW8;Q9EQZ6-2	Rap guanine nucleotide exchange factor 4	Rapgef4;Rapgef4;Rapgef4	877;877;859;733;562	SFFAIVMGLSNVAVSRLALTWEKLPSKFKKF	_NLN(ci)SFFAIVMGLSN(ci)VAVSRLALTWEK_	N(0.014)LN(0.984)SFFAIVMGLSN(0.501)VAVSR(0.501)LALTWEK	0.50762	22132000
P61027	Ras-related protein Rab-10	Rab10	142	DDKRVVPKGKGEQIAREHGIRFFETSAKANI	_GKGEQIAR(ci)EHGIR(ci)FFETSAK_	GKGEQ(0.005)IAR(0.995)EHGIR(1)FFETSAK	0.47918	129920000
P61027	Ras-related protein Rab-10	Rab10	147	VPKGKGEQIAREHGIRFFETSAKANINIEKA	_GKGEQIAR(ci)EHGIR(ci)FFETSAK_	GKGEQ(0.005)IAR(0.995)EHGIR(1)FFETSAK	0.47918	129920000
A2AC93;A2AC93-2	Dynein intermediate chain 2, axonemal	Dnai2	513;501	SIFERETRREKILEARHREMRLKEKGKVEGK	_ILEAR(ci)HR(ci)EM(ox)R(ci)LKEKGK_	ILEAR(1)HR(1)EMR(1)LKEKGK	0.45789	24593000
A2AC93;A2AC93-2	Dynein intermediate chain 2, axonemal	Dnai2	515;503	FERETRREKILEARHREMRLKEKGKVEGKED	_ILEAR(ci)HR(ci)EM(ox)R(ci)LKEKGK_	ILEAR(1)HR(1)EMR(1)LKEKGK	0.45789	24593000
A2AC93;A2AC93-2	Dynein intermediate chain 2, axonemal	Dnai2	518;506	ETRREKILEARHREMRLKEKGKVEGKEDDQK	_ILEAR(ci)HR(ci)EM(ox)R(ci)LKEKGK_	ILEAR(1)HR(1)EMR(1)LKEKGK	0.45789	24593000
Q921K2		Parp1	7	_________MAEASERLYRVEYAKSGRASCK	_(ac)AEASER(ci)LYR(ci)VEYAK_	AEASER(1)LYR(1)VEYAK	0.43626	10113000
Q921K2		Parp1	10	______MAEASERLYRVEYAKSGRASCKKCS	_(ac)AEASER(ci)LYR(ci)VEYAK_	AEASER(1)LYR(1)VEYAK	0.43626	10113000
P83887;Q8VCK3	Tubulin gamma-1 chain;Tubulin gamma-2 chain	Tubg1;Tubg2	3;3	_____________MPREIITLQLGQCGNQIG	_(ac)M(ox)PR(ci)EIITLQ(ci)LGQ(ci)CGN(ci)QIGFEFWK_	MPR(0.93)EIITLQ(0.93)LGQ(0.93)CGN(0.605)Q(0.605)IGFEFWK	0.41225	151930000
P61255;B1ARA5;B1ARA3;G3UW96	60S ribosomal protein L26	Rpl26;Rpl26;Rpl26;Rpl26-ps4	45;45;45;45	MSSPLSKELRQKYNVRSMPIRKDDEVQVVRG	_YNVR(ci)SM(ox)PIR(ci)K_	YNVR(1)SMPIR(1)K	0.40516	84577000
Q5EBP8;P49312;P49312-2	Heterogeneous nuclear ribonucleoprotein A1	Hnrnpa1;Hnrnpa1	140;140;140	FEQYGKIEVIEIMTDRGSGKKRGFAFVTFDD	_IEVIEIMTDR(ci)GSGK_	IEVIEIMTDR(1)GSGK	0.34048	144520000
P68040	Guanine nucleotide-binding protein subunit beta-2-like 1	Gnb2l1	8	________MTEQMTLRGTLKGHNGWVTQIAT	_(ac)TEQM(ox)TLR(ci)GTLK_	TEQMTLR(1)GTLK	0.27634	383400000
P47963;D3YX54;E9PZ94	60S ribosomal protein L13;60S ribosomal protein L13;60S ribosomal protein L13	Rpl13;Rpl13-ps3;Gm10071	71;71;71	RPIVRCPTVRYHTKVRAGRGFSLEELRVAGI	_VR(ci)AGR(ci)GFSLEELR(ci)VAGIHKK_	VR(1)AGR(1)GFSLEELR(1)VAGIHKK	0.25508	557550000
P47963;D3YX54;E9PZ94	60S ribosomal protein L13;60S ribosomal protein L13;60S ribosomal protein L13	Rpl13;Rpl13-ps3;Gm10071	74;74;74	VRCPTVRYHTKVRAGRGFSLEELRVAGIHKK	_VR(ci)AGR(ci)GFSLEELR(ci)VAGIHKK_	VR(1)AGR(1)GFSLEELR(1)VAGIHKK	0.25508	557550000
P47963;D3YX54;E9PZ94	60S ribosomal protein L13;60S ribosomal protein L13;60S ribosomal protein L13	Rpl13;Rpl13-ps3;Gm10071	82;82;82	HTKVRAGRGFSLEELRVAGIHKKVARTIGIS	_VR(ci)AGR(ci)GFSLEELR(ci)VAGIHKK_	VR(1)AGR(1)GFSLEELR(1)VAGIHKK	0.25508	557550000
Q99MB2;D3YZ89;D3Z5W5;F8WI92	Mitochondrial fission regulator 1	Mtfr1;Mtfr1;Mtfr1;Mtfr1	10;10;10;10	______MLGWIKCLMRMWFQRVGVSMQSVLW	_LGWIKCLMR(ci)MWFQ(ci)R(ci)VGVSMQSVLWSGKPYGSSR(ci)SIVR(ci)K_	LGWIKCLMR(0.999)MWFQ(0.948)R(0.948)VGVSMQ(0.443)SVLWSGKPYGSSR(0.831)SIVR(0.831)K	0.20931	271340000
Q99MB2;D3YZ89;D3Z5W5;F8WI92	Mitochondrial fission regulator 1	Mtfr1;Mtfr1;Mtfr1;Mtfr1	34;34;34;34	SMQSVLWSGKPYGSSRSIVRKIGTNLSLIQC	_LGWIKCLMR(ci)MWFQ(ci)R(ci)VGVSMQSVLWSGKPYGSSR(ci)SIVR(ci)K_	LGWIKCLMR(0.999)MWFQ(0.948)R(0.948)VGVSMQ(0.443)SVLWSGKPYGSSR(0.831)SIVR(0.831)K	0.20931	271340000
Q99MB2;D3YZ89;D3Z5W5;F8WI92	Mitochondrial fission regulator 1	Mtfr1;Mtfr1;Mtfr1;Mtfr1	38;38;38;38	VLWSGKPYGSSRSIVRKIGTNLSLIQCPRVQ	_LGWIKCLMR(ci)MWFQ(ci)R(ci)VGVSMQSVLWSGKPYGSSR(ci)SIVR(ci)K_	LGWIKCLMR(0.999)MWFQ(0.948)R(0.948)VGVSMQ(0.443)SVLWSGKPYGSSR(0.831)SIVR(0.831)K	0.20931	271340000
Q5M6W3	Uncharacterized protein C2orf63 homolog		155	NSTAIQLQIDQMKQLRMEYDKKEVKLCAPSR	_MR(ci)IIENNSTAIQLQ(ci)IDQ(ci)M(ox)KQLR(ci)M(ox)EYDKK_	MR(0.26)IIEN(0.26)N(0.26)STAIQ(0.246)LQ(0.973)IDQ(0.857)MKQ(0.144)LR(0.998)MEYDKK	0.2026	125300000
G3X9Z4;F6UFZ5		Pcf11;Pcf11	509;301	HSPKRRDRRSPKRRQRSMSPNLAPKAGKMRQ	_RRQ(ci)R(ci)SM(ox)SPN(ci)LAPK_	R(0.221)R(0.221)Q(0.779)R(0.779)SMSPN(1)LAPK	0.19304	34590000
Q8BKI2;F8WJ18	Trinucleotide repeat-containing gene 6B protein	Tnrc6b;Tnrc6b	1130;157	SKMDLSVDKKFDVDKRTMNLGDFNDIMRKDR	_R(ci)TM(ox)NLGDFN(ci)DIM(ox)R(ci)K_	R(0.508)TMN(0.508)LGDFN(0.985)DIMR(1)K	0.18842	65818000
Q8BKI2;F8WJ18	Trinucleotide repeat-containing gene 6B protein	Tnrc6b;Tnrc6b	1142;169	VDKRTMNLGDFNDIMRKDRPGFRPPNSKDLG	_RTM(ox)NLGDFNDIM(ox)R(ci)K_	RTMNLGDFNDIMR(1)K	0.18842	85214000
E9Q8I9;E9PVT7		Fry;Fry	1937;29	LSDCLKNSDLFTVLSRSSSPDLSSSSKLTAS	_N(ci)SDLFTVLSR(ci)SSSPDLSSSSK_	N(1)SDLFTVLSR(1)SSSPDLSSSSK	0.18672	820470000
Q99MB2;D3YZ89;D3Z5W5;F8WI92	Mitochondrial fission regulator 1	Mtfr1;Mtfr1;Mtfr1;Mtfr1	15;15;15;15	_MLGWIKCLMRMWFQRVGVSMQSVLWSGKPY	_LGWIKCLMR(ci)MWFQ(ci)R(ci)VGVSMQSVLWSGKPYGSSR(ci)SIVR(ci)K_	LGWIKCLMR(0.999)MWFQ(0.948)R(0.948)VGVSMQ(0.443)SVLWSGKPYGSSR(0.831)SIVR(0.831)K	0.17758	271340000
P17182;Q6PHC1;B0QZL1	Alpha-enolase;Enolase;Enolase	Eno1;Eno1;Eno1	132;64;132	AVCKAGAVEKGVPLYRHIADLAGNPEVILPV	_GVPLYR(ci)HIADLAGNPEVILPVPAFNVIN(ci)GGSHAGNK_	GVPLYR(0.999)HIADLAGN(0.001)PEVILPVPAFN(0.014)VIN(0.956)GGSHAGN(0.03)K	0.16997	101420000
Q8C2E4;F7AF48	Pentatricopeptide repeat-containing protein 1	Ptcd1;Ptcd1	358;219	LTSQEETILLPPPKGRHMAGRKVQAKTVHGV	_GR(ci)HM(ox)AGR(ci)KVQ(ci)AK_	GR(1)HMAGR(1)KVQ(1)AK	0.14489	143340000
Q8C2E4;F7AF48	Pentatricopeptide repeat-containing protein 1	Ptcd1;Ptcd1	363;224	ETILLPPPKGRHMAGRKVQAKTVHGVSLRHV	_GR(ci)HM(ox)AGR(ci)KVQ(ci)AK_	GR(1)HMAGR(1)KVQ(1)AK	0.14489	143340000
O88569-2;O88569-3			3;3	_____________MEREKEQFRKLFIGGLSF	_(ac)M(ox)ER(ci)EKEQFR(ci)K_	MER(1)EKEQFR(1)K	0.13373	94802000
O88569-2;O88569-3			9;9	_______MEREKEQFRKLFIGGLSFETTEES	_(ac)M(ox)ER(ci)EKEQFR(ci)K_	MER(1)EKEQFR(1)K	0.13373	94802000
F8WIS7;Q6ZWR6;Q6ZWR6-4	Nesprin-1	Syne1;Syne1	3272;3272;3272	SQYLALSNVTKEKVSRLDRIIAEHNRFSQGV	_VSR(ci)LDR(ci)IIAEHN(ci)R(ci)FSQ(ci)GVK_	VSR(1)LDR(1)IIAEHN(1)R(1)FSQ(1)GVK	0.13208	39714000
F8WIS7;Q6ZWR6;Q6ZWR6-4	Nesprin-1	Syne1;Syne1	3275;3275;3275	LALSNVTKEKVSRLDRIIAEHNRFSQGVKEL	_VSR(ci)LDR(ci)IIAEHN(ci)R(ci)FSQ(ci)GVK_	VSR(1)LDR(1)IIAEHN(1)R(1)FSQ(1)GVK	0.13208	39714000
F8WIS7;Q6ZWR6;Q6ZWR6-4	Nesprin-1	Syne1;Syne1	3282;3282;3282	KEKVSRLDRIIAEHNRFSQGVKELQDWMSDA	_VSR(ci)LDR(ci)IIAEHN(ci)R(ci)FSQ(ci)GVK_	VSR(1)LDR(1)IIAEHN(1)R(1)FSQ(1)GVK	0.13208	39714000
Q0KK55;F6SPU5;Q0KK55-3	Protein very KIND	Kndc1;Kndc1	1735;737;609	QIPGEKHSRKIQDKLRRMKATFQ________	_IQ(ci)DKLR(ci)R(ci)M(ox)K_	IQ(1)DKLR(1)R(1)MK	0.11818	83233000
Q0KK55;F6SPU5;Q0KK55-3	Protein very KIND	Kndc1;Kndc1	1736;738;610	IPGEKHSRKIQDKLRRMKATFQ_________	_IQ(ci)DKLR(ci)R(ci)M(ox)K_	IQ(1)DKLR(1)R(1)MK	0.11818	83233000
Q3ULL6;F6Q8N5		Upf3b;Upf3b	209;85	AKRTTPLLSFLKNKQRMREEKREERRRREIE	_N(ci)KQ(ci)R(ci)M(ox)REEK_	N(0.999)KQ(0.909)R(0.546)MR(0.546)EEK	0.11488	61071000
Q3ULL6;F6Q8N5		Upf3b;Upf3b	211;87	RTTPLLSFLKNKQRMREEKREERRRREIERK	_N(ci)KQ(ci)R(ci)M(ox)REEK_	N(0.999)KQ(0.909)R(0.546)MR(0.546)EEK	0.11488	61071000
Q9D8E6	60S ribosomal protein L4	Rpl4	342	KLNPYAKTMRRNTILRQARNHKLRVKKLEAA	_TM(ox)R(ci)R(ci)NTILR(ci)QAR(ci)NHK_	TMR(0.939)R(0.965)N(0.098)TILR(0.993)Q(0.011)AR(0.966)N(0.028)HK	0.096109	651140000
Q9D8E6	60S ribosomal protein L4	Rpl4	345	PYAKTMRRNTILRQARNHKLRVKKLEAAATA	_TMR(ci)R(ci)NTILR(ci)QAR(ci)NHK_	TMR(0.983)R(0.983)N(0.052)TILR(0.968)Q(0.032)AR(0.968)N(0.015)HK	0.096109	651140000
F8VPM7;Q99MI1;E9QL63;Q99MI1-3;Q99MI1-2;Q6PH08-3;F8WHE9;Q6PH08;Q6PH08-2;F6S9N0;Q3UHT7;Q3TRG3	ELKS/Rab6-interacting/CAST family member 1;ERC protein 2	Erc1;Erc1;Erc1;Erc2;Erc2;Erc2;Erc2;Erc2	588;588;588;588;588;556;556;556;231;231;564;370	INVLQKKIENLQEQLRDKDKQLTNLKDRVKS;VNVLQKKIENLQEQLRDKEKQMSSLKERVKS	_IEN(ci)LQ(ci)EQ(ci)LRDK_	IEN(0.999)LQ(0.999)EQ(0.501)LR(0.501)DK	0.046201	19945000
Q8BMA6;A2AAN2	Signal recognition particle 68 kDa protein	Srp68;Srp68	392;354	YLHSYLTYIKLSTAIRRNENMAKGLHRALLQ	_LSTAIR(ci)R(ci)NENM(ox)AK_	LSTAIR(0.5)R(0.5)N(0.5)EN(0.5)MAK		0
Q8BMA6;A2AAN2	Signal recognition particle 68 kDa protein	Srp68;Srp68	393;355	LHSYLTYIKLSTAIRRNENMAKGLHRALLQQ	_LSTAIR(ci)R(ci)NENM(ox)AK_	LSTAIR(0.5)R(0.5)N(0.5)EN(0.5)MAK		0
Q8VHM5		Hnrnpr	306	FCFLEYEDHKSAAQARRRLMSGKVKVWGNVV	_SAAQ(ci)AR(ci)R(ci)R(ci)LM(ox)SGK_	SAAQ(1)AR(1)R(1)R(1)LMSGK		0
Q8VHM5		Hnrnpr	307	CFLEYEDHKSAAQARRRLMSGKVKVWGNVVT	_SAAQ(ci)AR(ci)R(ci)R(ci)LM(ox)SGK_	SAAQ(1)AR(1)R(1)R(1)LMSGK		0
Q8VHM5		Hnrnpr	308	FLEYEDHKSAAQARRRLMSGKVKVWGNVVTV	_SAAQ(ci)AR(ci)R(ci)R(ci)LM(ox)SGK_	SAAQ(1)AR(1)R(1)R(1)LMSGK		0
B1ATD2;Q60787;B1ATD1	Lymphocyte cytosolic protein 2	Lcp2;Lcp2;Lcp2	45;45;45	RDCEKAVKKYHIDGARFLNLTENDIQKFPKL	_KYHIDGAR(ci)FLN(ci)LTENDIQK_	KYHIDGAR(0.667)FLN(0.667)LTEN(0.667)DIQK		0
Q811M1;B1AW40;Q811M1-2;E9QN62;Q811M1-3;E9Q2D2;Q811M1-4	Rho GTPase-activating protein 15	Arhgap15;Arhgap15;Arhgap15;Arhgap15	66;66;66;66;66;66;66	SMILTDAGKVTEPISRHRRNHSQHVLKDVIP	_VTEPISR(ci)HR(ci)R(ci)N(ci)HSQ(ci)HVLK_	VTEPISR(1)HR(1)R(1)N(1)HSQ(1)HVLK		0
Q811M1;B1AW40;Q811M1-2;E9QN62;Q811M1-3;E9Q2D2;Q811M1-4	Rho GTPase-activating protein 15	Arhgap15;Arhgap15;Arhgap15;Arhgap15	68;68;68;68;68;68;68	ILTDAGKVTEPISRHRRNHSQHVLKDVIPPL	_VTEPISR(ci)HR(ci)R(ci)N(ci)HSQ(ci)HVLK_	VTEPISR(1)HR(1)R(1)N(1)HSQ(1)HVLK		0
Q811M1;B1AW40;Q811M1-2;E9QN62;Q811M1-3;E9Q2D2;Q811M1-4	Rho GTPase-activating protein 15	Arhgap15;Arhgap15;Arhgap15;Arhgap15	69;69;69;69;69;69;69	LTDAGKVTEPISRHRRNHSQHVLKDVIPPLE	_VTEPISR(ci)HR(ci)R(ci)N(ci)HSQ(ci)HVLK_	VTEPISR(1)HR(1)R(1)N(1)HSQ(1)HVLK		0
Q8K009	Mitochondrial 10-formyltetrahydrofolate dehydrogenase	Aldh1l2	4	____________MLWRGSQALRHFSTSRVYF	_(ac)MLWR(ci)GSQ(ci)ALR(ci)HFSTSRVYFKNK_	MLWR(0.996)GSQ(0.996)ALR(0.996)HFSTSR(0.006)VYFKN(0.005)K		0
Q8K009	Mitochondrial 10-formyltetrahydrofolate dehydrogenase	Aldh1l2	10	______MLWRGSQALRHFSTSRVYFKNKLKL	_(ac)MLWR(ci)GSQ(ci)ALR(ci)HFSTSRVYFKNK_	MLWR(0.996)GSQ(0.996)ALR(0.996)HFSTSR(0.006)VYFKN(0.005)K		0
Q9JLI7	Sperm-associated antigen 6	Spag6	4	____________MSQRQVLQVFEQYQKARTQ	_MSQR(ci)Q(ci)VLQ(ci)VFEQYQ(ci)K_	MSQ(0.109)R(0.925)Q(0.925)VLQ(0.711)VFEQ(0.33)YQ(1)K		0
D3YZK9;Q6P8Y6;Q9CPX5;Q9CPX5-2	HRAS-like suppressor 5	Hrasls5;Hrasls5;Hrasls5	230;230;206;206	LDGTYLPLPVDKIMQRTKNMINKIVQYSLIE	_IM(ox)Q(ci)R(ci)TKNMIN(ci)K_	IMQ(0.693)R(0.653)TKN(0.653)MIN(1)K		0
Q02819;D3Z7D7	Nucleobindin-1	Nucb1;Nucb1	210;210	EEQRKEAERKLQEQQRRHREHPKVNVPGSQA	_LQEQQ(ci)R(ci)R(ci)HR(ci)EHPK_	LQEQ(0.011)Q(0.989)R(1)R(1)HR(1)EHPK		0
Q02819;D3Z7D7	Nucleobindin-1	Nucb1;Nucb1	211;211	EQRKEAERKLQEQQRRHREHPKVNVPGSQAQ	_LQEQQ(ci)R(ci)R(ci)HR(ci)EHPK_	LQEQ(0.011)Q(0.989)R(1)R(1)HR(1)EHPK		0
Q02819;D3Z7D7	Nucleobindin-1	Nucb1;Nucb1	213;213	RKEAERKLQEQQRRHREHPKVNVPGSQAQLK	_LQEQQ(ci)R(ci)R(ci)HR(ci)EHPK_	LQEQ(0.011)Q(0.989)R(1)R(1)HR(1)EHPK		0
E9PUS4;E9Q0I6		Zfp944;Zfp944	423;395	RCSGCDKIFNHKGDLRNHQRIHTGQKPYKCS	_IFN(ci)HKGDLR(ci)N(ci)HQ(ci)R(ci)IHTGQ(ci)KPYK_	IFN(1)HKGDLR(1)N(1)HQ(1)R(1)IHTGQ(1)KPYK		0
E9PUS4;E9Q0I6		Zfp944;Zfp944	427;399	CDKIFNHKGDLRNHQRIHTGQKPYKCSECDK	_IFN(ci)HKGDLR(ci)N(ci)HQ(ci)R(ci)IHTGQ(ci)KPYK_	IFN(1)HKGDLR(1)N(1)HQ(1)R(1)IHTGQ(1)KPYK		0
Q6PHQ9;A3KFU8;A3KFU5;D3Z5M2;Q91YZ8;E9PW32		Pabpc4;Pabpc4;Pabpc4;Gm10110;Pabpc4;Pabpc4	166;166;166;166;166;95	ADKAIEKMNGMLLNDRKVFVGRFKSRKEREA	_AIEKMN(ci)GMLLN(ci)DR(ci)KVFVGR(ci)FK_	AIEKMN(1)GMLLN(1)DR(1)KVFVGR(1)FK		0
Q6PHQ9;A3KFU8;A3KFU5;D3Z5M2;Q91YZ8;E9PW32		Pabpc4;Pabpc4;Pabpc4;Gm10110;Pabpc4;Pabpc4	172;172;172;172;172;101	KMNGMLLNDRKVFVGRFKSRKEREAELGAKA	_AIEKMN(ci)GMLLN(ci)DR(ci)KVFVGR(ci)FK_	AIEKMN(1)GMLLN(1)DR(1)KVFVGR(1)FK		0
P04441;P04441-2	H-2 class II histocompatibility antigen gamma chain	Cd74	77;77	DKLTITSQNLQLESLRMKLPKSAKPVSQMRM	_LTITSQ(ci)N(ci)LQ(ci)LESLR(ci)M(ox)K_	LTITSQ(1)N(1)LQ(1)LESLR(1)MK		0
Q61467	Zinc finger protein ZIC 4	Zic4	2	______________MRLGRVCPRGPGKVRSP	_(ac)R(ci)LGR(ci)VCPR(ci)GPGK_	R(1)LGR(1)VCPR(1)GPGK		0
Q61467	Zinc finger protein ZIC 4	Zic4	5	___________MRLGRVCPRGPGKVRSPRHR	_(ac)R(ci)LGR(ci)VCPR(ci)GPGK_	R(1)LGR(1)VCPR(1)GPGK		0
Q61467	Zinc finger protein ZIC 4	Zic4	9	_______MRLGRVCPRGPGKVRSPRHRFSCT	_(ac)R(ci)LGR(ci)VCPR(ci)GPGK_	R(1)LGR(1)VCPR(1)GPGK		0
A2AJT5;A2AJT4;A2AJT3	Arginine/serine-rich protein PNISR	Sfrs18;Pnisr;Sfrs18	255;255;255	LEKMEREKQKKLEKERMEQQRSQLSKKEKKA	_KLEKER(ci)M(ox)EQ(ci)Q(ci)R(ci)SQ(ci)LSK_	KLEKER(1)MEQ(1)Q(1)R(1)SQ(1)LSK		0
A2AJT5;A2AJT4;A2AJT3	Arginine/serine-rich protein PNISR	Sfrs18;Pnisr;Sfrs18	260;260;260	REKQKKLEKERMEQQRSQLSKKEKKATEDAE	_KLEKER(ci)M(ox)EQ(ci)Q(ci)R(ci)SQ(ci)LSK_	KLEKER(1)MEQ(1)Q(1)R(1)SQ(1)LSK		0
Q9R0L6-2;Q9R0L6	Pericentriolar material 1 protein	Pcm1	781;742	KTREKFYEAKLQQQQRELKQLQEERKKLIEI	_LQ(ci)QQ(ci)QR(ci)ELKQ(ci)LQ(ci)EER(ci)K_	LQ(0.987)Q(0.029)Q(0.95)Q(0.376)R(0.862)ELKQ(0.958)LQ(0.958)EER(0.88)K		0
Q9R0L6-2;Q9R0L6	Pericentriolar material 1 protein	Pcm1	790;751	KLQQQQRELKQLQEERKKLIEIQEKIQAVQK	_LQ(ci)QQ(ci)QR(ci)ELKQ(ci)LQ(ci)EER(ci)K_	LQ(0.987)Q(0.029)Q(0.95)Q(0.376)R(0.862)ELKQ(0.958)LQ(0.958)EER(0.88)K		0
Q9CZN8	Glutamyl-tRNA(Gln) amidotransferase subunit A, mitochondrial	Qrsl1	7	_________MLGRTLREVSAALKQGQVTPTE	_(ac)M(ox)LGRTLR(ci)EVSAALKQGQVTPTELCK_	MLGR(0.027)TLR(0.9)EVSAALKQ(0.051)GQ(0.021)VTPTELCK		0
P58873	Rhomboid-related protein 3	Rhbdl3	134	SSKALLEEKGLSLSQRLIRHVAYETLPREID	_GLSLSQ(ci)R(ci)LIR(ci)HVAYETLPR(ci)EIDR(ci)K_	GLSLSQ(1)R(1)LIR(1)HVAYETLPR(1)EIDR(1)K		0
P58873	Rhomboid-related protein 3	Rhbdl3	137	ALLEEKGLSLSQRLIRHVAYETLPREIDRKW	_GLSLSQ(ci)R(ci)LIR(ci)HVAYETLPR(ci)EIDR(ci)K_	GLSLSQ(1)R(1)LIR(1)HVAYETLPR(1)EIDR(1)K		0
P58873	Rhomboid-related protein 3	Rhbdl3	146	LSQRLIRHVAYETLPREIDRKWYYDSYTCCP	_GLSLSQ(ci)R(ci)LIR(ci)HVAYETLPR(ci)EIDR(ci)K_	GLSLSQ(1)R(1)LIR(1)HVAYETLPR(1)EIDR(1)K		0
P58873	Rhomboid-related protein 3	Rhbdl3	150	LIRHVAYETLPREIDRKWYYDSYTCCPPPWF	_GLSLSQ(ci)R(ci)LIR(ci)HVAYETLPR(ci)EIDR(ci)K_	GLSLSQ(1)R(1)LIR(1)HVAYETLPR(1)EIDR(1)K		0
Q45VK7-2;Q45VK7;D3Z025	Cytoplasmic dynein 2 heavy chain 1	Dync2h1;Dync2h1	441;441;441	ELVKRPTISKELMLERETLLARLGDSAKDFR	_ELM(ox)LER(ci)ETLLARLGDSAK_	ELMLER(1)ETLLARLGDSAK		0
Q14DL0	Ubiquilin-like protein	Ubqlnl	3	_____________MPRIISRSPKMPQSRYTA	_(ac)PR(ci)IISRSPK_	PR(1)IISRSPK		0
Q9DBZ5;Q9DBZ5-2;Q3TY56	Eukaryotic translation initiation factor 3 subunit K	Eif3k;Eif3k	8;8;8	________MAMFEQMRANVGKLLKGIDRYNP	_(ac)AM(ox)FEQ(ci)M(ox)RANVGK_	AMFEQ(0.333)MR(0.333)AN(0.333)VGK		0
A2BFR3;A2BFQ5;B1AV31;Q5M8Q2;Q810S6;Q9DAD9	Histone H2A;Histone H2A;Histone H2A;Histone H2A;Histone H2A;Histone H2A	Gm4906;Gm14474;Gm14501;Gm14483;Gm14484;1700012L04Rik	9;9;9;9;9;9	_______MAKKMQRRRRQKRTHSQRGEFPLS	_KMQRR(ci)R(ci)R(ci)QK_	KMQ(0.417)R(0.417)R(0.716)R(0.716)R(0.716)Q(0.018)K		0
A2BFR3;A2BFQ5;B1AV31;Q5M8Q2;Q810S6;Q9DAD9	Histone H2A;Histone H2A;Histone H2A;Histone H2A;Histone H2A;Histone H2A	Gm4906;Gm14474;Gm14501;Gm14483;Gm14484;1700012L04Rik	10;10;10;10;10;10	______MAKKMQRRRRQKRTHSQRGEFPLSL	_KMQRR(ci)R(ci)R(ci)QK_	KMQ(0.417)R(0.417)R(0.716)R(0.716)R(0.716)Q(0.018)K		0
Q8VEX8;Q8VGI8;Q7TRH5		Olfr809;Olfr808;Olfr813	306;291;291	NTSVAPMLNPFIYTLRNQQVKQAFKDLVRKK	_GVAM(ox)LNTSVAPMLN(ci)PFIYTLR(ci)N(ci)Q(ci)QVK_	GVAMLN(0.576)TSVAPMLN(0.682)PFIYTLR(0.704)N(0.612)Q(0.612)Q(0.813)VK		0
A2BFR3;A2BFQ5;B1AV31;Q5M8Q2;Q810S6;Q9DAD9	Histone H2A;Histone H2A;Histone H2A;Histone H2A;Histone H2A;Histone H2A	Gm4906;Gm14474;Gm14501;Gm14483;Gm14484;1700012L04Rik	8;8;8;8;8;8	________MAKKMQRRRRQKRTHSQRGEFPL	_KMQRR(ci)R(ci)R(ci)QK_	KMQ(0.417)R(0.417)R(0.716)R(0.716)R(0.716)Q(0.018)K		0
F8WH45;Q8BMJ2	Leucine--tRNA ligase, cytoplasmic	Lars;Lars	1198;1166	VDLVSKKVHLTENGLRTDIGDTMVYLVH___	_KVHLTEN(ci)GLRTDIGDTM(ox)VYLVH_	KVHLTEN(0.5)GLR(0.5)TDIGDTMVYLVH		0
P97772;P97772-2	Metabotropic glutamate receptor 1	Grm1	868;868	SDVVRMHVGDGKLPCRSNTFLNIFRRKKPGA	_LPCR(ci)SN(ci)TFLN(ci)IFR(ci)R(ci)K_	LPCR(1)SN(1)TFLN(1)IFR(1)R(1)K		0
P97772;P97772-2	Metabotropic glutamate receptor 1	Grm1	877;877	DGKLPCRSNTFLNIFRRKKPGAGSNGKS	_LPCR(ci)SN(ci)TFLN(ci)IFR(ci)R(ci)K_	LPCR(1)SN(1)TFLN(1)IFR(1)R(1)K		0
P97772;P97772-2	Metabotropic glutamate receptor 1	Grm1	878;878	GKLPCRSNTFLNIFRRKKPGAGSNGKSV	_LPCR(ci)SN(ci)TFLN(ci)IFR(ci)R(ci)K_	LPCR(1)SN(1)TFLN(1)IFR(1)R(1)K		0
Q64727	Vinculin	Vcl	372	SQGLDVLTAKVENAARKLEAMTNSKQSIAKK	_AQ(ci)Q(ci)VSQ(ci)GLDVLTAKVEN(ci)AAR(ci)K_	AQ(1)Q(1)VSQ(1)GLDVLTAKVEN(1)AAR(1)K		0
Q8BZM0;Q8BZM0-2	Kelch-like protein 12	Klhl12	27;27	TNTHAKSILNSMNSLRKSNTLCDVTLRVEQK	_SILNSMN(ci)SLR(ci)KSNTLCDVTLR(ci)VEQ(ci)K_	SILN(0.001)SMN(0.751)SLR(0.751)KSN(0.572)TLCDVTLR(0.963)VEQ(0.963)K		0
Q9DA73	Coiled-coil domain-containing protein 89	Ccdc89	152	DAHKSENVKLKEENARLRQENNSLFSQALKD	_EEN(ci)AR(ci)LR(ci)Q(ci)ENNSLFSQ(ci)ALKDQ(ci)EAK_	EEN(0.766)AR(0.766)LR(0.766)Q(0.568)EN(0.568)N(0.568)SLFSQ(1)ALKDQ(1)EAK		0
Q9DA73	Coiled-coil domain-containing protein 89	Ccdc89	154	HKSENVKLKEENARLRQENNSLFSQALKDQE	_EEN(ci)AR(ci)LR(ci)Q(ci)ENNSLFSQ(ci)ALKDQ(ci)EAK_	EEN(0.766)AR(0.766)LR(0.766)Q(0.568)EN(0.568)N(0.568)SLFSQ(1)ALKDQ(1)EAK		0
P27889;P27889-2;P27889-3;P27889-4;F6XBL0	Hepatocyte nuclear factor 1-beta	Hnf1b;Hnf1b	232;206;109;83;83	GQSEDTCSEPTNKKMRRNRFKWGPASQQILY	_KM(ox)R(ci)R(ci)N(ci)R(ci)FK_	KMR(1)R(1)N(1)R(1)FK		0
P27889;P27889-2;P27889-3;P27889-4;F6XBL0	Hepatocyte nuclear factor 1-beta	Hnf1b;Hnf1b	233;207;110;84;84	QSEDTCSEPTNKKMRRNRFKWGPASQQILYQ	_KM(ox)R(ci)R(ci)N(ci)R(ci)FK_	KMR(1)R(1)N(1)R(1)FK		0
P27889;P27889-2;P27889-3;P27889-4;F6XBL0	Hepatocyte nuclear factor 1-beta	Hnf1b;Hnf1b	235;209;112;86;86	EDTCSEPTNKKMRRNRFKWGPASQQILYQAY	_KM(ox)R(ci)R(ci)N(ci)R(ci)FK_	KMR(1)R(1)N(1)R(1)FK		0
Q8CFC7	CLK4-associating serine/arginine rich protein	Clasrp	617	RQEREDELRAMARKIRMKERERREKEREEWE	_IR(ci)M(ox)KER(ci)ER(ci)REK_	IR(0.923)MKER(0.692)ER(0.692)R(0.692)EK		0
Q8CFC7	CLK4-associating serine/arginine rich protein	Clasrp	621	EDELRAMARKIRMKERERREKEREEWERQYS	_IR(ci)M(ox)KER(ci)ER(ci)REK_	IR(0.923)MKER(0.692)ER(0.692)R(0.692)EK		0
Q8CFC7	CLK4-associating serine/arginine rich protein	Clasrp	623	ELRAMARKIRMKERERREKEREEWERQYSRQ	_IR(ci)M(ox)KER(ci)ER(ci)REK_	IR(0.923)MKER(0.692)ER(0.692)R(0.692)EK		0
Q8CFC7	CLK4-associating serine/arginine rich protein	Clasrp	624	LRAMARKIRMKERERREKEREEWERQYSRQS	_IR(ci)M(ox)KER(ci)ER(ci)REK_	IR(0.923)MKER(0.692)ER(0.692)R(0.692)EK		0
Q9D7K5;Q8CA44	ATP synthase subunit s-like protein	Atp5sl;Atp5sl	69;68	TLREYLLQKQISKVNRENRSFTNIQEKYGPY	_Q(ci)ISKVN(ci)R(ci)EN(ci)RSFTN(ci)IQEK_	Q(1)ISKVN(0.761)R(0.761)EN(0.761)R(0.714)SFTN(0.815)IQ(0.189)EK		0
Q7TNL3;B1AW00	Serine/threonine-protein kinase 40	Stk40;Stk40	3;3	_____________MKRRASDRGAGETSANAK	_(ac)KR(ci)R(ci)ASDR(ci)GAGETSANAK_	KR(1)R(1)ASDR(0.999)GAGETSAN(0.002)AK		0
Q7TNL3;B1AW00	Serine/threonine-protein kinase 40	Stk40;Stk40	4;4	____________MKRRASDRGAGETSANAKA	_(ac)KR(ci)R(ci)ASDR(ci)GAGETSANAK_	KR(1)R(1)ASDR(0.999)GAGETSAN(0.002)AK		0
Q7TNL3;B1AW00	Serine/threonine-protein kinase 40	Stk40;Stk40	8;8	________MKRRASDRGAGETSANAKALGTG	_(ac)KR(ci)R(ci)ASDR(ci)GAGETSANAK_	KR(1)R(1)ASDR(0.999)GAGETSAN(0.002)AK		0
Q7TSG3	F-box only protein 5	Fbxo5	276	ENNKGAFQLYSKTMQRVIESSKLSLHATTRG	_ILEN(ci)NKGAFQLYSKTM(ox)Q(ci)R(ci)VIESSK_	ILEN(0.486)N(0.486)KGAFQ(0.069)LYSKTMQ(0.979)R(0.979)VIESSK		0
Q8BZM0;Q8BZM0-2	Kelch-like protein 12	Klhl12	38;38	MNSLRKSNTLCDVTLRVEQKDFPAHRIVLAA	_SILNSMN(ci)SLR(ci)KSNTLCDVTLR(ci)VEQ(ci)K_	SILN(0.001)SMN(0.751)SLR(0.751)KSN(0.572)TLCDVTLR(0.963)VEQ(0.963)K		0
Q8C5W3-2;Q8C5W3;D3YVP4	Tubulin-specific chaperone cofactor E-like protein	Tbcel;Tbcel	25;7;7	PALNFSEKKMDQPSGRSFMQVLCEKYSPENF	_(ac)M(ox)DQ(ci)PSGR(ci)SFM(ox)QVLCEK_	MDQ(1)PSGR(0.5)SFMQ(0.5)VLCEK		0
G5E8P2;P97433;F6RMT9;P97433-2;F6Y2E8	Rho-guanine nucleotide exchange factor	Rgnef;Rgnef;Rgnef;Rgnef	633;633;632;633;632	VSRTFSFLMNRMTSPRNKSKMKNKDTKEKEK	_YKVSRTFSFLM(ox)NRM(ox)TSPR(ci)N(ci)K_	YKVSR(0.001)TFSFLMN(0.001)R(0.001)MTSPR(0.999)N(0.999)K		0
P62317;D3Z426	Small nuclear ribonucleoprotein Sm D2	Snrpd2;Gm10120	47;47	LTQSVKNNTQVLINCRNNKKLLGRVKAFDRH	_NNTQ(ci)VLIN(ci)CR(ci)N(ci)NKK_	NNTQ(0.999)VLIN(0.929)CR(0.929)N(0.571)N(0.571)KK		0
E9PW34;A2AGL3;A2AGL3-2	Ryanodine receptor 3	Ryr3;Ryr3	2972;2952;2952	RTVMKSGSELVKAGLRAFFENAAEDLEKTSE	_AGLR(ci)AFFEN(ci)AAEDLEK_	AGLR(1)AFFEN(1)AAEDLEK		0
D6REW0		Hectd2	74	SFVSTVTQKKEAAENRSSPTHLALPNIRNGK	_EAAEN(ci)R(ci)SSPTHLALPN(ci)IR(ci)N(ci)GK_	EAAEN(1)R(1)SSPTHLALPN(1)IR(1)N(1)GK		8673400
D6REW0		Hectd2	86	AENRSSPTHLALPNIRNGKI___________	_EAAEN(ci)R(ci)SSPTHLALPN(ci)IR(ci)N(ci)GK_	EAAEN(1)R(1)SSPTHLALPN(1)IR(1)N(1)GK		8673400
Q8C5H1;F8WJ95;D3Z1D8	Anoctamin-4	Ano4;Ano4;Ano4	914;896;743	KHLISYLIPDLPKDLRDRMRREKYLIQEMMY	_DLR(ci)DR(ci)M(ox)R(ci)R(ci)EK_	DLR(1)DR(1)MR(1)R(1)EK		0
Q8C5H1;F8WJ95;D3Z1D8	Anoctamin-4	Ano4;Ano4;Ano4	916;898;745	LISYLIPDLPKDLRDRMRREKYLIQEMMYEA	_DLR(ci)DR(ci)M(ox)R(ci)R(ci)EK_	DLR(1)DR(1)MR(1)R(1)EK		0
Q8C5H1;F8WJ95;D3Z1D8	Anoctamin-4	Ano4;Ano4;Ano4	918;900;747	SYLIPDLPKDLRDRMRREKYLIQEMMYEAEL	_DLR(ci)DR(ci)M(ox)R(ci)R(ci)EK_	DLR(1)DR(1)MR(1)R(1)EK		0
Q8C5H1;F8WJ95;D3Z1D8	Anoctamin-4	Ano4;Ano4;Ano4	919;901;748	YLIPDLPKDLRDRMRREKYLIQEMMYEAELE	_DLR(ci)DR(ci)M(ox)R(ci)R(ci)EK_	DLR(1)DR(1)MR(1)R(1)EK		0
Q8BLU0;E9PUU7		Flrt2;Flrt2	280;280	NHIPLTAFANLRKLERLDISNNQLRMLTQGV	_LER(ci)LDISN(ci)N(ci)Q(ci)LR(ci)MLTQGVFDHLSNLK_	LER(0.996)LDISN(0.779)N(0.779)Q(0.779)LR(0.779)MLTQ(0.779)GVFDHLSN(0.109)LK		0
Q8BLU0;E9PUU7		Flrt2;Flrt2	289;289	NLRKLERLDISNNQLRMLTQGVFDHLSNLKQ	_LER(ci)LDISN(ci)N(ci)Q(ci)LR(ci)MLTQGVFDHLSNLK_	LER(0.996)LDISN(0.779)N(0.779)Q(0.779)LR(0.779)MLTQ(0.779)GVFDHLSN(0.109)LK		0
E9Q1H0		Gpatch1	849	SSAPTLARNSRYLKKRNPRRAKKDTRAKRNT	_KR(ci)N(ci)PR(ci)R(ci)AK_	KR(1)N(1)PR(1)R(1)AK		0
E9Q1H0		Gpatch1	852	PTLARNSRYLKKRNPRRAKKDTRAKRNTEER	_KR(ci)N(ci)PR(ci)R(ci)AK_	KR(1)N(1)PR(1)R(1)AK		0
E9Q1H0		Gpatch1	853	TLARNSRYLKKRNPRRAKKDTRAKRNTEERE	_KR(ci)N(ci)PR(ci)R(ci)AK_	KR(1)N(1)PR(1)R(1)AK		0
Q3UTH8-2			4	____________MANRELAFKAGDVIKVLDA	_(ac)AN(ci)RELAFK_	AN(0.5)R(0.5)ELAFK		0
G5E8I2;Q8C0X2;Q8C0X2-2;Q8C0X2-3;Q8C0X2-4;E0CY67	Sodium/hydrogen exchanger 9B1	Nhedc1;Slc9b1;Nhedc1	81;81;81;81;81;59	RKEPERKEPERKVPGRRETQTKETQTTEIER	_VPGR(ci)R(ci)ETQTKETQTTEIER(ci)K_	VPGR(0.5)R(0.5)ETQ(0.5)TKETQ(0.5)TTEIER(1)K		0
G5E8I2;Q8C0X2;Q8C0X2-2;Q8C0X2-3;Q8C0X2-4;E0CY67	Sodium/hydrogen exchanger 9B1	Nhedc1;Slc9b1;Nhedc1	82;82;82;82;82;60	KEPERKEPERKVPGRRETQTKETQTTEIERK	_VPGR(ci)R(ci)ETQTKETQTTEIER(ci)K_	VPGR(0.5)R(0.5)ETQ(0.5)TKETQ(0.5)TTEIER(1)K		0
G5E8I2;Q8C0X2;Q8C0X2-2;Q8C0X2-3;Q8C0X2-4;E0CY67	Sodium/hydrogen exchanger 9B1	Nhedc1;Slc9b1;Nhedc1	96;96;96;96;96;74	RRETQTKETQTTEIERKETKKKRGTNSYCPP	_VPGR(ci)R(ci)ETQTKETQTTEIER(ci)K_	VPGR(0.5)R(0.5)ETQ(0.5)TKETQ(0.5)TTEIER(1)K		0
A2A7A1;E9Q9R0;B1AVN5		Zfp534;Zfp534;Gm13225	260;260;260	CDKCFKNKFNLTMHQRIHKGEKPYKCSECGK	_FN(ci)LTM(ox)HQ(ci)RIHK_	FN(0.667)LTMHQ(0.667)R(0.667)IHK		0
Q8CC27-3;Q8CC27-4;A2ASJ7		Cacnb2	7;7;7	_________MKATWIRLLKRAKGGRLKSSDI	_(ac)M(ox)KATWIR(ci)LLK_	MKATWIR(1)LLK		0
Q8K0T2	Cytoplasmic dynein 2 light intermediate chain 1	Dync2li1	157	IMKLGKTSSKASAEMRQRMWSVVQKDHPDRE	_ASAEMR(ci)QR(ci)M(ox)WSVVQK_	ASAEMR(0.586)Q(0.586)R(0.824)MWSVVQ(0.003)K		0
Q8K0T2	Cytoplasmic dynein 2 light intermediate chain 1	Dync2li1	159	KLGKTSSKASAEMRQRMWSVVQKDHPDRELI	_ASAEMR(ci)QR(ci)M(ox)WSVVQK_	ASAEMR(0.586)Q(0.586)R(0.824)MWSVVQ(0.003)K		0
D3Z4U5;G3UYZ9		Jakmip1;Jakmip1	796;611	LRERMELLQQAQQKIREMEGKLELQRRQLKE	_IR(ci)EM(ox)EGKLELQ(ci)R(ci)R(ci)QLK_	IR(0.998)EMEGKLELQ(0.986)R(0.986)R(0.986)Q(0.043)LK		0
D3Z4U5;G3UYZ9		Jakmip1;Jakmip1	806;621	AQQKIREMEGKLELQRRQLKELEEKFLFLFL	_IR(ci)EM(ox)EGKLELQ(ci)R(ci)R(ci)QLK_	IR(0.998)EMEGKLELQ(0.986)R(0.986)R(0.986)Q(0.043)LK		0
D3Z4U5;G3UYZ9		Jakmip1;Jakmip1	807;622	QQKIREMEGKLELQRRQLKELEEKFLFLFLF	_IR(ci)EM(ox)EGKLELQ(ci)R(ci)R(ci)QLK_	IR(0.998)EMEGKLELQ(0.986)R(0.986)R(0.986)Q(0.043)LK		0
Q91XQ0;Q91XQ0-3	Dynein heavy chain 8, axonemal	Dnahc8	4500;829	RLMKMGHLNSMNIFLRQEIDRMQKVISILRS	_MGHLN(ci)SMN(ci)IFLR(ci)Q(ci)EIDR(ci)MQK_	MGHLN(1)SMN(1)IFLR(1)Q(1)EIDR(0.5)MQ(0.5)K		0
Q91XQ0;Q91XQ0-3	Dynein heavy chain 8, axonemal	Dnahc8	4505;834	GHLNSMNIFLRQEIDRMQKVISILRSSLSDL	_MGHLN(ci)SMN(ci)IFLR(ci)Q(ci)EIDR(ci)MQK_	MGHLN(1)SMN(1)IFLR(1)Q(1)EIDR(0.5)MQ(0.5)K		0
F8WIS7;Q6ZWR6;Q6ZWR6-4	Nesprin-1	Syne1;Syne1	3066;3066;3066	QASKGCQNKEQILQERFQKASRGFQQWLVNA	_EQILQ(ci)ER(ci)FQ(ci)KASR(ci)GFQ(ci)QWLVNAK_	EQ(0.004)ILQ(0.935)ER(0.935)FQ(0.935)KASR(0.587)GFQ(0.534)Q(0.534)WLVN(0.534)AK		0
F8WIS7;Q6ZWR6;Q6ZWR6-4	Nesprin-1	Syne1;Syne1	3072;3072;3072	QNKEQILQERFQKASRGFQQWLVNAKITTAK	_EQILQ(ci)ER(ci)FQ(ci)KASR(ci)GFQ(ci)QWLVNAK_	EQ(0.004)ILQ(0.935)ER(0.935)FQ(0.935)KASR(0.587)GFQ(0.534)Q(0.534)WLVN(0.534)AK		0
Q3V172;B0QZY1	Protein sel-1 homolog 2	Sel1l2;Sel1l2	64;64	LYLLEQGKITNKRENPLEKKKHQHKLKI	_R(ci)EN(ci)PLEKK_	R(1)EN(1)PLEKK		0
Q8CAV0	rRNA maturation factor homolog	Ybey	52	LGIICVDNKTIQNINRIYRNKNVPTDVLSFS	_TIQ(ci)N(ci)IN(ci)R(ci)IYR(ci)N(ci)K_	TIQ(1)N(1)IN(1)R(1)IYR(1)N(1)K		0
Q8CAV0	rRNA maturation factor homolog	Ybey	55	ICVDNKTIQNINRIYRNKNVPTDVLSFSFHE	_TIQ(ci)N(ci)IN(ci)R(ci)IYR(ci)N(ci)K_	TIQ(1)N(1)IN(1)R(1)IYR(1)N(1)K		0
Q8BK35		Gltscr2	454	PEGHILRDRFKSFQKRNMIEPRERAKFKRKY	_R(ci)N(ci)M(ox)IEPR(ci)ER(ci)AK_	R(1)N(1)MIEPR(1)ER(1)AK		0
Q8BK35		Gltscr2	460	RDRFKSFQKRNMIEPRERAKFKRKYKVKLVE	_R(ci)N(ci)M(ox)IEPR(ci)ER(ci)AK_	R(1)N(1)MIEPR(1)ER(1)AK		0
Q8BK35		Gltscr2	462	RFKSFQKRNMIEPRERAKFKRKYKVKLVEKR	_R(ci)N(ci)M(ox)IEPR(ci)ER(ci)AK_	R(1)N(1)MIEPR(1)ER(1)AK		0
Q99MN1;Q8R2P8	Lysine--tRNA ligase;Lysyl-tRNA synthetase	Kars;Kars	159;188	DLRGEGVKLQVMANSRNYKSEEEFVHINNKL	_LQVM(ox)AN(ci)SR(ci)N(ci)YK_	LQ(0.153)VMAN(0.891)SR(0.978)N(0.978)YK		0
Q9CVW4	UPF0732 protein C1orf227 homolog		17	TSMNKGNEEKTQGANRKQLLEELNEKRESYC	_MTSM(ox)N(ci)KGN(ci)EEKTQGAN(ci)R(ci)K_	MTSMN(1)KGN(0.977)EEKTQ(0.246)GAN(0.889)R(0.889)K		0
D6RHB1;F6RDA7;D6RFC5		Lrrc40;Lrrc40;Lrrc40	3;2;3	_____________MSRQLRAPRFDPRAGFHA	_SR(ci)QLR(ci)APR(ci)FDPR(ci)AGFHAEGK_	SR(0.886)Q(0.138)LR(0.976)APR(1)FDPR(1)AGFHAEGK		0
D6RHB1;F6RDA7;D6RFC5		Lrrc40;Lrrc40;Lrrc40	6;5;6	__________MSRQLRAPRFDPRAGFHAEGK	_SR(ci)QLR(ci)APR(ci)FDPR(ci)AGFHAEGK_	SR(0.886)Q(0.138)LR(0.976)APR(1)FDPR(1)AGFHAEGK		0
D6RHB1;F6RDA7;D6RFC5		Lrrc40;Lrrc40;Lrrc40	9;8;9	_______MSRQLRAPRFDPRAGFHAEGKDRG	_SR(ci)QLR(ci)APR(ci)FDPR(ci)AGFHAEGK_	SR(0.886)Q(0.138)LR(0.976)APR(1)FDPR(1)AGFHAEGK		0
D6RHB1;F6RDA7;D6RFC5		Lrrc40;Lrrc40;Lrrc40	13;12;13	___MSRQLRAPRFDPRAGFHAEGKDRGPSVP	_SR(ci)QLR(ci)APR(ci)FDPR(ci)AGFHAEGK_	SR(0.886)Q(0.138)LR(0.976)APR(1)FDPR(1)AGFHAEGK		0
Q8VI59	Pecanex-like protein 3	Pcnxl3	167	RMEDSGPLRDIKELVREQGSNNVIVTSADRE	_ELVR(ci)EQ(ci)GSN(ci)N(ci)VIVTSADREM(ox)LK_	ELVR(0.995)EQ(0.995)GSN(0.982)N(0.982)VIVTSADR(0.047)EMLK		0
Q3UHK8;F6ZMJ4;E9Q8D8;E9PVT0	Trinucleotide repeat-containing gene 6A protein	Tnrc6a;Tnrc6a;Tnrc6a;Tnrc6a	678;631;678;363	STGRLEEKVTGESQSRDRRKIDQHTLLQSIV	_VTGESQ(ci)SR(ci)DR(ci)R(ci)K_	VTGESQ(1)SR(1)DR(1)R(1)K		0
Q3UHK8;F6ZMJ4;E9Q8D8;E9PVT0	Trinucleotide repeat-containing gene 6A protein	Tnrc6a;Tnrc6a;Tnrc6a;Tnrc6a	680;633;680;365	GRLEEKVTGESQSRDRRKIDQHTLLQSIVNR	_VTGESQ(ci)SR(ci)DR(ci)R(ci)K_	VTGESQ(1)SR(1)DR(1)R(1)K		0
Q3UHK8;F6ZMJ4;E9Q8D8;E9PVT0	Trinucleotide repeat-containing gene 6A protein	Tnrc6a;Tnrc6a;Tnrc6a;Tnrc6a	681;634;681;366	RLEEKVTGESQSRDRRKIDQHTLLQSIVNRT	_VTGESQ(ci)SR(ci)DR(ci)R(ci)K_	VTGESQ(1)SR(1)DR(1)R(1)K		0
P83741-3;P83741-2;P83741;P83741-5;F8WHP4;P83741-4	Serine/threonine-protein kinase WNK1	Wnk1;Wnk1	1384;1375;1126;972;878;877	SRPKLRILNVSNKGDRVVECQLETHNRKMVT	_GDR(ci)VVECQ(ci)LETHN(ci)R(ci)K_	GDR(1)VVECQ(1)LETHN(1)R(1)K		0
P83741-3;P83741-2;P83741;P83741-5;F8WHP4;P83741-4	Serine/threonine-protein kinase WNK1	Wnk1;Wnk1	1395;1386;1137;983;889;888	NKGDRVVECQLETHNRKMVTFKFDLDGDNPE	_GDR(ci)VVECQ(ci)LETHN(ci)R(ci)K_	GDR(1)VVECQ(1)LETHN(1)R(1)K		0
Q9D9U9		Ccdc19	526	RERIEDIKKQKLEELRATGLPEKYCIEVERK	_KQKLEELR(ci)ATGLPEK_	KQKLEELR(1)ATGLPEK		0
Q68FG2		Spnb3	2081	EERFSALEKLTALEERENERKRKREEEERRK	_LTALEER(ci)EN(ci)ERKR(ci)KREEEER(ci)R(ci)K_	LTALEER(0.981)EN(0.583)ER(0.506)KR(0.773)KR(0.224)EEEER(0.967)R(0.967)K		0
Q68FG2		Spnb3	2087	LEKLTALEERENERKRKREEEERRKQPPTSE	_LTALEER(ci)EN(ci)ERKR(ci)KREEEER(ci)R(ci)K_	LTALEER(0.981)EN(0.583)ER(0.506)KR(0.773)KR(0.224)EEEER(0.967)R(0.967)K		0
Q68FG2		Spnb3	2094	EERENERKRKREEEERRKQPPTSEPMASQPE	_LTALEER(ci)EN(ci)ERKR(ci)KREEEER(ci)R(ci)K_	LTALEER(0.981)EN(0.583)ER(0.506)KR(0.773)KR(0.224)EEEER(0.967)R(0.967)K		0
Q68FG2		Spnb3	2095	ERENERKRKREEEERRKQPPTSEPMASQPEG	_LTALEER(ci)EN(ci)ERKR(ci)KREEEER(ci)R(ci)K_	LTALEER(0.981)EN(0.583)ER(0.506)KR(0.773)KR(0.224)EEEER(0.967)R(0.967)K		0
Q60867;Q505D0	Neurogenic differentiation factor 1	Neurod1;Neurod1	95;95	KPKRRGPKKKKMTKARLERFKLRRMKANARE	_AR(ci)LER(ci)FKLR(ci)R(ci)M(ox)K_	AR(1)LER(1)FKLR(1)R(1)MK		0
Q60867;Q505D0	Neurogenic differentiation factor 1	Neurod1;Neurod1	98;98	RRGPKKKKMTKARLERFKLRRMKANARERNR	_AR(ci)LER(ci)FKLR(ci)R(ci)M(ox)K_	AR(1)LER(1)FKLR(1)R(1)MK		0
Q60867;Q505D0	Neurogenic differentiation factor 1	Neurod1;Neurod1	102;102	KKKKMTKARLERFKLRRMKANARERNRMHGL	_AR(ci)LER(ci)FKLR(ci)R(ci)M(ox)K_	AR(1)LER(1)FKLR(1)R(1)MK		0
Q60867;Q505D0	Neurogenic differentiation factor 1	Neurod1;Neurod1	103;103	KKKMTKARLERFKLRRMKANARERNRMHGLN	_AR(ci)LER(ci)FKLR(ci)R(ci)M(ox)K_	AR(1)LER(1)FKLR(1)R(1)MK		0
Q7TQA6	Taste receptor type 2 member 38	Tas2r38	304	PSGHAAILISGNAKLRRAIETMLFWFQSRQK	_LR(ci)R(ci)AIETM(ox)LFWFQ(ci)SR(ci)Q(ci)K_	LR(1)R(1)AIETMLFWFQ(1)SR(1)Q(1)K		0
Q7TQA6	Taste receptor type 2 member 38	Tas2r38	305	SGHAAILISGNAKLRRAIETMLFWFQSRQKV	_LR(ci)R(ci)AIETM(ox)LFWFQ(ci)SR(ci)Q(ci)K_	LR(1)R(1)AIETMLFWFQ(1)SR(1)Q(1)K		0
Q7TQA6	Taste receptor type 2 member 38	Tas2r38	317	KLRRAIETMLFWFQSRQKVRPVHKVPPRTL_	_LR(ci)R(ci)AIETM(ox)LFWFQ(ci)SR(ci)Q(ci)K_	LR(1)R(1)AIETMLFWFQ(1)SR(1)Q(1)K		0
Q8CBD1	Nuclear receptor-interacting protein 1	Nrip1	370	VPSSPKNTSYKNSLERNNLKQAANNSLLLHL	_N(ci)TSYKN(ci)SLER(ci)N(ci)NLK_	N(0.998)TSYKN(0.998)SLER(0.998)N(0.963)N(0.044)LK		0
Q9JI57;Q9JI57-5;Q9JI57-2;Q9JI57-6;Q6PD35;Q9JI57-7;Q9JI57-8;Q9JI57-4;Q9JI57-9;Q9JI57-10;Q9JI57-3	General transcription factor II-I repeat domain-containing protein 1	Gtf2ird1;Gtf2ird1	425;425;425;425;425;425;425;425;425;425;425	KRILEERHSIHFIIKRMFDERIFTGNKFTKD	_R(ci)M(ox)FDER(ci)IFTGNK_	R(1)MFDER(1)IFTGNK		0
Q9JI57;Q9JI57-5;Q9JI57-2;Q9JI57-6;Q6PD35;Q9JI57-7;Q9JI57-8;Q9JI57-4;Q9JI57-9;Q9JI57-10;Q9JI57-3	General transcription factor II-I repeat domain-containing protein 1	Gtf2ird1;Gtf2ird1	430;430;430;430;430;430;430;430;430;430;430	ERHSIHFIIKRMFDERIFTGNKFTKDPMKLE	_R(ci)M(ox)FDER(ci)IFTGNK_	R(1)MFDER(1)IFTGNK		0
Q9DB77	Cytochrome b-c1 complex subunit 2, mitochondrial	Uqcrc2	301	FSVLQHLLGAGPHIKRGNNTTSLLSQSVAKG	_R(ci)GNNTTSLLSQSVAK_	R(0.707)GN(0.293)NTTSLLSQSVAK		0
Q61768	Kinesin-1 heavy chain	Kif5b	763	RVEHERLKATDQEKSRKLHELTVMQDRREQA	_SR(ci)KLHELTVMQDR(ci)R(ci)EQAR(ci)Q(ci)DLK_	SR(0.794)KLHELTVMQ(0.216)DR(0.664)R(0.664)EQ(0.664)AR(0.998)Q(0.998)DLK		0
Q61768	Kinesin-1 heavy chain	Kif5b	774	QEKSRKLHELTVMQDRREQARQDLKGLEETV	_SR(ci)KLHELTVMQDR(ci)R(ci)EQAR(ci)Q(ci)DLK_	SR(0.794)KLHELTVMQ(0.216)DR(0.664)R(0.664)EQ(0.664)AR(0.998)Q(0.998)DLK		0
Q61768	Kinesin-1 heavy chain	Kif5b	775	EKSRKLHELTVMQDRREQARQDLKGLEETVA	_SR(ci)KLHELTVMQDR(ci)R(ci)EQAR(ci)Q(ci)DLK_	SR(0.794)KLHELTVMQ(0.216)DR(0.664)R(0.664)EQ(0.664)AR(0.998)Q(0.998)DLK		0
Q61768	Kinesin-1 heavy chain	Kif5b	779	KLHELTVMQDRREQARQDLKGLEETVAKELQ	_SR(ci)KLHELTVMQDR(ci)R(ci)EQAR(ci)Q(ci)DLK_	SR(0.794)KLHELTVMQ(0.216)DR(0.664)R(0.664)EQ(0.664)AR(0.998)Q(0.998)DLK		0
A2ABX0		BC066135	10	______MDSFMESLNRLKEAHEKEVLGLQNK	_(ac)DSFM(ox)ESLN(ci)RLK_	DSFMESLN(0.5)R(0.5)LK		0
P19157;F8WJD9;P46425	Glutathione S-transferase P 1;Glutathione S-transferase P 2	Gstp1;Gstp1;Gstp2	202;201;202	RPKIKAFLSSPEHVNRPINGNGKQ_______	_AFLSSPEHVNR(ci)PINGN(ci)GKQ_	AFLSSPEHVN(0.216)R(0.784)PIN(0.159)GN(0.84)GKQ(0.001)		39516000
P63321	Ras-related protein Ral-A	Rala	135	VPFLLVGNKSDLEDKRQVSVEEAKNRADQWN	_SDLEDKR(ci)Q(ci)VSVEEAK_	SDLEDKR(1)Q(1)VSVEEAK		0
P61022;B0R091	Calcium-binding protein p22	Chp;1500003O03Rik	10;10	______MGSRASTLLRDEELEEIKKETGFSH	_(ac)GSRASTLLR(ci)DEELEEIK_	GSR(0.049)ASTLLR(0.951)DEELEEIK		0
G5E8P0;E9Q6P4		Tubgcp6;Tubgcp6	772;764	QALVDHYSKLSAEAARREQKALWRIQRHRLE	_LSAEAAR(ci)R(ci)EQK_	LSAEAAR(0.862)R(0.862)EQ(0.275)K		0
G5E8P0;E9Q6P4		Tubgcp6;Tubgcp6	773;765	ALVDHYSKLSAEAARREQKALWRIQRHRLES	_LSAEAAR(ci)R(ci)EQK_	LSAEAAR(0.862)R(0.862)EQ(0.275)K		0
Q3UHK8;F6ZMJ4;E9PV08;Q99JR3	Trinucleotide repeat-containing gene 6A protein	Tnrc6a;Tnrc6a;Tnrc6a;Tnrc6a	1757;1710;589;516	LITFHLNLPHGNALVRYSSKEEVVKAQKSLH	_NLTPQIDGSTLRTLCMQHGPLITFHLN(ci)LPHGN(ci)ALVR(ci)YSSK_	NLTPQ(0.001)IDGSTLR(0.001)TLCMQ(0.001)HGPLITFHLN(0.999)LPHGN(0.999)ALVR(0.999)YSSK		0
E9PVA8;Q8BIX2		Gcn1l1;Gcn1l1	1753;137	EIVATASKVDIAPHVRDGYIMMFNYLPITFG	_VDIAPHVR(ci)DGYIM(ox)M(ox)FN(ci)YLPITFGDK_	VDIAPHVR(1)DGYIMMFN(1)YLPITFGDK		0
Q6ZQ61;Q8K310	Matrin-3	Matr3;Matr3	536;530	KLAEPYGKIKNYILMRMKSQAFIEMETREDA	_IKN(ci)YILM(ox)R(ci)M(ox)K_	IKN(1)YILMR(1)MK		0
Q61143;Q3UZG1	Short transient receptor potential channel 6	Trpc6;Trpc6	480;480	EGTKLLPNETSTDNARQLFRMKTSCFSWMEM	_LLPN(ci)ETSTDN(ci)ARQ(ci)LFR(ci)M(ox)K_	LLPN(0.934)ETSTDN(0.696)AR(0.696)Q(0.723)LFR(0.952)MK		0
Q61143;Q3UZG1	Short transient receptor potential channel 6	Trpc6;Trpc6	484;484	LLPNETSTDNARQLFRMKTSCFSWMEMLIIS	_LLPN(ci)ETSTDN(ci)ARQ(ci)LFR(ci)M(ox)K_	LLPN(0.934)ETSTDN(0.696)AR(0.696)Q(0.723)LFR(0.952)MK		0
P84099;A2A547	60S ribosomal protein L19;Ribosomal protein L19	Rpl19;Rpl19	172;170	DQAEARRSKTKEARKRREERLQAKKEEIIKT	_R(ci)R(ci)EER(ci)LQAK_	R(1)R(1)EER(0.997)LQ(0.003)AK		0
P84099;A2A547	60S ribosomal protein L19;Ribosomal protein L19	Rpl19;Rpl19	173;171	QAEARRSKTKEARKRREERLQAKKEEIIKTL	_R(ci)R(ci)EER(ci)LQAK_	R(1)R(1)EER(0.997)LQ(0.003)AK		0
P84099;A2A547	60S ribosomal protein L19;Ribosomal protein L19	Rpl19;Rpl19	176;174	ARRSKTKEARKRREERLQAKKEEIIKTLSKE	_R(ci)R(ci)EER(ci)LQAK_	R(1)R(1)EER(0.997)LQ(0.003)AK		0
P84099;A2A547	60S ribosomal protein L19;Ribosomal protein L19	Rpl19;Rpl19	38;36	WLDPNETNEIASRQQIRKLIKDGLIIRK	_VWLDPNETNEIASR(ci)QQIR(ci)K_	VWLDPNETNEIAN(0.004)AN(0.232)SR(0.734)Q(0.026)Q(0.012)IR(0.991)K		0
P84099;A2A547	60S ribosomal protein L19;Ribosomal protein L19	Rpl19;Rpl19	42;40	NETNEIASRQQIRKLIKDGLIIRKPVTV	_VWLDPNETNEIASR(ci)QQIR(ci)K_	VWLDPNETNEIAN(0.004)AN(0.232)SR(0.734)Q(0.026)Q(0.012)IR(0.991)K		0
Q9CZ28;A2A6M1	Vacuolar-sorting protein SNF8	Snf8;Snf8	3;3	_____________MHRRGVGAGAIAKKKLAE	_(ac)M(ox)HR(ci)R(ci)GVGAGAIAK_	MHR(1)R(1)GVGAGAIAK		0
Q9CZ28;A2A6M1	Vacuolar-sorting protein SNF8	Snf8;Snf8	4;4	____________MHRRGVGAGAIAKKKLAEA	_(ac)M(ox)HR(ci)R(ci)GVGAGAIAK_	MHR(1)R(1)GVGAGAIAK		0
A2A6U3		2009-09-01	3	_____________MERDRITALKRSFEVEEI	_(ac)ER(ci)DRITALK_	ER(0.5)DR(0.5)ITALK		0
A2A6U3		2009-09-01	5	___________MERDRITALKRSFEVEEIEP	_(ac)ER(ci)DRITALK_	ER(0.5)DR(0.5)ITALK		0
A2AGT5;A2AGT5-3;A2AGT5-2	Cytoskeleton-associated protein 5	Ckap5	520;520;520	SGLATEKKESKPLPGRAAASGAAGDKDTKDV	_ESKPLPGR(ci)AAASGAAGDKDTK_	ESKPLPGR(1)AAASGAAGDKDTK		26815000
A2AN08;A2AN08-3;A2AN08-5;A2AN08-2	E3 ubiquitin-protein ligase UBR4	Ubr4	4782;4758;4810;1623	ALREHPDVNKKIDAARRETRAEKKRMAMAMR	_IDAAR(ci)R(ci)ETR(ci)AEK_	IDAAR(1)R(1)ETR(1)AEK		0
A2AN08;A2AN08-3;A2AN08-5;A2AN08-2	E3 ubiquitin-protein ligase UBR4	Ubr4	4783;4759;4811;1624	LREHPDVNKKIDAARRETRAEKKRMAMAMRQ	_IDAAR(ci)R(ci)ETR(ci)AEK_	IDAAR(1)R(1)ETR(1)AEK		0
A2AN08;A2AN08-3;A2AN08-5;A2AN08-2	E3 ubiquitin-protein ligase UBR4	Ubr4	4786;4762;4814;1627	HPDVNKKIDAARRETRAEKKRMAMAMRQKAL	_IDAAR(ci)R(ci)ETR(ci)AEK_	IDAAR(1)R(1)ETR(1)AEK		0
Q64012;A2AU62;Q64012-2;A2AU61	RNA-binding protein Raly	Raly;C130057N11Rik;C130057N11Rik	169;169;153;153	LVRRVKTTIPVKLFARSTAVTTGSAKIKLKS	_LFAR(ci)STAVTTGSAK_	LFAR(1)STAVTTGSAK		0
A2AVB8		Olfr1107	2	______________MRVWNHTGVKEFMLLGL	_(ac)M(ox)R(ci)VWN(ci)HTGVK_	MR(1)VWN(1)HTGVK		0
P0C090;A2AVP4	RING finger and CCCH-type zinc finger domain-containing protein 2	Rc3h2;Rc3h2	1002;1002	SIELQQAKSNSLLLQREANALAMQQKWNSLD	_SN(ci)SLLLQR(ci)EANALAM(ox)Q(ci)QK_	SN(1)SLLLQ(0.061)R(0.487)EAN(0.487)ALAMQ(0.483)Q(0.483)K		0
P54763-2;P54763;A3KG00;A3KG02;A3KG01	Ephrin type-B receptor 2	Ephb2;Ephb2;Ephb2;Ephb2	984;983;976;976;975	LAGHQKKILNSIQVMRAQMNQIQSVEV____	_ILN(ci)SIQVMR(ci)AQ(ci)MN(ci)Q(ci)IQ(ci)SVEV_	ILN(0.995)SIQ(0.134)VMR(0.974)AQ(0.974)MN(0.974)Q(0.974)IQ(0.974)SVEV		0
A6PW47;Q99K74;Q99K74-2;Q99K74-3	Mediator of RNA polymerase II transcription subunit 24	Med24;Med24	231;212;181;212	LKLGEILANLSNPQLRSQAERCGTLIRSIPS	_LGEILANLSN(ci)PQLRSQ(ci)AER(ci)CGTLIR(ci)SIPSM(ox)LSVHSEQLHK_	LGEILAN(0.347)LSN(0.376)PQ(0.376)LR(0.376)SQ(0.69)AER(0.855)CGTLIR(0.878)SIPSMLSVHSEQ(0.102)LHK		0
A6PW47;Q99K74;Q99K74-2;Q99K74-3	Mediator of RNA polymerase II transcription subunit 24	Med24;Med24	236;217;186;217	ILANLSNPQLRSQAERCGTLIRSIPSMLSVH	_LGEILANLSN(ci)PQLRSQ(ci)AER(ci)CGTLIR(ci)SIPSM(ox)LSVHSEQLHK_	LGEILAN(0.347)LSN(0.376)PQ(0.376)LR(0.376)SQ(0.69)AER(0.855)CGTLIR(0.878)SIPSMLSVHSEQ(0.102)LHK		0
A6PW47;Q99K74;Q99K74-2;Q99K74-3	Mediator of RNA polymerase II transcription subunit 24	Med24;Med24	242;223;192;223	NPQLRSQAERCGTLIRSIPSMLSVHSEQLHK	_LGEILANLSN(ci)PQLRSQ(ci)AER(ci)CGTLIR(ci)SIPSM(ox)LSVHSEQLHK_	LGEILAN(0.347)LSN(0.376)PQ(0.376)LR(0.376)SQ(0.69)AER(0.855)CGTLIR(0.878)SIPSMLSVHSEQ(0.102)LHK		0
Q9JMD0;E9PW12;Q99LA2;Q8CCB2;B1AQG7		Zfp207;Zfp207;Zfp207;Zfp207;Zfp207	93;93;93;93;82	EIYGMEGIPEKDMDERRRLLEQKTQESQKKK	_DM(ox)DER(ci)RRLLEQ(ci)KTQ(ci)ESQ(ci)KK_	DMDER(0.334)R(0.334)R(0.334)LLEQ(1)KTQ(1)ESQ(1)KK		0
Q9JMD0;E9PW12;Q99LA2;Q8CCB2;B1AQG7		Zfp207;Zfp207;Zfp207;Zfp207;Zfp207	94;94;94;94;83	IYGMEGIPEKDMDERRRLLEQKTQESQKKKQ	_DM(ox)DER(ci)RRLLEQ(ci)KTQ(ci)ESQ(ci)KK_	DMDER(0.334)R(0.334)R(0.334)LLEQ(1)KTQ(1)ESQ(1)KK		0
Q9JMD0;E9PW12;Q99LA2;Q8CCB2;B1AQG7		Zfp207;Zfp207;Zfp207;Zfp207;Zfp207	95;95;95;95;84	YGMEGIPEKDMDERRRLLEQKTQESQKKKQQ	_DM(ox)DER(ci)RRLLEQ(ci)KTQ(ci)ESQ(ci)KK_	DMDER(0.334)R(0.334)R(0.334)LLEQ(1)KTQ(1)ESQ(1)KK		0
B1AR69		Myh13	1638	EGDLNEMEIQLSHANRQVAETQKHLRTVQGQ	_KMEGDLN(ci)EMEIQ(ci)LSHAN(ci)R(ci)Q(ci)VAETQ(ci)K_	KMEGDLN(1)EMEIQ(1)LSHAN(1)R(1)Q(1)VAETQ(1)K		0
E9Q1Q1;E9QLW6;B1AST7;Q60592;B1AST8	Microtubule-associated serine/threonine-protein kinase 2	Mast2;Mast2;Mast2;Mast2;Mast2	1332;1326;1271;1266;1265	HTRPSSLHGLAPKLQRQYRSPRRKSAGSIPL	_LQR(ci)Q(ci)YR(ci)SPR(ci)RK_	LQ(0.005)R(0.799)Q(0.799)YR(0.799)SPR(0.799)R(0.799)K		0
E9Q1Q1;E9QLW6;B1AST7;Q60592;B1AST8	Microtubule-associated serine/threonine-protein kinase 2	Mast2;Mast2;Mast2;Mast2;Mast2	1335;1329;1274;1269;1268	PSSLHGLAPKLQRQYRSPRRKSAGSIPLSPL	_LQR(ci)Q(ci)YR(ci)SPR(ci)RK_	LQ(0.005)R(0.799)Q(0.799)YR(0.799)SPR(0.799)R(0.799)K		0
E9Q1Q1;E9QLW6;B1AST7;Q60592;B1AST8	Microtubule-associated serine/threonine-protein kinase 2	Mast2;Mast2;Mast2;Mast2;Mast2	1338;1332;1277;1272;1271	LHGLAPKLQRQYRSPRRKSAGSIPLSPLAHT	_LQR(ci)Q(ci)YR(ci)SPR(ci)RK_	LQ(0.005)R(0.799)Q(0.799)YR(0.799)SPR(0.799)R(0.799)K		0
E9Q1Q1;E9QLW6;B1AST7;Q60592;B1AST8	Microtubule-associated serine/threonine-protein kinase 2	Mast2;Mast2;Mast2;Mast2;Mast2	1339;1333;1278;1273;1272	HGLAPKLQRQYRSPRRKSAGSIPLSPLAHTP	_LQR(ci)Q(ci)YR(ci)SPR(ci)RK_	LQ(0.005)R(0.799)Q(0.799)YR(0.799)SPR(0.799)R(0.799)K		0
B1AXN3		Gm382	29	SAQKENHYKNPNDVVRMSRNDKEVNQHLEQG	_N(ci)PN(ci)DVVR(ci)MSR(ci)N(ci)DK_	N(1)PN(1)DVVR(1)MSR(1)N(1)DK		0
B1AXN3		Gm382	32	KENHYKNPNDVVRMSRNDKEVNQHLEQGNFS	_N(ci)PN(ci)DVVR(ci)MSR(ci)N(ci)DK_	N(1)PN(1)DVVR(1)MSR(1)N(1)DK		0
B2RT41		Zfc3h1	454	QTKAWKKLQQQKEQERQKEEDQRKHAEEEER	_LQQQ(ci)KEQ(ci)ERQK_	LQQQ(0.999)KEQ(0.334)ER(0.334)Q(0.334)K		0
Q8BG05-2;B2RXM2;Q8BG05;A2AL12;E9Q7H5	Heterogeneous nuclear ribonucleoprotein A3	Gm6793;Hnrnpa3;Hnrnpa3;Gm8991	30;30;52;52;30	LFIGGLSFETTDDSLREHFEKWGTLTDCVVM	_LFIGGLSFETTDDSLR(ci)EHFEK_	LFIGGLSFETTDDSLR(1)EHFEK		0
E9QAU9;Q8BVU0;B2RXP1;B7ZWM8;E9Q892	Leucine-rich repeat and calponin homology domain-containing protein 3	Lrch3;Lrch3;Lrch3;Lrch3;Lrch3	712;712;676;626;558	HVPSPAVPKLTMAKCRRNVENFLDACRKIGV	_LTM(ox)AKCR(ci)R(ci)N(ci)VEN(ci)FLDACRK_	LTMAKCR(0.998)R(0.998)N(0.885)VEN(0.885)FLDACR(0.234)K		0
E9QAU9;Q8BVU0;B2RXP1;B7ZWM8;E9Q892	Leucine-rich repeat and calponin homology domain-containing protein 3	Lrch3;Lrch3;Lrch3;Lrch3;Lrch3	713;713;677;627;559	VPSPAVPKLTMAKCRRNVENFLDACRKIGVP	_LTM(ox)AKCR(ci)R(ci)N(ci)VEN(ci)FLDACRK_	LTMAKCR(0.998)R(0.998)N(0.885)VEN(0.885)FLDACR(0.234)K		0
B7UCC5		Rims1	5	___________MSHERREKLTEAVPFSSPKA	_(ac)SHER(ci)R(ci)EK_	SHER(1)R(1)EK		0
B7UCC5		Rims1	6	__________MSHERREKLTEAVPFSSPKAI	_(ac)SHER(ci)R(ci)EK_	SHER(1)R(1)EK		0
Q8CEE0;B8JJE7;Q8CEE0-2;D6RDR1;F7BGJ9;D6RH89	Centrosomal protein of 57 kDa	Cep57;Cep57;Cep57;Cep57;Cep57	151;151;124;151;41;151	AENKCNLLEKQLEYMRNMIKHAEMERTSVLE	_QLEYM(ox)R(ci)N(ci)M(ox)IK_	QLEYMR(1)N(1)MIK		0
Q9WTS5;B9EJ72	Teneurin-2	Odz2;Odz2	6;6	__________MDVKDRRHRSLTRGRCGKECR	_(ac)MDVKDR(ci)R(ci)HRSLTR(ci)GRCGK_	MDVKDR(0.667)R(0.667)HR(0.667)SLTR(0.523)GR(0.477)CGK		0
Q9WTS5;B9EJ72	Teneurin-2	Odz2;Odz2	7;7	_________MDVKDRRHRSLTRGRCGKECRY	_(ac)MDVKDR(ci)R(ci)HRSLTR(ci)GRCGK_	MDVKDR(0.667)R(0.667)HR(0.667)SLTR(0.523)GR(0.477)CGK		0
Q9WTS5;B9EJ72	Teneurin-2	Odz2;Odz2	9;9	_______MDVKDRRHRSLTRGRCGKECRYTS	_(ac)MDVKDR(ci)R(ci)HRSLTR(ci)GRCGK_	MDVKDR(0.667)R(0.667)HR(0.667)SLTR(0.523)GR(0.477)CGK		0
Q9WTS5;B9EJ72	Teneurin-2	Odz2;Odz2	13;13	___MDVKDRRHRSLTRGRCGKECRYTSSSLD	_(ac)MDVKDR(ci)R(ci)HRSLTR(ci)GRCGK_	MDVKDR(0.667)R(0.667)HR(0.667)SLTR(0.523)GR(0.477)CGK		0
B9EKS2;D3YWX6		Kdm3b;Kdm3b	277;220	GGTIKAVKSSKGKKKRESIEGRDGRRRKSAS	_KR(ci)ESIEGR(ci)DGR(ci)R(ci)RK_	KR(0.997)ESIEGR(0.751)DGR(0.751)R(0.751)R(0.751)K		4844500
B9EKS2;D3YWX6		Kdm3b;Kdm3b	283;226	VKSSKGKKKRESIEGRDGRRRKSASDSGCDP	_KR(ci)ESIEGR(ci)DGR(ci)R(ci)RK_	KR(0.997)ESIEGR(0.751)DGR(0.751)R(0.751)R(0.751)K		4844500
B9EKS2;D3YWX6		Kdm3b;Kdm3b	286;229	SKGKKKRESIEGRDGRRRKSASDSGCDPATK	_KR(ci)ESIEGR(ci)DGR(ci)R(ci)RK_	KR(0.997)ESIEGR(0.751)DGR(0.751)R(0.751)R(0.751)K		4844500
B9EKS2;D3YWX6		Kdm3b;Kdm3b	287;230	KGKKKRESIEGRDGRRRKSASDSGCDPATKK	_KR(ci)ESIEGR(ci)DGR(ci)R(ci)RK_	KR(0.997)ESIEGR(0.751)DGR(0.751)R(0.751)R(0.751)K		4844500
B9EKS2;D3YWX6		Kdm3b;Kdm3b	288;231	GKKKRESIEGRDGRRRKSASDSGCDPATKKL	_KR(ci)ESIEGR(ci)DGR(ci)R(ci)RK_	KR(0.997)ESIEGR(0.751)DGR(0.751)R(0.751)R(0.751)K		4844500
E9QMC1;P59242;D3YUW7;P59242-2;E9Q611	Cingulin	Cgn;Cgn;Cgn;Cgn	394;393;386;385;394	VGLERQLEEKAEECHRLQELLERRKGEVQQS	_AEECHR(ci)LQ(ci)ELLERRKGEVQQSSKELQ(ci)N(ci)M(ox)K_	AEECHR(0.823)LQ(0.823)ELLER(0.089)R(0.089)KGEVQ(0.056)Q(0.212)SSKELQ(0.954)N(0.954)MK		0
D3YW01;Q8CHB8;E9Q425;D3YVZ5;Q8CHB8-2;Q8C125;Q8BUF0	Tubulin polyglutamylase TTLL5	Ttll5;Ttll5;Ttll5;Ttll5;Ttll5;Ttll5	257;261;261;261;261;261;261	ARFATVRYDQGSKNIRNQFMHLTNYSVNKKS	_N(ci)IR(ci)N(ci)Q(ci)FM(ox)HLTN(ci)YSVNK_	N(1)IR(0.997)N(0.997)Q(0.921)FMHLTN(0.543)YSVN(0.543)K		0
D3YW41;Q6ZWZ4;D3Z3R1;D3Z7M8	60S ribosomal protein L36;60S ribosomal protein L36;60S ribosomal protein L36	Rpl36-ps3;Rpl36;Gm5745;Gm5614	85;85;85;85	LKFIKKKVGTHIRAKRKREELSNVLAAMRKA	_R(ci)KR(ci)EELSNVLAAMR(ci)K_	R(1)KR(1)EELSNVLAAMR(1)K		4899200
D3YW41;Q6ZWZ4;D3Z3R1;D3Z7M8	60S ribosomal protein L36;60S ribosomal protein L36;60S ribosomal protein L36	Rpl36-ps3;Rpl36;Gm5745;Gm5614	87;87;87;87	FIKKKVGTHIRAKRKREELSNVLAAMRKAAA	_R(ci)KR(ci)EELSNVLAAMR(ci)K_	R(1)KR(1)EELSNVLAAMR(1)K		4899200
D3YW41;Q6ZWZ4;D3Z3R1;D3Z7M8	60S ribosomal protein L36;60S ribosomal protein L36;60S ribosomal protein L36	Rpl36-ps3;Rpl36;Gm5745;Gm5614	98;98;98;98	AKRKREELSNVLAAMRKAAAKKD________	_R(ci)KR(ci)EELSNVLAAMR(ci)K_	R(1)KR(1)EELSNVLAAMR(1)K		4899200
E9Q4P1;Q9DAD3;D3Z057;D3YWG9		Wdfy1;Wdfy1;Wdfy1;Wdfy1	8;8;8;8	________MAAEIHSRPQSSRPVLLSKIEGH	_(ac)AAEIHSR(ci)PQSSRPVLLSK_	AAEIHSR(0.995)PQ(0.004)SSR(0.001)PVLLSK		24052000
D3Z4J3;Q99104;D3YZ62	Unconventional myosin-Va	Myo5a;Myo5a;Myo5a	609;609;609	DDEKAISPTSATSSGRTPLTRVPVKPTKGRP	_AISPTSATSSGR(ci)TPLTR(ci)VPVKPTK_	AISPTSATSSGR(1)TPLTR(1)VPVKPTK		22084000
D3Z4J3;Q99104;D3YZ62	Unconventional myosin-Va	Myo5a;Myo5a;Myo5a	614;614;614	ISPTSATSSGRTPLTRVPVKPTKGRPGQTAK	_AISPTSATSSGR(ci)TPLTR(ci)VPVKPTK_	AISPTSATSSGR(1)TPLTR(1)VPVKPTK		22084000
Q3V1V3;D3Z0H5	ESF1 homolog	Esf1;Esf1	12;12	____MSSKQEIMDDQRFRRVSKDPRFWEMPE	_(ac)SSKQEIM(ox)DDQ(ci)R(ci)FR(ci)R(ci)VSK_	SSKQ(0.001)EIMDDQ(1)R(1)FR(1)R(1)VSK		0
Q3V1V3;D3Z0H5	ESF1 homolog	Esf1;Esf1	14;14	__MSSKQEIMDDQRFRRVSKDPRFWEMPEKE	_(ac)SSKQEIM(ox)DDQ(ci)R(ci)FR(ci)R(ci)VSK_	SSKQ(0.001)EIMDDQ(1)R(1)FR(1)R(1)VSK		0
Q3V1V3;D3Z0H5	ESF1 homolog	Esf1;Esf1	15;15	_MSSKQEIMDDQRFRRVSKDPRFWEMPEKER	_(ac)SSKQEIM(ox)DDQ(ci)R(ci)FR(ci)R(ci)VSK_	SSKQ(0.001)EIMDDQ(1)R(1)FR(1)R(1)VSK		0
D3Z3K1;Q9CXW4;E9PYL9;A2BH06;D3YW69	60S ribosomal protein L11	Gm10288;Rpl11;Gm10036;Rpl11;Gm7589	156;156;156;159;156	IADKKRRTGCIGAKHRISKEEAMRWFQQKYD	_HR(ci)ISKEEAMR(ci)WFQQK_	HR(1)ISKEEAMR(0.999)WFQ(0.001)QK		15542000
Q5FWX6;Q8K1Y2;D3Z6I0	Serine/threonine-protein kinase D3	Prkd3;Prkd3;Prkd3	402;402;307	VKTISPSTSNNIPLMRVVQSIKHTKRRSSTV	_TISPSTSN(ci)NIPLM(ox)RVVQSIK_	TISPSTSN(0.25)N(0.25)IPLMR(0.25)VVQ(0.25)SIK		0
E9PV86;E9PW38;D3Z6K2		Mctp1;Mctp1;Mctp1	728;471;398	KYIEEENRLSKQLLLRNFIRTKRCVIVLVNA	_Q(ci)LLLR(ci)NFIR(ci)TK_	Q(1)LLLR(0.625)N(0.625)FIR(0.75)TK		0
E9PV86;E9PW38;D3Z6K2		Mctp1;Mctp1;Mctp1	732;475;402	EENRLSKQLLLRNFIRTKRCVIVLVNAAYYV	_Q(ci)LLLR(ci)NFIR(ci)TK_	Q(1)LLLR(0.625)N(0.625)FIR(0.75)TK		0
D3Z6N6;P62754	40S ribosomal protein S6;40S ribosomal protein S6	Rps6-ps1;Rps6	178;178	NKEGKKPRTKAPKIQRLVTPRVLQHKCRRIA	_IQR(ci)LVTPR(ci)VLQHK_	IQR(1)LVTPR(0.977)VLQ(0.023)HK		22372000
D3Z6N6;P62754	40S ribosomal protein S6;40S ribosomal protein S6	Rps6-ps1;Rps6	183;183	KPRTKAPKIQRLVTPRVLQHKCRRIALKKQR	_IQR(ci)LVTPR(ci)VLQHK_	IQR(1)LVTPR(0.977)VLQ(0.023)HK		22372000
D3Z6N6;P62754	40S ribosomal protein S6;40S ribosomal protein S6	Rps6-ps1;Rps6	231;231	RMKEAKEKRQEQIAKRRRLSSLRASTSKSES	_R(ci)R(ci)R(ci)LSSLR(ci)ASTSK_	R(1)R(1)R(1)LSSLR(1)ASTSK		96671000
D3Z6N6;P62754	40S ribosomal protein S6;40S ribosomal protein S6	Rps6-ps1;Rps6	232;232	MKEAKEKRQEQIAKRRRLSSLRASTSKSESS	_R(ci)R(ci)R(ci)LSSLR(ci)ASTSK_	R(1)R(1)R(1)LSSLR(1)ASTSK		96671000
D3Z6N6;P62754	40S ribosomal protein S6;40S ribosomal protein S6	Rps6-ps1;Rps6	233;233	KEAKEKRQEQIAKRRRLSSLRASTSKSESSQ	_R(ci)R(ci)R(ci)LSSLR(ci)ASTSK_	R(1)R(1)R(1)LSSLR(1)ASTSK		96671000
D3Z6N6;P62754	40S ribosomal protein S6;40S ribosomal protein S6	Rps6-ps1;Rps6	238;238	KRQEQIAKRRRLSSLRASTSKSESSQK____	_R(ci)R(ci)R(ci)LSSLR(ci)ASTSK_	R(1)R(1)R(1)LSSLR(1)ASTSK		96671000
E9PV46;P25444;D3YWA0;F6YTZ4;D3Z659;F8VQ36;E9Q1N8	40S ribosomal protein S2	Gm8841;Rps2;Gm6139;Gm6576;Rps2-ps6;Gm4968;Rps2-ps5	279;279;279;261;207;273;207	SPYQEFTDHLVKTHTRVSVQRTQAPAVATT_	_THTR(ci)VSVQR(ci)TQAPAVATT_	THTR(1)VSVQ(0.005)R(0.994)TQAPAVATT		0
E9PV46;P25444;D3YWA0;F6YTZ4;D3Z659;F8VQ36;E9Q1N8	40S ribosomal protein S2	Gm8841;Rps2;Gm6139;Gm6576;Rps2-ps6;Gm4968;Rps2-ps5	284;284;284;266;212;278;212	FTDHLVKTHTRVSVQRTQAPAVATT______	_THTR(ci)VSVQR(ci)TQAPAVATT_	THTR(1)VSVQ(0.005)R(0.994)TQAPAVATT		0
E9PW83;F6R487		Fam184a;Fam184a	949;202	KRLEKELDVMTADHLREKNIMRADFNKTNEL	_ELDVMTADHLR(ci)EKN(ci)IM(ox)RADFN(ci)K_	ELDVMTADHLR(0.909)EKN(0.547)IMR(0.547)ADFN(0.997)K		24449000
E9PW83;F6R487		Fam184a;Fam184a	955;208	LDVMTADHLREKNIMRADFNKTNELLKEINA	_ELDVMTADHLR(ci)EKN(ci)IM(ox)RADFN(ci)K_	ELDVMTADHLR(0.909)EKN(0.547)IMR(0.547)ADFN(0.997)K		24449000
E9QLL2;Q8BZ98;Q8BZ98-2;E9PWS1;G3X9G4;P39054;F8WIV5;Q3TCR7;P39054-2;Q3T9X3;G3UZZ3	Dynamin-3;Dynamin-2	Dnm3;Dnm3;Dnm3;Dnm2;Dnm2;Dnm2;Dnm2;Dnm2;Dnm2	199;199;199;199;199;199;199;199;199;199;150	SDALKLAKEVDPQGLRTIGVITKLDLMDEGT	_EVDPQGLR(ci)TIGVITK_	EVDPQGLR(1)TIGVITK		12591000
E9PX78;Q8JZQ9	Eukaryotic translation initiation factor 3 subunit B	Eif3b;Eif3b	725;725	KKDLKKYSKIFEQKDRLSQSKASKELVERRR	_IFEQKDR(ci)LSQSK_	IFEQKDR(0.999)LSQ(0.001)SK		12552000
F8VQL9;E9Q701;Q9WU42;E9QPD5;E9PY55;E9Q9V3;Q9WU42-2;E9QPD6;E9Q560;F6SFD2;F6TWR1;Q5RIM6;E9Q2B2;E9PXQ0;E9Q8K6;E9Q5F5;Q3UV08	Nuclear receptor corepressor 2	Ncor2;Ncor2;Ncor2;Ncor2;Ncor2;Ncor2;Ncor2;Ncor2;Ncor1;Ncor1;Ncor1;Ncor1;Ncor1;Ncor1;Ncor1;Ncor1	573;573;573;573;573;398;354;354;572;29;78;581;581;471;582;184;181	EAVASKGRKTANSQGRRKGRITRSMANEANH;EQVTPRGRKTANSQGRRKGRVTRSMTSEAAA	_TAN(ci)SQ(ci)GR(ci)R(ci)K_	TAN(1)SQ(1)GR(1)R(1)K		0
F8VQL9;E9Q701;Q9WU42;E9QPD5;E9PY55;E9Q9V3;Q9WU42-2;E9QPD6;E9Q560;F6SFD2;F6TWR1;Q5RIM6;E9Q2B2;E9PXQ0;E9Q8K6;E9Q5F5;Q3UV08	Nuclear receptor corepressor 2	Ncor2;Ncor2;Ncor2;Ncor2;Ncor2;Ncor2;Ncor2;Ncor2;Ncor1;Ncor1;Ncor1;Ncor1;Ncor1;Ncor1;Ncor1;Ncor1	574;574;574;574;574;399;355;355;573;30;79;582;582;472;583;185;182	AVASKGRKTANSQGRRKGRITRSMANEANHE;QVTPRGRKTANSQGRRKGRVTRSMTSEAAAA	_TAN(ci)SQ(ci)GR(ci)R(ci)K_	TAN(1)SQ(1)GR(1)R(1)K		0
E9PYF7		Ap1ar	87	ERHYDSIAEKQKDVDRKIQRQLALQEEKLRL	_Q(ci)KDVDR(ci)KIQ(ci)R(ci)Q(ci)LALQ(ci)EEK_	Q(1)KDVDR(1)KIQ(1)R(1)Q(1)LALQ(1)EEK		0
E9PYF7		Ap1ar	91	DSIAEKQKDVDRKIQRQLALQEEKLRLEEEA	_Q(ci)KDVDR(ci)KIQ(ci)R(ci)Q(ci)LALQ(ci)EEK_	Q(1)KDVDR(1)KIQ(1)R(1)Q(1)LALQ(1)EEK		0
E9PYI1;Q0VGV0		Zfp568;Zfp568	187;186	VVSLLEQGKEPWMVMRNETKIWHPDWVSRTE	_EPWM(ox)VM(ox)R(ci)N(ci)ETK_	EPWMVMR(1)N(1)ETK		0
Q9JMA1;E9PYI8	Ubiquitin carboxyl-terminal hydrolase 14;Ubiquitin carboxyl-terminal hydrolase	Usp14;Usp14	224;189	RVLQQKLEAIEDDSGRETDSSSAPAVTPSKK	_LEAIEDDSGR(ci)ETDSSSAPAVTPSKK_	LEAIEDDSGR(1)ETDSSSAPAVTPSKK		0
E9PZF0;Q5NC80;Q5NC79;P15532	Nucleoside diphosphate kinase;Nucleoside diphosphate kinase;Nucleoside diphosphate kinase A	Gm20390;Nme1;Nme1;Nme1	58;58;58;58	ASEDLLKEHYTDLKDRPFFTGLVKYMHSGPV	_EHYTDLKDR(ci)PFFTGLVK_	EHYTDLKDR(1)PFFTGLVK		0
P20152;E9PZV5	Vimentin	Vim;Vim	304;291	EWYKSKFADLSEAANRNNDALRQAKQESNEY	_FADLSEAANR(ci)NNDALR(ci)QAK_	FADLSEAAN(0.001)R(0.975)N(0.024)N(0.001)DALR(0.984)Q(0.016)AK		23176000
P20152;E9PZV5	Vimentin	Vim;Vim	450;437	DTHSKRTLLIKTVETRDGQVINETSQHHDDL	_TVETR(ci)DGQVINETSQHHDDLE_	TVETR(1)DGQVINETSQHHDDLE		0
E9Q070;P14869;D3YVM5	60S acidic ribosomal protein P0	Gm8730;Rplp0;Rplp0	66;66;66	AVVLMGKNTMMRKAIRGHLENNPALEKLLPH	_AIR(ci)GHLENNPALEK_	AIR(1)GHLENNPALEK		39927000
E9Q0J5;Q9QXL2;F8WGN6;F8WI86;Q9QXL2-4;Q9QXL2-2;Q9QXL2-3	Kinesin-like protein KIF21A	Kif21a;Kif21a;Kif21a;Kif21a	930;930;917;930;930;917;917	VFTSKTARMKWQLLERRVTDIIMQKMTISNM	_WQ(ci)LLERRVTDIIM(ox)QKM(ox)TISN(ci)M(ox)EADMNRLLRQREELTK_	WQ(0.333)LLER(0.333)R(0.333)VTDIIMQ(0.039)KMTISN(0.146)MEADMN(0.163)R(0.163)LLR(0.163)Q(0.163)R(0.163)EELTK		0
E9Q0J5;Q9QXL2;F8WGN6;F8WI86;Q9QXL2-4;Q9QXL2-2;Q9QXL2-3	Kinesin-like protein KIF21A	Kif21a;Kif21a;Kif21a;Kif21a	931;931;918;931;931;918;918	FTSKTARMKWQLLERRVTDIIMQKMTISNME	_WQ(ci)LLERRVTDIIM(ox)QKM(ox)TISN(ci)M(ox)EADMNRLLRQREELTK_	WQ(0.333)LLER(0.333)R(0.333)VTDIIMQ(0.039)KMTISN(0.146)MEADMN(0.163)R(0.163)LLR(0.163)Q(0.163)R(0.163)EELTK		0
E9Q0J5;Q9QXL2;F8WGN6;F8WI86;Q9QXL2-4;Q9QXL2-2;Q9QXL2-3	Kinesin-like protein KIF21A	Kif21a;Kif21a;Kif21a;Kif21a	951;951;938;951;951;938;938	IMQKMTISNMEADMNRLLRQREELTKRREKL	_WQ(ci)LLERRVTDIIM(ox)QKM(ox)TISN(ci)M(ox)EADMNRLLRQREELTK_	WQ(0.333)LLER(0.333)R(0.333)VTDIIMQ(0.039)KMTISN(0.146)MEADMN(0.163)R(0.163)LLR(0.163)Q(0.163)R(0.163)EELTK		0
E9Q0J5;Q9QXL2;F8WGN6;F8WI86;Q9QXL2-4;Q9QXL2-2;Q9QXL2-3	Kinesin-like protein KIF21A	Kif21a;Kif21a;Kif21a;Kif21a	954;954;941;954;954;941;941	KMTISNMEADMNRLLRQREELTKRREKLSKR	_WQ(ci)LLERRVTDIIM(ox)QKM(ox)TISN(ci)M(ox)EADMNRLLRQREELTK_	WQ(0.333)LLER(0.333)R(0.333)VTDIIMQ(0.039)KMTISN(0.146)MEADMN(0.163)R(0.163)LLR(0.163)Q(0.163)R(0.163)EELTK		0
E9Q0J5;Q9QXL2;F8WGN6;F8WI86;Q9QXL2-4;Q9QXL2-2;Q9QXL2-3	Kinesin-like protein KIF21A	Kif21a;Kif21a;Kif21a;Kif21a	956;956;943;956;956;943;943	TISNMEADMNRLLRQREELTKRREKLSKRRE	_WQ(ci)LLERRVTDIIM(ox)QKM(ox)TISN(ci)M(ox)EADMNRLLRQREELTK_	WQ(0.333)LLER(0.333)R(0.333)VTDIIMQ(0.039)KMTISN(0.146)MEADMN(0.163)R(0.163)LLR(0.163)Q(0.163)R(0.163)EELTK		0
E9QNJ0;Q8BP67;E9Q132	60S ribosomal protein L24	Rpl24;Rpl24;Rpl24	19;19;19	ELCSFSGYKIYPGHGRRYARTDGKVFQFLNA	_IYPGHGR(ci)R(ci)YAR(ci)TDGK_	IYPGHGR(1)R(1)YAR(1)TDGK		37384000
E9QNJ0;Q8BP67;E9Q132	60S ribosomal protein L24	Rpl24;Rpl24;Rpl24	20;20;20	LCSFSGYKIYPGHGRRYARTDGKVFQFLNAK	_IYPGHGR(ci)R(ci)YAR(ci)TDGK_	IYPGHGR(1)R(1)YAR(1)TDGK		37384000
E9QNJ0;Q8BP67;E9Q132	60S ribosomal protein L24	Rpl24;Rpl24;Rpl24	23;23;23	FSGYKIYPGHGRRYARTDGKVFQFLNAKCES	_IYPGHGR(ci)R(ci)YAR(ci)TDGK_	IYPGHGR(1)R(1)YAR(1)TDGK		37384000
E9QNJ0;Q8BP67;E9Q132	60S ribosomal protein L24	Rpl24;Rpl24;Rpl24	44;44;44	FQFLNAKCESAFLSKRNPRQINWTVLYRRKH	_R(ci)NPR(ci)QINWTVLYR(ci)R(ci)K_	R(0.5)N(0.5)PR(0.967)Q(0.032)INWTVLYR(1)R(1)K		7523300
E9QNJ0;Q8BP67;E9Q132	60S ribosomal protein L24	Rpl24;Rpl24;Rpl24	47;47;47	LNAKCESAFLSKRNPRQINWTVLYRRKHKKG	_R(ci)NPR(ci)QINWTVLYR(ci)R(ci)K_	R(0.5)N(0.5)PR(0.967)Q(0.032)INWTVLYR(1)R(1)K		7523300
E9QNJ0;Q8BP67;E9Q132	60S ribosomal protein L24	Rpl24;Rpl24;Rpl24	56;56;56	LSKRNPRQINWTVLYRRKHKKGQSEEIQKKR	_R(ci)NPR(ci)QINWTVLYR(ci)R(ci)K_	R(0.5)N(0.5)PR(0.967)Q(0.032)INWTVLYR(1)R(1)K		7523300
E9QNJ0;Q8BP67;E9Q132	60S ribosomal protein L24	Rpl24;Rpl24;Rpl24	57;57;57	SKRNPRQINWTVLYRRKHKKGQSEEIQKKRT	_R(ci)NPR(ci)QINWTVLYR(ci)R(ci)K_	R(0.5)N(0.5)PR(0.967)Q(0.032)INWTVLYR(1)R(1)K		7523300
E9Q186		Fcf1	8	________MKRMLSLRDERLKEKDRLKPKKK	_(ac)KRM(ox)LSLR(ci)DER(ci)LK_	KR(0.017)MLSLR(0.991)DER(0.991)LK		0
E9Q186		Fcf1	11	_____MKRMLSLRDERLKEKDRLKPKKKEKK	_(ac)KRM(ox)LSLR(ci)DER(ci)LK_	KR(0.017)MLSLR(0.991)DER(0.991)LK		0
E9Q8U6;E9Q2U5		Vmn2r92;Vmn2r91	133;133	DTLDNVFIWLSALVQRNYLPNYNCKKRTFTA	_DTLDN(ci)VFIWLSALVQ(ci)R(ci)N(ci)YLPN(ci)YN(ci)CK_	DTLDN(1)VFIWLSALVQ(1)R(1)N(1)YLPN(1)YN(1)CK		0
E9Q3P4;E9Q426		Cenpf;Cenpf	2620;2611	VERVSTISGKEAELQRELRDMLQKTTQLSED	_EAELQ(ci)R(ci)ELR(ci)DMLQK_	EAELQ(1)R(1)ELR(1)DMLQK		0
E9Q3P4;E9Q426		Cenpf;Cenpf	2623;2614	VSTISGKEAELQRELRDMLQKTTQLSEDYNK	_EAELQ(ci)R(ci)ELR(ci)DMLQK_	EAELQ(1)R(1)ELR(1)DMLQK		0
E9Q3P4;E9Q426		Cenpf;Cenpf	1600;1591	LEQLLSSERKELSCLRKQYLSEKEQWQQKLT	_EIEKLEQLLSSERKELSCLR(ci)K_	EIEKLEQ(0.002)LLSSER(0.379)KELSCLR(0.619)K		0
E9Q4T6;Q62189;D3Z0S6;D6RI83	U1 small nuclear ribonucleoprotein A	Snrpa;Snrpa;Snrpa;Snrpa	13;13;13;13	___MATIATMPVPETRANHTIYINNLNEKIK	_(ac)ATIATM(ox)PVPETR(ci)ANHTIYINNLNEK_	ATIATMPVPETR(0.995)AN(0.005)HTIYINNLNEK		9281900
E9Q5A0;P19253;Q3TDS9	60S ribosomal protein L13a	Rpl13a;Rpl13a;Rpl13a	396;176;146	KEKAKMHYRKKKQILRLRKQAEKNVEKKICK	_KQILR(ci)LR(ci)K_	KQILR(1)LR(1)K		19430000
E9Q5A0;P19253;Q3TDS9	60S ribosomal protein L13a	Rpl13a;Rpl13a;Rpl13a	398;178;148	KAKMHYRKKKQILRLRKQAEKNVEKKICKFT	_KQILR(ci)LR(ci)K_	KQILR(1)LR(1)K		19430000
O88384;Q91XH6;E9Q5B1	Vesicle transport through interaction with t-SNAREs homolog 1B	Vti1b;Vti1b;Vti1b	180;180;179	EELGEQRDQLERTKSRLVNTNENLSKSRKIL	_SR(ci)LVNTNENLSK_	SR(1)LVNTNENLSK		8784800
E9Q5M6		Wdr52	1117	ENQIEKTKKLIQQAERAQFKILQRKKEWEEL	_LIQ(ci)Q(ci)AERAQ(ci)FK_	LIQ(0.735)Q(0.735)AER(0.735)AQ(0.794)FK		0
P54103;E9Q9H2	DnaJ homolog subfamily C member 2	Dnajc2;Dnajc2	618;544	VKAKKAAQEQVLNASRARK____________	_AAQEQVLNASR(ci)AR(ci)K_	AAQEQVLN(0.01)ASR(0.99)AR(1)K		0
P54103;E9Q9H2	DnaJ homolog subfamily C member 2	Dnajc2;Dnajc2	620;546	AKKAAQEQVLNASRARK______________	_AAQEQVLNASR(ci)AR(ci)K_	AAQEQVLN(0.01)ASR(0.99)AR(1)K		0
E9QAB4;Q6ZWU9;Q6ZWY3	40S ribosomal protein S27;40S ribosomal protein S27;40S ribosomal protein S27-like	Gm17241;Rps27;Rps27l	72;72;72	VGCSTVLCQPTGGKARLTEGCSFRRKQH___	_AR(ci)LTEGCSFR(ci)R(ci)K_	AR(1)LTEGCSFR(1)R(1)K		20544000
E9QAB4;Q6ZWU9;Q6ZWY3	40S ribosomal protein S27;40S ribosomal protein S27;40S ribosomal protein S27-like	Gm17241;Rps27;Rps27l	80;80;80	QPTGGKARLTEGCSFRRKQH___________	_AR(ci)LTEGCSFR(ci)R(ci)K_	AR(1)LTEGCSFR(1)R(1)K		20544000
E9QAB4;Q6ZWU9;Q6ZWY3	40S ribosomal protein S27;40S ribosomal protein S27;40S ribosomal protein S27-like	Gm17241;Rps27;Rps27l	81;81;81	PTGGKARLTEGCSFRRKQH____________	_AR(ci)LTEGCSFR(ci)R(ci)K_	AR(1)LTEGCSFR(1)R(1)K		20544000
Q7TQK5;E9QAD4	Coiled-coil domain-containing protein 93	Ccdc93;Ccdc93	585;584	QSRMKMEKKKQENKMRRDQLNDQYLELLEKQ	_MR(ci)R(ci)DQ(ci)LN(ci)DQ(ci)YLELLEK_	MR(1)R(1)DQ(1)LN(1)DQ(1)YLELLEK		0
Q7TQK5;E9QAD4	Coiled-coil domain-containing protein 93	Ccdc93;Ccdc93	586;585	SRMKMEKKKQENKMRRDQLNDQYLELLEKQR	_MR(ci)R(ci)DQ(ci)LN(ci)DQ(ci)YLELLEK_	MR(1)R(1)DQ(1)LN(1)DQ(1)YLELLEK		0
E9QJS2;Q99LS3	Phosphoserine phosphatase	Psph;Psph	134;134	VAAKLNIPTTNVFANRLKFYFNGEYAGFDEM	_LNIPTTN(ci)VFAN(ci)R(ci)LK_	LNIPTTN(1)VFAN(1)R(1)LK		0
E9QN52;Q91WK0;Q91WK0-2;F6SL65	Leucine-rich repeat flightless-interacting protein 2	Lrrfip2;Lrrfip2;Lrrfip2	289;289;274;252	LLSQIRKLKLQLEEERQKCSRNDGMSGDLAG	_LQLEEER(ci)Q(ci)K_	LQLEEER(1)Q(1)K		0
Q69ZX3;E9QPE7;O08638;O08638-2;Q8VDD5	Myosin-11;Myosin-9	Myh11;Myh11;Myh11;Myh9	377;365;365;365;358	ISGVLQLGNIAFKKERNTDQASMPDNTAAQK;VSSVLQLGNIVFKKERNTDQASMPDNTAAQK	_ER(ci)NTDQASM(ox)PDNTAAQK_	ER(0.994)N(0.006)TDQASMPDNTAAQK		15228000
O88569;F6U106;O88569-2;O88569-3	Heterogeneous nuclear ribonucleoproteins A2/B1	Hnrnpa2b1;Hnrnpa2b1	147;146;135;135	FEEYGKIDTIEIITDRQSGKKRGFGFVTFDD	_IDTIEIITDR(ci)QSGK_	IDTIEIITDR(0.776)Q(0.224)SGK		3711700
O88569;F6U106;O88569-2;O88569-3	Heterogeneous nuclear ribonucleoproteins A2/B1	Hnrnpa2b1;Hnrnpa2b1	54;53;42;42	NYYEQWGKLTDCVVMRDPASKRSRGFGFVTF	_LTDCVVM(ox)R(ci)DPASK_	LTDCVVMR(1)DPASK		0
O88569;F6U106;O88569-2;O88569-3	Heterogeneous nuclear ribonucleoproteins A2/B1	Hnrnpa2b1;Hnrnpa2b1	95;94;83;83	AARPHSIDGRVVEPKRAVAREESGKPGAHVT	_R(ci)AVAR(ci)EESGKPGAHVTVK_	R(1)AVAR(1)EESGKPGAHVTVK		109470000
O88569;F6U106;O88569-2;O88569-3	Heterogeneous nuclear ribonucleoproteins A2/B1	Hnrnpa2b1;Hnrnpa2b1	99;98;87;87	HSIDGRVVEPKRAVAREESGKPGAHVTVKKL	_R(ci)AVAR(ci)EESGKPGAHVTVK_	R(1)AVAR(1)EESGKPGAHVTVK		109470000
O88569;F6U106;O88569-2;O88569-3	Heterogeneous nuclear ribonucleoproteins A2/B1	Hnrnpa2b1;Hnrnpa2b1	185;184;173;173	VLQKYHTINGHNAEVRKALSRQEMQEVQSSR	_YHTIN(ci)GHNAEVR(ci)K_	YHTIN(1)GHNAEVR(1)K		13047000
F6W1I3;Q8K2B0	Synaptonemal complex protein SC65	Leprel4;Leprel4	328;316	MYHYLQFAYYKLNDVRQAARSAASYMLFDPK	_LNDVR(ci)Q(ci)AAR(ci)SAASYM(ox)LFDPK_	LNDVR(1)Q(1)AAR(1)SAASYMLFDPK		53545000
F6W1I3;Q8K2B0	Synaptonemal complex protein SC65	Leprel4;Leprel4	332;320	LQFAYYKLNDVRQAARSAASYMLFDPKDSVM	_LNDVR(ci)Q(ci)AAR(ci)SAASYM(ox)LFDPK_	LNDVR(1)Q(1)AAR(1)SAASYMLFDPK		53545000
F7BBI3;P63276	40S ribosomal protein S17	Rps17;Rps17	66;60	KLRNKIAGYVTHLMKRIQRGPVRGISIKLQE	_R(ci)IQR(ci)GPVR(ci)GISIK_	R(0.994)IQ(0.007)R(0.999)GPVR(1)GISIK		16454000
F7BBI3;P63276	40S ribosomal protein S17	Rps17;Rps17	69;63	NKIAGYVTHLMKRIQRGPVRGISIKLQEEER	_R(ci)IQR(ci)GPVR(ci)GISIK_	R(0.994)IQ(0.007)R(0.999)GPVR(1)GISIK		16454000
F7BBI3;P63276	40S ribosomal protein S17	Rps17;Rps17	73;67	GYVTHLMKRIQRGPVRGISIKLQEEERERRD	_R(ci)IQR(ci)GPVR(ci)GISIK_	R(0.994)IQ(0.007)R(0.999)GPVR(1)GISIK		16454000
F7BS72;E9PVG7;F8VPL5;B2RUE8;P97820;B7ZNR9	Mitogen-activated protein kinase kinase kinase kinase 4	Map4k4;Map4k4;Map4k4;Map4k4;Map4k4;Map4k4	668;765;711;634;710;688	FRVRSSSKSEGSPSPRQESAAKKPDDKKEVF	_SEGSPSPR(ci)QESAAK_	SEGSPSPR(0.764)Q(0.236)ESAAK		23163000
F7CP94		Tmem161b	3	_____________SLRGFESSVLQNLKGRFW	_(ac)SLR(ci)GFESSVLQ(ci)N(ci)LK_	SLR(1)GFESSVLQ(1)N(1)LK		0
F8VPN2		Tex15	2270	KLSTHLLFLQMLRNKRNALQQNRQEKMETPV	_R(ci)N(ci)ALQ(ci)Q(ci)NRQEK_	R(0.714)N(0.714)ALQ(0.643)Q(0.643)N(0.643)R(0.643)QEK		0
F8VPN2		Tex15	2277	FLQMLRNKRNALQQNRQEKMETPVTEPGEDS	_R(ci)N(ci)ALQ(ci)Q(ci)NRQEK_	R(0.714)N(0.714)ALQ(0.643)Q(0.643)N(0.643)R(0.643)QEK		0
Q9D8T7;F8WHU8	SRA stem-loop-interacting RNA-binding protein, mitochondrial	Slirp;1810035L17Rik	109;99	QRAKALHGAQTSDEERFLR____________	_ALHGAQTSDEER(ci)FLR(ci)_	ALHGAQTSDEER(1)FLR(1)		0
Q9D8T7;F8WHU8	SRA stem-loop-interacting RNA-binding protein, mitochondrial	Slirp;1810035L17Rik	112;102	KALHGAQTSDEERFLR_______________	_ALHGAQTSDEER(ci)FLR(ci)_	ALHGAQTSDEER(1)FLR(1)		0
Q9QYS9-7;F8WHX7;Q9QYS9;Q9QYS9-2;Q9QYS9-6;Q9QYS9-3;Q9QYS9-4;Q9QYS9-8;Q9QYS9-5	Protein quaking	Qk;Qki	68;68;68;68;68;68;68;68;68	RKDMYNDTLNGSTEKRSAELPDAVGPIVQLQ	_R(ci)SAELPDAVGPIVQLQEK_	R(1)SAELPDAVGPIVQLQEK		13283000
G3UYW8		Cog4	79	LEQQNTIESKMVTLHRMGLAENVSSKVRQLD	_M(ox)VTLHR(ci)M(ox)GLAEN(ci)VSSK_	MVTLHR(1)MGLAEN(1)VSSK		28772000
Q8BGA5;G3UZA0	KRR1 small subunit processome component homolog	Krr1;Krr1	312;255	KMEAIKAKQAEALTKRQEERNKAFIPPKEKP	_Q(ci)AEALTKR(ci)Q(ci)EER(ci)NK_	Q(1)AEALTKR(0.75)Q(0.75)EER(0.75)N(0.75)K		0
Q8BGA5;G3UZA0	KRR1 small subunit processome component homolog	Krr1;Krr1	316;259	IKAKQAEALTKRQEERNKAFIPPKEKPAVKP	_Q(ci)AEALTKR(ci)Q(ci)EER(ci)NK_	Q(1)AEALTKR(0.75)Q(0.75)EER(0.75)N(0.75)K		0
G3X9B1		Heatr1	1181	EPRDKAKSLGTIQQTRRQKMQQKKSQDVESV	_SLGTIQQTR(ci)R(ci)QK_	SLGTIQQ(0.046)TR(0.957)R(0.985)Q(0.012)K		14598000
G3X9B1		Heatr1	1182	PRDKAKSLGTIQQTRRQKMQQKKSQDVESVQ	_SLGTIQQTR(ci)R(ci)QK_	SLGTIQQ(0.046)TR(0.957)R(0.985)Q(0.012)K		14598000
Q9DCX2;G3X9L6;B1ASE2	ATP synthase subunit d, mitochondrial	Atp5h;Gm10250;Atp5h	4;4;4	____________MAGRKLALKTIDWVSFVEV	_(ac)AGR(ci)KLALK_	AGR(1)KLALK		0
Q8CAY6;G3XA25;F2Z459;Q80X81	Acetyl-CoA acetyltransferase, cytosolic	Acat2;Acat2;Acat3;Acat3	188;156;188;188	VSREAQDKVAVLSQNRAEHAQKAGHFDKEIV	_VAVLSQNR(ci)AEHAQK_	VAVLSQN(0.017)R(0.983)AEHAQK		9807700
O09131	Glutathione S-transferase omega-1	Gsto1	7	_________MSGESSRSLGKGSAPPGPVPEG	_(ac)SGESSR(ci)SLGK_	SGESSR(1)SLGK		0
O09167;Q9CQM8;D3Z3K3;D3YX83;D3Z248;D3YVN8;D3Z4H4;D3Z4H9;D3YZW4;D3YWQ7;D3YX47	60S ribosomal protein L21	Rpl21;Rpl21;Gm10155;Gm9104;Rpl21-ps13;Gm8054;Rpl21-ps14;Rpl21-ps3;Rpl21-ps12;Gm16415;Rpl21-ps6	88;88;88;88;88;88;88;88;88;90;88	GIIVNKQVKGKILAKRINVRIEHIKHSKSRD	_R(ci)INVR(ci)IEHIK_	R(1)INVR(1)IEHIK		97892000
O09167;Q9CQM8;D3Z3K3;D3YX83;D3Z248;D3YVN8;D3Z4H4;D3Z4H9;D3YZW4;D3YWQ7;D3YX47	60S ribosomal protein L21	Rpl21;Rpl21;Gm10155;Gm9104;Rpl21-ps13;Gm8054;Rpl21-ps14;Rpl21-ps3;Rpl21-ps12;Gm16415;Rpl21-ps6	92;92;92;92;92;92;92;92;92;94;92	NKQVKGKILAKRINVRIEHIKHSKSRDSFLK	_R(ci)INVR(ci)IEHIK_	R(1)INVR(1)IEHIK		97892000
O09167;Q9CQM8;D3YX83;D3Z248;D3YY19;D3Z5J6;D3Z422;D3Z4H9;D3YWP4;D3YX47;D3Z1Q1	60S ribosomal protein L21	Rpl21;Rpl21;Gm9104;Rpl21-ps13;Rpl21-ps10;Gm16416;Rpl21-ps7;Rpl21-ps3;Gm10916;Rpl21-ps6;Gm5528	63;63;63;63;63;63;63;63;63;63;63	VQKGMPHKCYHGKTGRVYNVTQHAVGIIVNK	_TGR(ci)VYNVTQHAVGIIVNK_	TGR(1)VYNVTQHAVGIIVNK		9063600
O70194	Eukaryotic translation initiation factor 3 subunit D	Eif3d	417	RHCNGVDWRQKLDSQRGAVIATELKNNSYKL	_LDSQR(ci)GAVIATELK_	LDSQ(0.003)R(0.997)GAVIATELK		22503000
O70576	Cohesin subunit SA-3	Stag3	394	VKALAGLYSNQELSLRMELFTNRFKDRMVSM	_ALAGLYSN(ci)QELSLRM(ox)ELFTN(ci)RFK_	ALAGLYSN(0.333)Q(0.333)ELSLR(0.333)MELFTN(0.5)R(0.5)FK		0
O70576	Cohesin subunit SA-3	Stag3	401	YSNQELSLRMELFTNRFKDRMVSMVMDRECE	_ALAGLYSN(ci)QELSLRM(ox)ELFTN(ci)RFK_	ALAGLYSN(0.333)Q(0.333)ELSLR(0.333)MELFTN(0.5)R(0.5)FK		0
P07091;D3YUT9	Protein S100-A4	S100a4;S100a4	3;3	_____________MARPLEEALDVIVSTFHK	_(ac)AR(ci)PLEEALDVIVSTFHK_	AR(1)PLEEALDVIVSTFHK		0
P09411	Phosphoglycerate kinase 1	Pgk1	66	LDNGAKSVVLMSHLGRPDGVPMPDKYSLEPV	_SVVLMSHLGR(ci)PDGVPM(ox)PDKYSLEPVAAELK_	SVVLMSHLGR(1)PDGVPMPDKYSLEPVAAELK		0
P0C5E4	Phosphotidylinositol phosphatase PTPRQ	Ptprq	2033	LSSTDADLPWNRAKNRFPNIKPYNNNRVKLI	_N(ci)RFPNIKPYNNN(ci)RVK_	N(0.485)R(0.485)FPN(0.006)IKPYN(0.039)N(0.039)N(0.793)R(0.152)VK		0
P0CG50;Q8VC46;Q922Z8;P62983;P0CG49;Q5SX22;E9Q5F6;E9Q4P0;E9Q0Z8;E9Q9J0;F6X7C4;E9QNP0;P62984	Polyubiquitin-C;Ubiquitin;Ubiquitin-related 1;Ubiquitin-related 2;Ubiquitin-40S ribosomal protein S27a;Ubiquitin;40S ribosomal protein S27a;Polyubiquitin-B;Ubiquitin;Ubiquitin-60S ribosomal protein L40;Ubiquitin;60S ribosomal protein L40	Ubc;Ubc;Ubc;Rps27a;Ubb;Ubb;Ubc;2810422J05Rik;Ubb;Uba52;Gm7866;2810422J05Rik;Uba52	42;42;42;42;42;42;42;146;42;42;49;146;42	KAKIQDKEGIPPDQQRLIFAGKQLEDGRTLS	_IQDKEGIPPDQQ(ci)RLIFAGK_	IQDKEGIPPDQ(0.084)Q(0.458)R(0.458)LIFAGK		0
P11499;E9Q3D6	Heat shock protein HSP 90-beta	Hsp90ab1;Hsp90ab1	291;78	YIDQEELNKTKPIWTRNPDDITQEEYGEFYK	_TKPIWTR(ci)NPDDITQEEYGEFYK_	TKPIWTR(0.498)N(0.498)PDDITQ(0.004)EEYGEFYK		0
P14131	40S ribosomal protein S16	Rps16	138	DPRRCESKKFGGPGARARYQKSYR_______	_FGGPGAR(ci)AR(ci)YQK_	FGGPGAR(1)AR(0.996)YQ(0.004)K		0
P14131	40S ribosomal protein S16	Rps16	140	RRCESKKFGGPGARARYQKSYR_________	_FGGPGAR(ci)AR(ci)YQK_	FGGPGAR(1)AR(0.996)YQ(0.004)K		0
P17182;Q6PHC1	Alpha-enolase;Enolase	Eno1;Eno1	269;201	SGKYDLDFKSPDDPSRYITPDQLADLYKSFV	_SPDDPSR(ci)YITPDQLADLYK_	SPDDPSR(1)YITPDQLADLYK		26642000
P17182;Q6PHC1;P21550;P17183;D3Z6E4	Alpha-enolase;Enolase;Beta-enolase;Gamma-enolase;Enolase	Eno1;Eno1;Eno3;Eno2;Eno2	400;332;400;400;281	VVGLCTGQIKTGAPCRSERLAKYNQILRIEE	_TGAPCR(ci)SER(ci)LAK_	TGAPCR(1)SER(1)LAK		139220000
P17182;Q6PHC1;P21550;P17183;D3Z6E4	Alpha-enolase;Enolase;Beta-enolase;Gamma-enolase;Enolase	Eno1;Eno1;Eno3;Eno2;Eno2	403;335;403;403;284	LCTGQIKTGAPCRSERLAKYNQILRIEEELG	_TGAPCR(ci)SER(ci)LAK_	TGAPCR(1)SER(1)LAK		139220000
F8WGL3;P18760	Cofilin-1	Cfl1;Cfl1	81;81	DPYTTFVKMLPDKDCRYALYDATYETKESKK	_MLPDKDCR(ci)YALYDATYETK_	MLPDKDCR(1)YALYDATYETK		11143000
P22752;Q8CGP5;Q8CGP7;Q8CGP6	Histone H2A type 1;Histone H2A type 1-F;Histone H2A type 1-K;Histone H2A type 1-H	Hist1h2ab;Hist1h2af;Hist1h2ak;Hist1h2ah	18;18;18;18	GRGKQGGKARAKAKTRSSRAGLQFPVGRVHR	_TR(ci)SSR(ci)AGLQFPVGR(ci)VHR(ci)LLR(ci)K_	TR(0.991)SSR(0.96)AGLQ(0.05)FPVGR(0.999)VHR(1)LLR(1)K		34459000
P22752;Q8CGP5;Q8CGP7;Q8CGP6	Histone H2A type 1;Histone H2A type 1-F;Histone H2A type 1-K;Histone H2A type 1-H	Hist1h2ab;Hist1h2af;Hist1h2ak;Hist1h2ah	21;21;21;21	KQGGKARAKAKTRSSRAGLQFPVGRVHRLLR	_TR(ci)SSR(ci)AGLQFPVGR(ci)VHR(ci)LLR(ci)K_	TR(0.991)SSR(0.96)AGLQ(0.05)FPVGR(0.999)VHR(1)LLR(1)K		34459000
P22752;Q8CGP5;Q8CGP7;Q8CGP6	Histone H2A type 1;Histone H2A type 1-F;Histone H2A type 1-K;Histone H2A type 1-H	Hist1h2ab;Hist1h2af;Hist1h2ak;Hist1h2ah	30;30;30;30	AKTRSSRAGLQFPVGRVHRLLRKGNYSERVG	_TR(ci)SSR(ci)AGLQFPVGR(ci)VHR(ci)LLR(ci)K_	TR(0.991)SSR(0.96)AGLQ(0.05)FPVGR(0.999)VHR(1)LLR(1)K		34459000
P22752;Q8CGP5;Q8CGP7;Q8CGP6	Histone H2A type 1;Histone H2A type 1-F;Histone H2A type 1-K;Histone H2A type 1-H	Hist1h2ab;Hist1h2af;Hist1h2ak;Hist1h2ah	33;33;33;33	RSSRAGLQFPVGRVHRLLRKGNYSERVGAGA	_TR(ci)SSR(ci)AGLQFPVGR(ci)VHR(ci)LLR(ci)K_	TR(0.991)SSR(0.96)AGLQ(0.05)FPVGR(0.999)VHR(1)LLR(1)K		34459000
P22752;Q8CGP5;Q8CGP7;Q8CGP6	Histone H2A type 1;Histone H2A type 1-F;Histone H2A type 1-K;Histone H2A type 1-H	Hist1h2ab;Hist1h2af;Hist1h2ak;Hist1h2ah	36;36;36;36	RAGLQFPVGRVHRLLRKGNYSERVGAGAPVY	_TR(ci)SSR(ci)AGLQFPVGR(ci)VHR(ci)LLR(ci)K_	TR(0.991)SSR(0.96)AGLQ(0.05)FPVGR(0.999)VHR(1)LLR(1)K		34459000
P27600;Q2NKI3	Guanine nucleotide-binding protein subunit alpha-12	Gna12;Gna12	203;129	GQLNYFPSKQDILLARKATKGIVEHDFVIKK	_Q(ci)DILLAR(ci)K_	Q(1)DILLAR(1)K		0
P27659	60S ribosomal protein L3	Rpl3	378	IDLKFIDTTSKFGHGRFQTMEEKKAFMGPLK	_FGHGR(ci)FQTMEEK_	FGHGR(1)FQTMEEK		11225000
P28665;P28666	Murinoglobulin-1;Murinoglobulin-2	Mug1;Mug2	174;174	NELLPLAYIEDPKKNRIMQWRDIKTENGLKQ	_KN(ci)R(ci)IM(ox)Q(ci)WRDIK_	KN(0.928)R(0.928)IMQ(0.896)WR(0.248)DIK		0
P28667	MARCKS-related protein	Marcksl1	10	______MGSQSSKAPRGDVTAEEAAGASPAK	_APR(ci)GDVTAEEAAGASPAK_	APR(1)GDVTAEEAAGASPAK		0
P29387	Guanine nucleotide-binding protein subunit beta-4	Gnb4	8	________MSELEQLRQEAEQLRNQIQDARK	_(ac)SELEQ(ci)LR(ci)Q(ci)EAEQLRN(ci)QIQDARK_	SELEQ(0.593)LR(0.593)Q(0.593)EAEQ(0.61)LR(0.61)N(0.967)Q(0.011)IQ(0.011)DAR(0.011)K		0
P29387	Guanine nucleotide-binding protein subunit beta-4	Gnb4	15	_MSELEQLRQEAEQLRNQIQDARKACNDATL	_(ac)SELEQ(ci)LR(ci)Q(ci)EAEQLRN(ci)QIQDARK_	SELEQ(0.593)LR(0.593)Q(0.593)EAEQ(0.61)LR(0.61)N(0.967)Q(0.011)IQ(0.011)DAR(0.011)K		0
P30681;P63158;D3Z351;E9PYZ6	High mobility group protein B2;High mobility group protein B1	Hmgb2;Hmgb1;Hmg1l1;Gm5176	163;163;163;32	AAKLKEKYEKDIAAYRAKGKPDAAKKGVVKA;AAKLKEKYEKDIAAYRAKGKSEAGKKGPGRP	_YEKDIAAYR(ci)AK_	YEKDIAAYR(1)AK		68091000
P32067;F8WHY1;A2AR07;D6RI87	Lupus La protein homolog	Ssb;Ssb;Ssb;Ssb	90;90;90;90	SKAKLMEVSADKTKIRRSPSRPLPEVTDEYK	_IR(ci)R(ci)SPSR(ci)PLPEVTDEYKNDVK_	IR(1)R(1)SPSR(1)PLPEVTDEYKNDVK		17745000
P32067;F8WHY1;A2AR07;D6RI87	Lupus La protein homolog	Ssb;Ssb;Ssb;Ssb	91;91;91;91	KAKLMEVSADKTKIRRSPSRPLPEVTDEYKN	_IR(ci)R(ci)SPSR(ci)PLPEVTDEYKNDVK_	IR(1)R(1)SPSR(1)PLPEVTDEYKNDVK		17745000
P32067;F8WHY1;A2AR07;D6RI87	Lupus La protein homolog	Ssb;Ssb;Ssb;Ssb	95;95;95;95	MEVSADKTKIRRSPSRPLPEVTDEYKNDVKN	_IR(ci)R(ci)SPSR(ci)PLPEVTDEYKNDVK_	IR(1)R(1)SPSR(1)PLPEVTDEYKNDVK		17745000
P35980;G3UZK4;G3UX28	60S ribosomal protein L18	Rpl18;Rpl18;Rpl18	168;116;60	GKAPGTPHSHTKPYVRSKGRKFERARGRRAS	_APGTPHSHTKPYVR(ci)SK_	APGTPHSHTKPYVR(1)SK		199240000
P35980;G3UZK4;G3UX28	60S ribosomal protein L18	Rpl18;Rpl18;Rpl18	176;124;68	SHTKPYVRSKGRKFERARGRRASRGYKN___	_FER(ci)AR(ci)GR(ci)R(ci)ASR(ci)GYKN_	FER(1)AR(1)GR(1)R(1)ASR(0.993)GYKN(0.007)		48284000
P35980;G3UZK4;G3UX28	60S ribosomal protein L18	Rpl18;Rpl18;Rpl18	178;126;70	TKPYVRSKGRKFERARGRRASRGYKN_____	_FER(ci)AR(ci)GR(ci)R(ci)ASR(ci)GYKN_	FER(1)AR(1)GR(1)R(1)ASR(0.993)GYKN(0.007)		48284000
P35980;G3UZK4;G3UX28	60S ribosomal protein L18	Rpl18;Rpl18;Rpl18	180;128;72	PYVRSKGRKFERARGRRASRGYKN_______	_FER(ci)AR(ci)GR(ci)R(ci)ASR(ci)GYKN_	FER(1)AR(1)GR(1)R(1)ASR(0.993)GYKN(0.007)		48284000
P35980;G3UZK4;G3UX28	60S ribosomal protein L18	Rpl18;Rpl18;Rpl18	181;129;73	YVRSKGRKFERARGRRASRGYKN________	_FER(ci)AR(ci)GR(ci)R(ci)ASR(ci)GYKN_	FER(1)AR(1)GR(1)R(1)ASR(0.993)GYKN(0.007)		48284000
P35980;G3UZK4;G3UX28	60S ribosomal protein L18	Rpl18;Rpl18;Rpl18	184;132;76	SKGRKFERARGRRASRGYKN___________	_FER(ci)AR(ci)GR(ci)R(ci)ASR(ci)GYKN_	FER(1)AR(1)GR(1)R(1)ASR(0.995)GYKN(0.005)		48284000
P35980;G3UZK4	60S ribosomal protein L18	Rpl18;Rpl18	134;82	KILTFDQLALESPKGRGTVLLSGPRKGREVY	_GR(ci)GTVLLSGPR(ci)K_	GR(1)GTVLLSGPR(1)K		228660000
P35980;G3UZK4	60S ribosomal protein L18	Rpl18;Rpl18	143;91	LESPKGRGTVLLSGPRKGREVYRHFGKAPGT	_GR(ci)GTVLLSGPR(ci)K_	GR(1)GTVLLSGPR(1)K		228660000
P35980;G3UZJ6	60S ribosomal protein L18;60S ribosomal protein L18	Rpl18;Rpl18	6;12	__________MGVDIRHNKDRKVRRKEPKSQ	_GVDIR(ci)HNKDR(ci)K_	GVDIR(0.999)HN(0.001)KDR(1)K		8981600
P35980;G3UZJ6	60S ribosomal protein L18;60S ribosomal protein L18	Rpl18;Rpl18	11;17	_____MGVDIRHNKDRKVRRKEPKSQDIYLR	_GVDIR(ci)HNKDR(ci)K_	GVDIR(0.999)HN(0.001)KDR(1)K		8981600
P38647;Q7TSZ0	Stress-70 protein, mitochondrial	Hspa9;Hspa9	202;202	KNAVITVPAYFNDSQRQATKDAGQISGLNVL	_NAVITVPAYFNDSQR(ci)QATK_	NAVITVPAYFNDSQ(0.158)R(0.683)Q(0.158)ATK		10910000
P41105	60S ribosomal protein L28	Rpl28	66	VEPAADGKGVVVVMKRRSGQRKPATSYVRTT	_R(ci)R(ci)SGQR(ci)KPATSYVR(ci)TTINK_	R(1)R(0.999)SGQ(0.085)R(0.916)KPATSYVR(0.999)TTIN(0.001)K		185130000
P41105	60S ribosomal protein L28	Rpl28	67	EPAADGKGVVVVMKRRSGQRKPATSYVRTTI	_R(ci)R(ci)SGQR(ci)KPATSYVR(ci)TTINK_	R(0.999)R(1)SGQ(0.192)R(0.809)KPATSYVR(0.997)TTIN(0.003)K		185130000
P41105	60S ribosomal protein L28	Rpl28	71	DGKGVVVVMKRRSGQRKPATSYVRTTINKNA	_R(ci)R(ci)SGQR(ci)KPATSYVR(ci)TTINK_	R(0.75)R(0.803)SGQ(0.499)R(0.949)KPATSYVR(0.998)TTIN(0.002)K		185130000
P41105	60S ribosomal protein L28	Rpl28	79	MKRRSGQRKPATSYVRTTINKNARATLSSIR	_R(ci)R(ci)SGQR(ci)KPATSYVR(ci)TTINK_	R(1)R(0.999)SGQ(0.085)R(0.916)KPATSYVR(0.999)TTIN(0.001)K		185130000
P46638;P62492;G3UZD3;E9Q3P9;G3UZL4;F6R2Z5;E9PZB2	Ras-related protein Rab-11B;Ras-related protein Rab-11A	Rab11b;Rab11a;Rab11b;Rab11a;Rab11b;Rab11a;Rab11a	129;129;104;129;72;15;10	DSNIVIMLVGNKSDLRHLRAVPTDEARAFAE	_SDLR(ci)HLR(ci)AVPTDEAR(ci)AFAEK_	SDLR(1)HLR(1)AVPTDEAR(1)AFAEK		0
P46638;P62492;G3UZD3;E9Q3P9;G3UZL4;F6R2Z5;E9PZB2	Ras-related protein Rab-11B;Ras-related protein Rab-11A	Rab11b;Rab11a;Rab11b;Rab11a;Rab11b;Rab11a;Rab11a	132;132;107;132;75;18;13	IVIMLVGNKSDLRHLRAVPTDEARAFAEKNN	_SDLR(ci)HLR(ci)AVPTDEAR(ci)AFAEK_	SDLR(1)HLR(1)AVPTDEAR(1)AFAEK		0
P46638;P62492;G3UZD3;E9Q3P9;G3UZL4;F6R2Z5;E9PZB2	Ras-related protein Rab-11B;Ras-related protein Rab-11A	Rab11b;Rab11a;Rab11b;Rab11a;Rab11b;Rab11a;Rab11a	140;140;115;140;83;26;21	KSDLRHLRAVPTDEARAFAEKNNLSFIETSA	_SDLR(ci)HLR(ci)AVPTDEAR(ci)AFAEK_	SDLR(1)HLR(1)AVPTDEAR(1)AFAEK		0
P47857	6-phosphofructokinase, muscle type	Pfkm	673	VLGHMQQGGSPTPFDRNFATKMGAKAMNWMS	_NVLGHM(ox)QQ(ci)GGSPTPFDR(ci)NFATK_	N(0.003)VLGHMQ(0.227)Q(0.643)GGSPTPFDR(0.744)N(0.384)FATK		0
P47962;D3YYV8	60S ribosomal protein L5	Rpl5;Rpl5	196;146	PGYDSESKEFNAEVHRKHIMGQNVADYMRYL	_RFPGYDSESKEFNAEVHR(ci)K_	RFPGYDSESKEFN(0.036)AEVHR(0.964)K		0
P49813	Tropomodulin-1	Tmod1	4	____________MSYRRELEKYRDLDEDEIL	_(ac)M(ox)SYR(ci)R(ci)ELEK_	MSYR(1)R(1)ELEK		0
P49813	Tropomodulin-1	Tmod1	5	___________MSYRRELEKYRDLDEDEILG	_(ac)M(ox)SYR(ci)R(ci)ELEK_	MSYR(1)R(1)ELEK		0
P51859;E0CXA0	Hepatoma-derived growth factor	Hdgf;Hdgf	189;157	DHEEEDKEIAALEGERPLPVEVEKNSTPSEP	_ESGDHEEEDKEIAALEGER(ci)PLPVEVEK_	ESGDHEEEDKEIAALEGER(1)PLPVEVEK		0
P54071;D6RIL6	Isocitrate dehydrogenase [NADP], mitochondrial	Idh2;Idh2	89;89	HVDVQLKYFDLGLPNRDQTNDQVTIDSALAT	_YFDLGLPN(ci)RDQTNDQVTIDSALATQK_	YFDLGLPN(0.279)R(0.279)DQ(0.218)TN(0.052)DQ(0.172)VTIDSALATQK		0
E9QJT5;P56376	Acylphosphatase;Acylphosphatase-1	Acyp1;Acyp1	136;78	QQWLETRGSPKSHIDRANFNNEKVIANLDYS	_SHIDR(ci)ANFNNEK_	SHIDR(1)ANFNNEK		41015000
P61027	Ras-related protein Rab-10	Rab10	172	INIEKAFLTLAEDILRKTPVKEPNSENVDIS	_AFLTLAEDILR(ci)K_	AFLTLAEDILR(1)K		66793000
P61255;B1ARA5;B1ARA3	60S ribosomal protein L26	Rpl26;Rpl26;Rpl26	84;82;84	KVVQVYRKKYVIYIERVQREKANGTTVHVGI	_YVIYIER(ci)VQR(ci)EK_	YVIYIER(1)VQ(0.236)R(0.764)EK		7330600
P61255;B1ARA5;B1ARA3	60S ribosomal protein L26	Rpl26;Rpl26;Rpl26	87;85;87	QVYRKKYVIYIERVQREKANGTTVHVGIHPS	_YVIYIER(ci)VQR(ci)EK_	YVIYIER(1)VQ(0.236)R(0.764)EK		7330600
P61620	Protein transport protein Sec61 subunit alpha isoform 1	Sec61a1	271	IYFQGFRVDLPIKSARYRGQYNTYPIKLFYT	_SAR(ci)YR(ci)GQYNTYPIK_	SAR(1)YR(1)GQYNTYPIK		18809000
P61620	Protein transport protein Sec61 subunit alpha isoform 1	Sec61a1	273	FQGFRVDLPIKSARYRGQYNTYPIKLFYTSN	_SAR(ci)YR(ci)GQYNTYPIK_	SAR(1)YR(1)GQYNTYPIK		18809000
P62242;Q5SZV3	40S ribosomal protein S8;40S ribosomal protein S8	Rps8;Gm11353	25;25	KRRKTGGKRKPYHKKRKYELGRPAANTKIGP	_R(ci)KYELGR(ci)PAANTK_	R(1)KYELGR(1)PAANTK		10348000
Q9CZI5;P62267	40S ribosomal protein S23	Rps23;Rps23	5;5	___________MGKCRGLRTARKLRSHRRDQ	_CR(ci)GLR(ci)TAR(ci)KLR(ci)SHRRDQ(ci)KWHDK_	CR(0.943)GLR(0.805)TAR(0.805)KLR(0.484)SHR(0.484)R(0.484)DQ(0.995)KWHDK		0
Q9CZI5;P62267	40S ribosomal protein S23	Rps23;Rps23	8;8	________MGKCRGLRTARKLRSHRRDQKWH	_CR(ci)GLR(ci)TAR(ci)KLR(ci)SHRRDQ(ci)KWHDK_	CR(0.943)GLR(0.805)TAR(0.805)KLR(0.484)SHR(0.484)R(0.484)DQ(0.995)KWHDK		0
Q9CZI5;P62267	40S ribosomal protein S23	Rps23;Rps23	11;11	_____MGKCRGLRTARKLRSHRRDQKWHDKQ	_CR(ci)GLR(ci)TAR(ci)KLR(ci)SHRRDQ(ci)KWHDK_	CR(0.943)GLR(0.805)TAR(0.805)KLR(0.484)SHR(0.484)R(0.484)DQ(0.995)KWHDK		0
Q9CZI5;P62267	40S ribosomal protein S23	Rps23;Rps23	14;14	__MGKCRGLRTARKLRSHRRDQKWHDKQYKK	_CR(ci)GLR(ci)TAR(ci)KLR(ci)SHRRDQ(ci)KWHDK_	CR(0.943)GLR(0.805)TAR(0.805)KLR(0.484)SHR(0.484)R(0.484)DQ(0.995)KWHDK		0
Q9CZI5;P62267	40S ribosomal protein S23	Rps23;Rps23	17;17	GKCRGLRTARKLRSHRRDQKWHDKQYKKAHL	_CR(ci)GLR(ci)TAR(ci)KLR(ci)SHRRDQ(ci)KWHDK_	CR(0.943)GLR(0.805)TAR(0.805)KLR(0.484)SHR(0.484)R(0.484)DQ(0.995)KWHDK		0
Q9CZI5;P62267	40S ribosomal protein S23	Rps23;Rps23	18;18	KCRGLRTARKLRSHRRDQKWHDKQYKKAHLG	_CR(ci)GLR(ci)TAR(ci)KLR(ci)SHRRDQ(ci)KWHDK_	CR(0.943)GLR(0.805)TAR(0.805)KLR(0.484)SHR(0.484)R(0.484)DQ(0.995)KWHDK		0
P62301;Q921R2	40S ribosomal protein S13	Rps13;Rps13	19;19	MHAPGKGLSQSALPYRRSVPTWLKLTSDDVK	_GLSQSALPYR(ci)R(ci)SVPTWLK_	GLSQSALPYR(1)R(1)SVPTWLK		36499000
P62301;Q921R2	40S ribosomal protein S13	Rps13;Rps13	20;20	HAPGKGLSQSALPYRRSVPTWLKLTSDDVKE	_GLSQSALPYR(ci)R(ci)SVPTWLK_	GLSQSALPYR(1)R(1)SVPTWLK		36499000
P62702;Q545F8;Q3V1Z5;D3Z2E6	40S ribosomal protein S4, X isoform	Rps4x;Rps4x;Rps4y2;Gm6816	245;227;245;238	KGNKPWISLPRGKGIRLTIAEERDKRLAAKQ	_GIR(ci)LTIAEER(ci)DKR(ci)LAAK_	GIR(1)LTIAEER(1)DKR(1)LAAK		9901900
P62702;Q545F8;Q3V1Z5;D3Z2E6	40S ribosomal protein S4, X isoform	Rps4x;Rps4x;Rps4y2;Gm6816	252;234;252;245	SLPRGKGIRLTIAEERDKRLAAKQSSG____	_GIR(ci)LTIAEER(ci)DKR(ci)LAAK_	GIR(1)LTIAEER(1)DKR(1)LAAK		9901900
P62702;Q545F8;Q3V1Z5;D3Z2E6	40S ribosomal protein S4, X isoform	Rps4x;Rps4x;Rps4y2;Gm6816	255;237;255;248	RGKGIRLTIAEERDKRLAAKQSSG_______	_GIR(ci)LTIAEER(ci)DKR(ci)LAAK_	GIR(1)LTIAEER(1)DKR(1)LAAK		9901900
P62702;Q545F8;Q3V1Z5	40S ribosomal protein S4, X isoform	Rps4x;Rps4x;Rps4y2	240;222;240	IFVIGKGNKPWISLPRGKGIRLTIAEERDKR	_GNKPWISLPR(ci)GK_	GNKPWISLPR(1)GK		14736000
P62827;Q14AA6	GTP-binding nuclear protein Ran	Ran;1700009N14Rik	29;29	VLVGDGGTGKTTFVKRHLTGEFEKKYVATLG	_R(ci)HLTGEFEKK_	R(1)HLTGEFEKK		47896000
P62843;D3YTQ9	40S ribosomal protein S15	Rps15;Rps15	130;103	YLGEFSITYKPVKHGRPGIGATHSSRFIPLK	_HGR(ci)PGIGATHSSR(ci)FIPLK_	HGR(1)PGIGATHSSR(1)FIPLK		0
P62843;D3YTQ9	40S ribosomal protein S15	Rps15;Rps15	140;113	PVKHGRPGIGATHSSRFIPLK__________	_HGR(ci)PGIGATHSSR(ci)FIPLK_	HGR(1)PGIGATHSSR(1)FIPLK		0
P62852;D3YXG3	40S ribosomal protein S25	Rps25;Gm4963	104;104	QELLSKGLIKLVSKHRAQVIYTRNTKGGDAP	_HR(ci)AQVIYTR(ci)NTK_	HR(0.997)AQ(0.003)VIYTR(0.961)N(0.039)TK		0
P62852;D3YXG3	40S ribosomal protein S25	Rps25;Gm4963	111;111	LIKLVSKHRAQVIYTRNTKGGDAPAAGEDA_	_HR(ci)AQVIYTR(ci)NTK_	HR(0.997)AQ(0.003)VIYTR(0.961)N(0.039)TK		0
P62900	60S ribosomal protein L31	Rpl31	92	IRNVPYRIRVRLSRKRNEDEDSPNKLYTLVT	_R(ci)NEDEDSPNKLYTLVTYVPVTTFK_	R(0.5)N(0.5)EDEDSPNKLYTLVTYVPVTTFK		0
P62908;D3YV43	40S ribosomal protein S3	Rps3;Rps3	64;64	IILATRTQNVLGEKGRRIRELTAVVQKRFGF	_GR(ci)R(ci)IR(ci)ELTAVVQK_	GR(1)R(1)IR(1)ELTAVVQK		0
P62908;D3YV43	40S ribosomal protein S3	Rps3;Rps3	65;65	ILATRTQNVLGEKGRRIRELTAVVQKRFGFP	_GR(ci)R(ci)IR(ci)ELTAVVQK_	GR(1)R(1)IR(1)ELTAVVQK		0
P62908;D3YV43	40S ribosomal protein S3	Rps3;Rps3	67;67	ATRTQNVLGEKGRRIRELTAVVQKRFGFPEG	_GR(ci)R(ci)IR(ci)ELTAVVQK_	GR(1)R(1)IR(1)ELTAVVQK		0
P62911	60S ribosomal protein L32	Rpl32	75	YGSNKKTKHMLPSGFRKFLVHNVKELEVLLM	_TKHM(ox)LPSGFR(ci)K_	TKHMLPSGFR(1)K		17590000
P63017;Q504P4;D3Z5E2;D3YW43	Heat shock cognate 71 kDa protein	Hspa8;Hspa8;Hspa8;Hspa8	72;72;72;72	NQVAMNPTNTVFDAKRLIGRRFDDAVVQSDM	_R(ci)LIGR(ci)R(ci)FDDAVVQSDMK_	R(1)LIGR(1)R(1)FDDAVVQSDMK		7281100
P63017;Q504P4;D3Z5E2;D3YW43	Heat shock cognate 71 kDa protein	Hspa8;Hspa8;Hspa8;Hspa8	76;76;76;76	MNPTNTVFDAKRLIGRRFDDAVVQSDMKHWP	_R(ci)LIGR(ci)R(ci)FDDAVVQSDMK_	R(1)LIGR(1)R(1)FDDAVVQSDMK		7281100
P63017;Q504P4;D3Z5E2;D3YW43	Heat shock cognate 71 kDa protein	Hspa8;Hspa8;Hspa8;Hspa8	77;77;77;77	NPTNTVFDAKRLIGRRFDDAVVQSDMKHWPF	_R(ci)LIGR(ci)R(ci)FDDAVVQSDMK_	R(1)LIGR(1)R(1)FDDAVVQSDMK		7281100
P63038	60 kDa heat shock protein, mitochondrial	Hspd1	221	TLNDELEIIEGMKFDRGYISPYFINTSKGQK	_FDR(ci)GYISPYFINTSK_	FDR(1)GYISPYFINTSK		22028000
P70194	C-type lectin domain family 4 member F	Clec4f	318	QGLKAELKSTSSLNSRIEVVNGQMKDASREL	_AELKSTSSLN(ci)SR(ci)IEVVNGQMK_	AELKSTSSLN(1)SR(1)IEVVNGQMK		5432600
P70303;P70303-2;P70303-3	CTP synthase 2	Ctps2	291;291;340	DCSSNLLFKWKAMADRYERLQKICSIALVGK	_AM(ox)ADR(ci)YER(ci)LQ(ci)K_	AMADR(1)YER(1)LQ(1)K		0
P70303;P70303-2;P70303-3	CTP synthase 2	Ctps2	294;294;343	SNLLFKWKAMADRYERLQKICSIALVGKYTK	_AM(ox)ADR(ci)YER(ci)LQ(ci)K_	AMADR(1)YER(1)LQ(1)K		0
P70335;P70335-2	Rho-associated protein kinase 1	Rock1	1045;1044	KEKENRKLQLELNQEREKFNQMVVKHQKELN	_LQLELN(ci)QEREK_	LQLELN(0.333)Q(0.333)ER(0.333)EK		0
P70372	ELAV-like protein 1	Elavl1	97	NGLRLQSKTIKVSYARPSSEVIKDANLYISG	_VSYAR(ci)PSSEVIK_	VSYAR(1)PSSEVIK		0
P70398;Q4FE56	Probable ubiquitin carboxyl-terminal hydrolase FAF-X;Ubiquitin carboxyl-terminal hydrolase	Usp9x;Usp9x	1614;1614	MSGDEKQDNESNVDPRDDVFGYPQQFEDKPP	_QDN(ci)ESN(ci)VDPR(ci)DDVFGYPQ(ci)QFEDKPPLSKTEDR(ci)K_	Q(0.048)DN(0.952)ESN(0.999)VDPR(0.691)DDVFGYPQ(0.691)Q(0.691)FEDKPPLSKTEDR(0.928)K		0
P70398;Q4FE56	Probable ubiquitin carboxyl-terminal hydrolase FAF-X;Ubiquitin carboxyl-terminal hydrolase	Usp9x;Usp9x	1636;1636	PQQFEDKPPLSKTEDRKEYNIGVLRHLQVIF	_QDN(ci)ESN(ci)VDPR(ci)DDVFGYPQ(ci)QFEDKPPLSKTEDR(ci)K_	Q(0.048)DN(0.952)ESN(0.999)VDPR(0.691)DDVFGYPQ(0.691)Q(0.691)FEDKPPLSKTEDR(0.928)K		0
G3UW85;P84089	Enhancer of rudimentary homolog	Erh;Erh	115;96	PYNKDWIKEKIYVLLRRQAQQAGK_______	_IYVLLR(ci)R(ci)QAQQAGK_	IYVLLR(1)R(0.993)Q(0.007)AQQAGK		6295000
G3UW85;P84089	Enhancer of rudimentary homolog	Erh;Erh	116;97	YNKDWIKEKIYVLLRRQAQQAGK________	_IYVLLR(ci)R(ci)QAQQAGK_	IYVLLR(1)R(0.993)Q(0.007)AQQAGK		6295000
P97311;Q3ULG5	DNA replication licensing factor MCM6	Mcm6;Mcm6	600;600	KISKESEDFIVEQYKRLRQRDGSGVTKSSWR	_R(ci)LR(ci)QR(ci)DGSGVTK_	R(1)LR(0.999)Q(0.067)R(0.934)DGSGVTK		0
P97311;Q3ULG5	DNA replication licensing factor MCM6	Mcm6;Mcm6	602;602	SKESEDFIVEQYKRLRQRDGSGVTKSSWRIT	_R(ci)LR(ci)QR(ci)DGSGVTK_	R(1)LR(0.999)Q(0.067)R(0.934)DGSGVTK		0
P97311;Q3ULG5	DNA replication licensing factor MCM6	Mcm6;Mcm6	604;604	ESEDFIVEQYKRLRQRDGSGVTKSSWRITVR	_R(ci)LR(ci)QR(ci)DGSGVTK_	R(1)LR(0.999)Q(0.067)R(0.934)DGSGVTK		0
P97326	Cadherin-6	Cdh6	45	GFPAKRKALELSANSRNELSRSKRSWMWNQF	_ALELSAN(ci)SR(ci)NELSRSK_	ALELSAN(0.613)SR(0.49)N(0.449)ELSR(0.449)SK		0
P97326	Cadherin-6	Cdh6	50	RKALELSANSRNELSRSKRSWMWNQFFLLEE	_ALELSAN(ci)SR(ci)NELSRSK_	ALELSAN(0.613)SR(0.49)N(0.449)ELSR(0.449)SK		0
P97351;D3Z6C3;D3Z7W7	40S ribosomal protein S3a	Rps3a;Gm10119;Gm9000	162;162;162	NNQIRKTSYAQHQQVRQIRKKMMEIMTREVQ	_TSYAQHQQVR(ci)QIR(ci)K_	TSYAQHQQVR(1)QIR(1)K		16779000
P97351;D3Z6C3;D3Z7W7	40S ribosomal protein S3a	Rps3a;Gm10119;Gm9000	165;165;165	IRKTSYAQHQQVRQIRKKMMEIMTREVQTND	_TSYAQHQQVR(ci)QIR(ci)K_	TSYAQHQQVR(1)QIR(1)K		16779000
Q04447	Creatine kinase B-type	Ckb	96	SYDVFKDLFDPIIEERHGGYQPSDEHKTDLN	_DLFDPIIEER(ci)HGGYQPSDEHK_	DLFDPIIEER(0.992)HGGYQ(0.008)PSDEHK		23649000
Q06185	ATP synthase subunit e, mitochondrial	Atp5i	56	RRIAAEEKKRLDELKRIERELAEAQDDSILK	_R(ci)IER(ci)ELAEAQDDSILK_	R(1)IER(1)ELAEAQDDSILK		30483000
Q06185	ATP synthase subunit e, mitochondrial	Atp5i	59	AAEEKKRLDELKRIERELAEAQDDSILK___	_R(ci)IER(ci)ELAEAQDDSILK_	R(1)IER(1)ELAEAQDDSILK		30483000
Q08288	Cell growth-regulating nucleolar protein	Lyar	259	KKKAQGGQASEEGADRNGGPGEDAAEGQTKT	_AQGGQASEEGADR(ci)NGGPGEDAAEGQTK_	AQGGQASEEGADR(0.5)N(0.5)GGPGEDAAEGQTK		0
Q148R4;Q8BM18		Spink5;Spink5	288;288	EEKGKAEKNQKDAEERAKAKMEIQKRCSEFQ	_DAEER(ci)AKAKM(ox)EIQ(ci)K_	DAEER(1)AKAKMEIQ(1)K		0
Q1HFZ0;Q1HFZ0-2	tRNA (cytosine(34)-C(5))-methyltransferase	Nsun2	638;572	MEDVKTLLTQENPFFRKLSSEAYSQVKDLAK	_TLLTQENPFFR(ci)K_	TLLTQENPFFR(1)K		0
Q3TBQ1		Krt80	2	______________MRTVYEQELKDLTAQVK	_(ac)R(ci)TVYEQ(ci)ELKDLTAQ(ci)VK_	R(1)TVYEQ(1)ELKDLTAQ(1)VK		0
Q3TP27;Q8K212;E9Q7E9;Q3V3Q7	Phosphofurin acidic cluster sorting protein 1;Phosphofurin acidic cluster sorting protein 2	Pacs1;Pacs1;Pacs2;Pacs2	61;194;117;87	HFLKRDANKLQIMLQRRKRYKNRTILGYKTL	_LQ(ci)IM(ox)LQ(ci)R(ci)R(ci)K_	LQ(1)IMLQ(1)R(1)R(1)K		0
Q3TP27;Q8K212;E9Q7E9;Q3V3Q7	Phosphofurin acidic cluster sorting protein 1;Phosphofurin acidic cluster sorting protein 2	Pacs1;Pacs1;Pacs2;Pacs2	62;195;118;88	FLKRDANKLQIMLQRRKRYKNRTILGYKTLA	_LQ(ci)IM(ox)LQ(ci)R(ci)R(ci)K_	LQ(1)IMLQ(1)R(1)R(1)K		0
Q9WTX6;Q3TPM3;D3Z2H3;D3YUS8	Cullin-1	Cul1;Cul1;Cul1;Cul1	5;5;5;5	___________MSSNRSQNPHGLKQIGLDQI	_(ac)SSNR(ci)SQNPHGLK_	SSN(0.142)R(0.857)SQNPHGLK		0
Q3U8K7;Q3U8K7-3;Q3U8K7-5;Q3U8K7-2;Q3U8K7-4	Histone-lysine N-methyltransferase SUV420H1	Suv420h1	16;16;16;16;16	MKWLGDSKNMVVNGRRNGGKLSNDHQQNQSK	_(ac)M(ox)KWLGDSKNMVVNGRR(ci)N(ci)GGK_	MKWLGDSKN(0.001)MVVN(0.091)GR(0.034)R(0.937)N(0.937)GGK		8607400
Q3UHX2	28 kDa heat- and acid-stable phosphoprotein	Pdap1	88	KRKGVEGLIDIENPNRVAQTTKKVTQLDLDG	_GVEGLIDIENPNR(ci)VAQTTK_	GVEGLIDIENPN(0.093)R(0.899)VAQ(0.008)TTK		24908000
Q3UXZ6	Protein FAM81A	Fam81a	276	ANERDVEKKLSQMSARLDKIEESQKRNAEGQ	_LSQ(ci)MSAR(ci)LDK_	LSQ(1)MSAR(1)LDK		0
Q59J78	Mimitin, mitochondrial	Ndufaf2	139	TATQVKGHASAPYFGREEPSVAPTSTGKTFQ	_GHASAPYFGR(ci)EEPSVAPTSTGK_	GHASAPYFGR(1)EEPSVAPTSTGK		14134000
Q5M6W3	Uncharacterized protein C2orf63 homolog		135	LVYHQRRAIQLEAKMRIIENNSTAIQLQIDQ	_MR(ci)IIENNSTAIQLQ(ci)IDQ(ci)M(ox)KQLR(ci)M(ox)EYDKK_	MR(0.312)IIEN(0.312)N(0.312)STAIQ(0.231)LQ(0.825)IDQ(0.543)MKQ(0.477)LR(0.988)MEYDKK		0
Q61029;Q61029-3;F6QXX3	Lamina-associated polypeptide 2, isoforms beta/delta/epsilon/gamma	Tmpo;Tmpo	296;256;229	AETIKASSNESLVANRLTGNFKHASSILPIT	_ASSNESLVANR(ci)LTGNFK_	ASSNESLVAN(0.021)R(0.978)LTGN(0.001)FK		17680000
Q61166	Microtubule-associated protein RP/EB family member 1	Mapre1	162	SKPKKPLGSSTAAPQRPIATQRTTAAPKAGP	_KPLGSSTAAPQR(ci)PIATQR(ci)TTAAPK_	KPLGSSTAAPQ(0.269)R(0.731)PIATQ(0.269)R(0.731)TTAAPK		8432800
Q61166	Microtubule-associated protein RP/EB family member 1	Mapre1	168	LGSSTAAPQRPIATQRTTAAPKAGPGMVRKN	_KPLGSSTAAPQRPIATQR(ci)TTAAPK_	KPLGSSTAAPQRPIATQ(0.033)R(0.967)TTAAPK		8432800
Q61881	DNA replication licensing factor MCM7	Mcm7	455	GVCCIDEFDKMAEADRTAIHEVMEQQTISIA	_MAEADR(ci)TAIHEVM(ox)EQ(ci)QTISIAK_	MAEADR(1)TAIHEVMEQ(0.5)Q(0.5)TISIAK		0
Q61937;E9Q5T3;Q5SQB5;Q9DAY9	Nucleophosmin	Npm1;Gm5611;Npm1;Npm1	219;211;219;219	QKSNQNGKDLKPSTPRSKGQESFKKQEKTPK	_SNQN(ci)GKDLKPSTPR(ci)SK_	SNQN(1)GKDLKPSTPR(1)SK		15371000
Q8K2X7;Q64267-2;Q64267	DNA repair protein complementing XP-A cells homolog	Xpa;Xpa	206;206;206	EVWGSQEALEDAKEVRQENREKMKQKKFDKK	_EVR(ci)QENREKM(ox)KQK_	EVR(0.5)Q(0.5)ENREKMKQK		0
Q64727;E9Q9D0	Vinculin	Vcl;Vcl	976;44	VTRLAKEVAKQCTDKRIRTNLLQVCERIPTI	_R(ci)IRTNLLQVCER(ci)IPTISTQ(ci)LK_	R(0.493)IR(0.493)TN(0.015)LLQ(0.01)VCER(0.995)IPTISTQ(0.995)LK		0
Q64727;E9Q9D0	Vinculin	Vcl;Vcl	978;46	RLAKEVAKQCTDKRIRTNLLQVCERIPTIST	_R(ci)IRTNLLQVCER(ci)IPTISTQ(ci)LK_	R(0.493)IR(0.493)TN(0.015)LLQ(0.01)VCER(0.995)IPTISTQ(0.995)LK		0
Q64727;E9Q9D0	Vinculin	Vcl;Vcl	987;55	CTDKRIRTNLLQVCERIPTISTQLKILSTVK	_R(ci)IRTNLLQVCER(ci)IPTISTQ(ci)LK_	R(0.493)IR(0.493)TN(0.015)LLQ(0.01)VCER(0.995)IPTISTQ(0.995)LK		0
Q69Z91;Q99NB1	Acetyl-coenzyme A synthetase 2-like, mitochondrial	Acss1;Acss1	247;246	AVKSCPTVQHVLVAHRTDTKVPMGSLDIPLE	_SCPTVQ(ci)HVLVAHR(ci)TDTKVPM(ox)GSLDIPLEQ(ci)EM(ox)AK_	SCPTVQ(1)HVLVAHR(1)TDTKVPMGSLDIPLEQ(1)EMAK		0
Q6A009;Q14B86	E3 ubiquitin-protein ligase listerin	Ltn1;Ltn1	8;8	________MGGKNKQRTKGNLRPSNSGRAAE	_NKQ(ci)R(ci)TKGN(ci)LR(ci)PSN(ci)SGR(ci)AAELLAK_	N(0.191)KQ(0.908)R(0.908)TKGN(0.993)LR(1)PSN(1)SGR(1)AAELLAK		0
Q6A009;Q14B86	E3 ubiquitin-protein ligase listerin	Ltn1;Ltn1	14;14	__MGGKNKQRTKGNLRPSNSGRAAELLAKEQ	_NKQ(ci)R(ci)TKGN(ci)LR(ci)PSN(ci)SGR(ci)AAELLAK_	N(0.191)KQ(0.908)R(0.908)TKGN(0.993)LR(1)PSN(1)SGR(1)AAELLAK		0
Q6A009;Q14B86	E3 ubiquitin-protein ligase listerin	Ltn1;Ltn1	20;20	NKQRTKGNLRPSNSGRAAELLAKEQGTVPGF	_NKQ(ci)R(ci)TKGN(ci)LR(ci)PSN(ci)SGR(ci)AAELLAK_	N(0.191)KQ(0.908)R(0.908)TKGN(0.993)LR(1)PSN(1)SGR(1)AAELLAK		0
Q6P9R2;F7AVI9	Serine/threonine-protein kinase OSR1	Oxsr1;Oxsr1	307;36	QKAKNKEFLQEKILQRAPTISERSKKVRRVP	_ILQR(ci)APTISER(ci)SK_	ILQ(0.011)R(0.989)APTISER(1)SK		14320000
Q6P9R2;F7AVI9	Serine/threonine-protein kinase OSR1	Oxsr1;Oxsr1	314;43	FLQEKILQRAPTISERSKKVRRVPGSSGRLH	_ILQR(ci)APTISER(ci)SK_	ILQ(0.011)R(0.989)APTISER(1)SK		14320000
Q6ZWU9	40S ribosomal protein S27	Rps27	17	PLAKDLLHPSPEEEKRKHKKKRLVQSPNSYF	_DLLHPSPEEEKR(ci)K_	DLLHPSPEEEKR(1)K		22358000
Q6ZWV7;G3UWD7	60S ribosomal protein L35	Rpl35;Gm10269	89;89	KGKKYKPLDLRPKKTRAMRRRLTKHEEKLKT	_TR(ci)AMR(ci)R(ci)R(ci)LTK_	TR(1)AMR(1)R(1)R(1)LTK		46483000
Q6ZWV7;G3UWD7	60S ribosomal protein L35	Rpl35;Gm10269	92;92	KYKPLDLRPKKTRAMRRRLTKHEEKLKTKKQ	_TR(ci)AMR(ci)R(ci)R(ci)LTK_	TR(1)AMR(1)R(1)R(1)LTK		46483000
Q6ZWV7;G3UWD7	60S ribosomal protein L35	Rpl35;Gm10269	93;93	YKPLDLRPKKTRAMRRRLTKHEEKLKTKKQQ	_TR(ci)AMR(ci)R(ci)R(ci)LTK_	TR(1)AMR(1)R(1)R(1)LTK		46483000
Q6ZWV7;G3UWD7	60S ribosomal protein L35	Rpl35;Gm10269	94;94	KPLDLRPKKTRAMRRRLTKHEEKLKTKKQQR	_TR(ci)AMR(ci)R(ci)R(ci)LTK_	TR(1)AMR(1)R(1)R(1)LTK		46483000
Q6ZWY3;D3YYB0;D6RH49	40S ribosomal protein S27-like;40S ribosomal protein S27;40S ribosomal protein S27	Rps27l;Rps27l;Rps27l	5;5;5	___________MPLARDLLHPSLEEEKKKHK	_PLAR(ci)DLLHPSLEEEK_	PLAR(1)DLLHPSLEEEK		0
Q6ZWZ6;P63323;D3Z1P4	40S ribosomal protein S12;40S ribosomal protein S12;40S ribosomal protein S12	Rps12;Rps12;Gm10063	33;33;33	LQEVLKTALIHDGLARGIREAAKALDKRQAH	_TALIHDGLAR(ci)GIR(ci)EAAK_	TALIHDGLAR(1)GIR(1)EAAK		11539000
Q6ZWZ6;P63323;D3Z1P4	40S ribosomal protein S12;40S ribosomal protein S12;40S ribosomal protein S12	Rps12;Rps12;Gm10063	36;36;36	VLKTALIHDGLARGIREAAKALDKRQAHLCV	_TALIHDGLAR(ci)GIR(ci)EAAK_	TALIHDGLAR(1)GIR(1)EAAK		11539000
Q71RI9	Kynurenine--oxoglutarate transaminase 3	Ccbl2	6	__________MLLAQRRLISLGCRSKPIKTI	_(ac)MLLAQ(ci)RRLISLGCR(ci)SKPIK_	MLLAQ(0.344)R(0.344)R(0.312)LISLGCR(1)SKPIK		0
Q71RI9	Kynurenine--oxoglutarate transaminase 3	Ccbl2	14	__MLLAQRRLISLGCRSKPIKTIYSSSKVLG	_(ac)MLLAQ(ci)RRLISLGCR(ci)SKPIK_	MLLAQ(0.344)R(0.344)R(0.312)LISLGCR(1)SKPIK		0
Q792Z0		Prss3	101	QFVNAAKIIKHPNFNRKTLNNDIMLLKLSSP	_IIKHPN(ci)FN(ci)RKTLN(ci)NDIMLLK_	IIKHPN(0.904)FN(0.508)R(0.508)KTLN(0.541)N(0.541)DIMLLK		0
Q7M6Z4;Q7M6Z4-2	Kinesin-like protein KIF27	Kif27	507;23	DQVVFTQKDLELEELRTQVQLMMQESKGHAV	_DLELEELR(ci)TQ(ci)VQ(ci)LM(ox)MQ(ci)ESK_	DLELEELR(1)TQ(1)VQ(1)LMMQ(1)ESK		0
Q7TPQ3;Q7TPQ3-5;Q7TPQ3-2	E3 ubiquitin-protein ligase SHPRH	Shprh	1352;1352;1352	RNRVSAVDELAMATERLRVRHPKEPKPNPPV	_LLHEYWM(ox)TLR(ci)N(ci)RVSAVDELAM(ox)ATER(ci)LRVRHPK_	LLHEYWMTLR(0.64)N(0.64)R(0.64)VSAVDELAMATER(0.36)LR(0.36)VR(0.36)HPK		0
Q7TPQ3;Q7TPQ3-5;Q7TPQ3-2	E3 ubiquitin-protein ligase SHPRH	Shprh	1354;1354;1354	RVSAVDELAMATERLRVRHPKEPKPNPPVHH	_LLHEYWM(ox)TLR(ci)N(ci)RVSAVDELAM(ox)ATER(ci)LRVRHPK_	LLHEYWMTLR(0.64)N(0.64)R(0.64)VSAVDELAMATER(0.36)LR(0.36)VR(0.36)HPK		0
Q7TPQ3;Q7TPQ3-5;Q7TPQ3-2	E3 ubiquitin-protein ligase SHPRH	Shprh	1356;1356;1356	SAVDELAMATERLRVRHPKEPKPNPPVHHII	_LLHEYWM(ox)TLR(ci)N(ci)RVSAVDELAM(ox)ATER(ci)LRVRHPK_	LLHEYWMTLR(0.64)N(0.64)R(0.64)VSAVDELAMATER(0.36)LR(0.36)VR(0.36)HPK		0
Q7TRA0		Olfr996	302	PLIYSLRNQEVKNAFRRTLEKKHFLTGA___	_N(ci)AFR(ci)R(ci)TLEK_	N(1)AFR(1)R(1)TLEK		0
Q7TRA0		Olfr996	303	LIYSLRNQEVKNAFRRTLEKKHFLTGA____	_N(ci)AFR(ci)R(ci)TLEK_	N(1)AFR(1)R(1)TLEK		0
Q80X41;Q80X41-3;Q80X41-5;Q80X41-2	Serine/threonine-protein kinase VRK1	Vrk1	321;321;319;321	VKLLEYTEKPLYQNLRDILLQGLKAIGSKDD	_LLEYTEKPLYQNLR(ci)DILLQGLK_	LLEYTEKPLYQ(0.164)N(0.164)LR(0.666)DILLQ(0.006)GLK		0
Q80YN3;F7BNZ5	Breast carcinoma-amplified sequence 1 homolog	Bcas1;Bcas1	353;190	RLDSPRLGLSFRKLFRHKDTENSPTTSANLK	_LFR(ci)HKDTENSPTTSANLK_	LFR(1)HKDTENSPTTSANLK		10372000
Q80YN3;F7BNZ5	Breast carcinoma-amplified sequence 1 homolog	Bcas1;Bcas1	338;175	AGQKMSETQAKSKKKRLDSPRLGLSFRKLFR	_R(ci)LDSPR(ci)LGLSFR(ci)K_	R(1)LDSPR(1)LGLSFR(1)K		0
Q80YN3;F7BNZ5	Breast carcinoma-amplified sequence 1 homolog	Bcas1;Bcas1	343;180	SETQAKSKKKRLDSPRLGLSFRKLFRHKDTE	_R(ci)LDSPR(ci)LGLSFR(ci)K_	R(1)LDSPR(1)LGLSFR(1)K		0
Q80YN3;F7BNZ5	Breast carcinoma-amplified sequence 1 homolog	Bcas1;Bcas1	349;186	SKKKRLDSPRLGLSFRKLFRHKDTENSPTTS	_R(ci)LDSPR(ci)LGLSFR(ci)K_	R(1)LDSPR(1)LGLSFR(1)K		0
Q922I7;Q8BGJ5;E9Q4L8;P17225;E9QMW9;Q8C2R5;E9Q0W3	Polypyrimidine tract-binding protein 1	Ptbp1;Ptbp1;Ptbp1;Ptbp1;Ptbp1;Ptbp1;Ptbp1	51;51;51;51;51;51;21	SAANGNDSKKFKGDNRSAGVPSRVIHVRKLP	_GDN(ci)R(ci)SAGVPSR(ci)VIHVR(ci)K_	GDN(1)R(1)SAGVPSR(1)VIHVR(1)K		0
Q922I7;Q8BGJ5;E9Q4L8;P17225;E9QMW9;Q8C2R5;E9Q0W3	Polypyrimidine tract-binding protein 1	Ptbp1;Ptbp1;Ptbp1;Ptbp1;Ptbp1;Ptbp1;Ptbp1	58;58;58;58;58;58;28	SKKFKGDNRSAGVPSRVIHVRKLPSDVTEGE	_GDN(ci)R(ci)SAGVPSR(ci)VIHVR(ci)K_	GDN(1)R(1)SAGVPSR(1)VIHVR(1)K		0
Q922I7;Q8BGJ5;E9Q4L8;P17225;E9QMW9;Q8C2R5;E9Q0W3	Polypyrimidine tract-binding protein 1	Ptbp1;Ptbp1;Ptbp1;Ptbp1;Ptbp1;Ptbp1;Ptbp1	63;63;63;63;63;63;33	GDNRSAGVPSRVIHVRKLPSDVTEGEVISLG	_GDN(ci)R(ci)SAGVPSR(ci)VIHVR(ci)K_	GDN(1)R(1)SAGVPSR(1)VIHVR(1)K		0
Q8BP47	Asparagine--tRNA ligase, cytoplasmic	Nars	101	MKNDSREKKEAEDNLRREKNLEEAKKIIIKN	_KEAEDN(ci)LR(ci)R(ci)EK_	KEAEDN(1)LR(1)R(1)EK		11611000
Q8BP47	Asparagine--tRNA ligase, cytoplasmic	Nars	102	KNDSREKKEAEDNLRREKNLEEAKKIIIKND	_KEAEDN(ci)LR(ci)R(ci)EK_	KEAEDN(1)LR(1)R(1)EK		11611000
Q8C5W4;Q8C5W4-2	MORC family CW-type zinc finger protein 2B	Morc2b	748;748	SPEVSDEIEDEDRRKRMCKRGRFTVKKEKIQ	_R(ci)M(ox)CKR(ci)GR(ci)FTVK_	R(1)MCKR(1)GR(1)FTVK		0
Q8C5W4;Q8C5W4-2	MORC family CW-type zinc finger protein 2B	Morc2b	752;752	SDEIEDEDRRKRMCKRGRFTVKKEKIQASEL	_R(ci)M(ox)CKR(ci)GR(ci)FTVK_	R(1)MCKR(1)GR(1)FTVK		0
Q8C5W4;Q8C5W4-2	MORC family CW-type zinc finger protein 2B	Morc2b	754;754	EIEDEDRRKRMCKRGRFTVKKEKIQASELSD	_R(ci)M(ox)CKR(ci)GR(ci)FTVK_	R(1)MCKR(1)GR(1)FTVK		0
Q8JZU2		Slc25a1	5	___________MAAPRGPRALSAAAPGSGKP	_(ac)AAPR(ci)GPR(ci)ALSAAAPGSGKPK_	AAPR(1)GPR(1)ALSAAAPGSGKPK		13460000
Q8JZU2		Slc25a1	8	________MAAPRGPRALSAAAPGSGKPKLT	_(ac)AAPR(ci)GPR(ci)ALSAAAPGSGKPK_	AAPR(1)GPR(1)ALSAAAPGSGKPK		13460000
Q8K1M6-3;Q8K1M6;Q8K1M6-2;E9PUD2;Q8K1M6-4	Dynamin-1-like protein	Dnm1l;Dnm1l	602;645;619;615;515	NLLDVPVPVARKLSAREQRDCEVIERLIKSY	_LSAR(ci)EQ(ci)R(ci)DCEVIER(ci)LIK_	LSAR(1)EQ(1)R(1)DCEVIER(1)LIK		0
Q8K1M6-3;Q8K1M6;Q8K1M6-2;E9PUD2;Q8K1M6-4	Dynamin-1-like protein	Dnm1l;Dnm1l	605;648;622;618;518	DVPVPVARKLSAREQRDCEVIERLIKSYFLI	_LSAR(ci)EQ(ci)R(ci)DCEVIER(ci)LIK_	LSAR(1)EQ(1)R(1)DCEVIER(1)LIK		0
Q8K1M6-3;Q8K1M6;Q8K1M6-2;E9PUD2;Q8K1M6-4	Dynamin-1-like protein	Dnm1l;Dnm1l	612;655;629;625;525	RKLSAREQRDCEVIERLIKSYFLIVRKNIQD	_LSAR(ci)EQ(ci)R(ci)DCEVIER(ci)LIK_	LSAR(1)EQ(1)R(1)DCEVIER(1)LIK		0
Q8K297	Procollagen galactosyltransferase 1	Glt25d1	113	EWLVAVKGLYHSVEWRPAEEPSSYPDEEGPK	_GLYHSVEWR(ci)PAEEPSSYPDEEGPK_	GLYHSVEWR(1)PAEEPSSYPDEEGPK		0
Q8QZY1	Eukaryotic translation initiation factor 3 subunit L	Eif3l	78	VSDLIDQKVYELQASRVSSDVIDQKVYEIQD	_VYELQASR(ci)VSSDVIDQK_	VYELQASR(1)VSSDVIDQK		9600600
Q8R001;Q8R001-2;E9Q6X0;D3YYK8	Microtubule-associated protein RP/EB family member 2	Mapre2;Mapre2;Mapre2	225;216;183;183	ASKPGSTPSRPSSAKRASSSGSASRSDKDLE	_R(ci)ASSSGSASR(ci)SDKDLETQVIQLNEQVHSLK_	R(0.955)ASSSGSASR(0.95)SDKDLETQ(0.095)VIQLNEQVHSLK		66971000
Q8R001;Q8R001-2;E9Q6X0;D3YYK8	Microtubule-associated protein RP/EB family member 2	Mapre2;Mapre2;Mapre2	234;225;192;192	RPSSAKRASSSGSASRSDKDLETQVIQLNEQ	_R(ci)ASSSGSASR(ci)SDKDLETQVIQLNEQVHSLK_	R(0.955)ASSSGSASR(0.95)SDKDLETQ(0.095)VIQLNEQVHSLK		66971000
Q8R001;Q8R001-2;E9Q6X0;D3YYK8	Microtubule-associated protein RP/EB family member 2	Mapre2;Mapre2;Mapre2	219;210;177;177	AAKSSPASKPGSTPSRPSSAKRASSSGSASR	_SSPASKPGSTPSR(ci)PSSAK_	SSPASKPGSTPSR(1)PSSAK		33797000
Q8R379		Gimap7	266	IQAIRENYNLKIRNLREEAEKNIFNQIIEEV	_IRN(ci)LREEAEK_	IRN(0.5)LR(0.5)EEAEK		0
Q8VD75	Huntingtin-interacting protein 1	Hip1	400	SGLTGQLDNMKIESQRAMLQLKGRVSELEAE	_IESQ(ci)R(ci)AM(ox)LQLK_	IESQ(0.985)R(0.988)AMLQ(0.027)LK		0
Q8VIJ6	Splicing factor, proline- and glutamine-rich	Sfpq	278	KISDSEGFKANLSLLRRPGEKTYTQRCRLFV	_ANLSLLR(ci)R(ci)PGEK_	ANLSLLR(1)R(1)PGEK		0
Q8VIJ6	Splicing factor, proline- and glutamine-rich	Sfpq	279	ISDSEGFKANLSLLRRPGEKTYTQRCRLFVG	_ANLSLLR(ci)R(ci)PGEK_	ANLSLLR(1)R(1)PGEK		0
Q91YD3	mRNA-decapping enzyme 1A	Dcp1a	9	_______MALSCSTVRPRRRGSALRSKMELL	_(ac)MALSCSTVR(ci)PR(ci)RRGSALRSK_	MALSCSTVR(0.471)PR(0.471)R(0.471)R(0.471)GSALR(0.115)SK		0
Q91YD3	mRNA-decapping enzyme 1A	Dcp1a	11	_____MALSCSTVRPRRRGSALRSKMELLSR	_(ac)MALSCSTVR(ci)PR(ci)RRGSALRSK_	MALSCSTVR(0.471)PR(0.471)R(0.471)R(0.471)GSALR(0.115)SK		0
Q91YD3	mRNA-decapping enzyme 1A	Dcp1a	12	____MALSCSTVRPRRRGSALRSKMELLSRA	_(ac)MALSCSTVR(ci)PR(ci)RRGSALRSK_	MALSCSTVR(0.471)PR(0.471)R(0.471)R(0.471)GSALR(0.115)SK		0
Q91YD3	mRNA-decapping enzyme 1A	Dcp1a	13	___MALSCSTVRPRRRGSALRSKMELLSRAE	_(ac)MALSCSTVR(ci)PR(ci)RRGSALRSK_	MALSCSTVR(0.471)PR(0.471)R(0.471)R(0.471)GSALR(0.115)SK		0
Q921C1	Gap junction gamma-3 protein	Gjc3	252	KLSFLKKLPTSESSVRSKDTTDELSVVEAKE	_KLPTSESSVR(ci)SK_	KLPTSESSVR(1)SK		52553000
Q921L3	Transmembrane and coiled-coil domain-containing protein 1	Tmco1	63	KKLEKKKETITESAGRQQKKKIERQEEKLKN	_KKETITESAGR(ci)QQK_	KKETITESAGR(0.97)Q(0.029)Q(0.001)K		10062000
Q922D8;Q8BXX7	C-1-tetrahydrofolate synthase, cytoplasmic;Methylenetetrahydrofolate dehydrogenase;Methenyltetrahydrofolate cyclohydrolase;Formyltetrahydrofolate synthetase	Mthfd1;Mthfd1	17;17	APAGILNGKLVSAQIRDRLKNQVTRMQEQVP	_LVSAQIR(ci)DR(ci)LK_	LVSAQIR(1)DR(1)LK		23099000
Q922D8;Q8BXX7	C-1-tetrahydrofolate synthase, cytoplasmic;Methylenetetrahydrofolate dehydrogenase;Methenyltetrahydrofolate cyclohydrolase;Formyltetrahydrofolate synthetase	Mthfd1;Mthfd1	19;19	AGILNGKLVSAQIRDRLKNQVTRMQEQVPGF	_LVSAQIR(ci)DR(ci)LK_	LVSAQIR(1)DR(1)LK		23099000
Q923D4	Splicing factor 3B subunit 5	Sf3b5	4	____________MTDRYTIHSQLEHLQSKYI	_(ac)TDR(ci)YTIHSQLEHLQSK_	TDR(1)YTIHSQLEHLQSK		4445700
Q924K1	Aryl-hydrocarbon-interacting protein-like 1	Aipl1	298	AKADLEKVLELEPSMRKAVLRELRLLESRLA	_VLELEPSM(ox)R(ci)K_	VLELEPSMR(1)K		0
Q99KI0	Aconitate hydratase, mitochondrial	Aco2	534	GKKFKLEAPDADELPRSDFDPGQDTYQHPPK	_FKLEAPDADELPR(ci)SDFDPGQDTYQHPPK_	FKLEAPDADELPR(0.996)SDFDPGQ(0.004)DTYQHPPK		0
Q99KI0	Aconitate hydratase, mitochondrial	Aco2	84	IVYGHLDDPANQEIERGKTYLRLRPDRVAMQ	_IVYGHLDDPANQEIER(ci)GK_	IVYGHLDDPANQEIER(1)GK		0
Q99LJ0	CTTNBP2 N-terminal-like protein	Cttnbp2nl	259	IEREQLRAKLNREENRTRALKEEVESLKKLV	_LN(ci)REEN(ci)RTR(ci)ALK_	LN(0.945)R(0.077)EEN(0.568)R(0.568)TR(0.842)ALK		0
Q99LJ0	CTTNBP2 N-terminal-like protein	Cttnbp2nl	261	REQLRAKLNREENRTRALKEEVESLKKLVKD	_LN(ci)REEN(ci)RTR(ci)ALK_	LN(0.945)R(0.077)EEN(0.568)R(0.568)TR(0.842)ALK		0
Q99MN1;Q8R2P8	Lysine--tRNA ligase;Lysyl-tRNA synthetase	Kars;Kars	146;175	HAKRASGGKLIFYDLRGEGVKLQVMANSRNY	_LIFYDLR(ci)GEGVK_	LIFYDLR(1)GEGVK		0
Q99P72;Q8BHF5;Q8BH78	Reticulon-4	Rtn4;Rtn4;Rtn4	137;137;137	AVLPSKLPEDDEPPARPPAPAGASPLAEPAA	_LPEDDEPPAR(ci)PPAPAGASPLAEPAAPPSTPAAPK_	LPEDDEPPAR(1)PPAPAGASPLAEPAAPPSTPAAPK		0
Q99PL6;Q99PL6-2	UBX domain-containing protein 6	Ubxn6	340;287	KEEQRELRKYTYALVRVRLPDGCLLQGTFYA	_YTYALVR(ci)VR(ci)LPDGCLLQ(ci)GTFYAR(ci)EK_	YTYALVR(1)VR(1)LPDGCLLQ(1)GTFYAR(1)EK		0
Q99PL6;Q99PL6-2	UBX domain-containing protein 6	Ubxn6	342;289	EQRELRKYTYALVRVRLPDGCLLQGTFYARE	_YTYALVR(ci)VR(ci)LPDGCLLQ(ci)GTFYAR(ci)EK_	YTYALVR(1)VR(1)LPDGCLLQ(1)GTFYAR(1)EK		0
Q99PL6;Q99PL6-2	UBX domain-containing protein 6	Ubxn6	356;303	VRLPDGCLLQGTFYAREKLSALFRFVREALQ	_YTYALVR(ci)VR(ci)LPDGCLLQ(ci)GTFYAR(ci)EK_	YTYALVR(1)VR(1)LPDGCLLQ(1)GTFYAR(1)EK		0
Q99PV0	Pre-mRNA-processing-splicing factor 8	Prpf8	2045	EKQTKEQSQLTATQTRTVNKHGDEIITSTTS	_EQSQLTATQTR(ci)TVNK_	EQSQLTATQ(0.053)TR(0.941)TVN(0.006)K		19217000
Q9CQD1	Ras-related protein Rab-5A	Rab5a	120	EESFARAKNWVKELQRQASPNIVIALSGNKA	_NWVKELQ(ci)R(ci)Q(ci)ASPN(ci)IVIALSGN(ci)K_	NWVKELQ(1)R(1)Q(1)ASPN(1)IVIALSGN(1)K		15964000
Q9CQI6	Coactosin-like protein	Cotl1	126	EFVISDRKELEEDFIRSELKKAGGANYDAQS	_ELEEDFIR(ci)SELKK_	ELEEDFIR(1)SELKK		18398000
Q9CQR2	40S ribosomal protein S21	Rps21	41	AKDHASIQMNVAEVDRTTGRFNGQFKTYGIC	_DHASIQM(ox)NVAEVDR(ci)TTGRFNGQFK_	DHASIQMNVAEVDR(0.316)TTGR(0.316)FN(0.316)GQ(0.053)FK		0
Q9CQR2	40S ribosomal protein S21	Rps21	45	ASIQMNVAEVDRTTGRFNGQFKTYGICGAIR	_DHASIQM(ox)NVAEVDRTTGR(ci)FNGQFK_	DHASIQMNVAEVDR(0.003)TTGR(0.364)FN(0.364)GQ(0.269)FK		0
E9PW43;Q9CQS8	Protein transport protein Sec61 subunit beta	Gm10320;Sec61b	42;25	NVGSSGRSPSKAVAARAAGSTVRQRKNASCG	_AVAAR(ci)AAGSTVR(ci)Q(ci)RK_	AVAAR(1)AAGSTVR(0.993)Q(0.503)R(0.503)K		393430000
E9PW43;Q9CQS8	Protein transport protein Sec61 subunit beta	Gm10320;Sec61b	49;32	SPSKAVAARAAGSTVRQRKNASCGTRSTGRT	_AVAAR(ci)AAGSTVR(ci)Q(ci)RK_	AVAAR(1)AAGSTVR(0.993)Q(0.503)R(0.503)K		393430000
E9PW43;Q9CQS8	Protein transport protein Sec61 subunit beta	Gm10320;Sec61b	51;34	SKAVAARAAGSTVRQRKNASCGTRSTGRTTS	_AVAAR(ci)AAGSTVR(ci)QR(ci)K_	AVAAR(1)AAGSTVR(0.988)Q(0.381)R(0.631)K		393430000
E9PW43;Q9CQS8	Protein transport protein Sec61 subunit beta	Gm10320;Sec61b	33;16	QPGPTPSGTNVGSSGRSPSKAVAARAAGSTV	_PGPTPSGTNVGSSGR(ci)SPSK_	PGPTPSGTNVGSSGR(1)SPSK		119240000
Q9CWK0;Q9CR57	60S ribosomal protein L14	Rpl14;Rpl14	98;98	NTKWAATRWAKKIDARERKAKMTDFDRFKVM	_KIDAR(ci)ER(ci)K_	KIDAR(1)ER(1)K		45116000
Q9CWK0;Q9CR57	60S ribosomal protein L14	Rpl14;Rpl14	100;100	KWAATRWAKKIDARERKAKMTDFDRFKVMKA	_KIDAR(ci)ER(ci)K_	KIDAR(1)ER(1)K		45116000
Q9CYG7;Q9CYG7-2	Mitochondrial import receptor subunit TOM34	Tomm34	183;183	ETAKTKSKEATATKSRVPSAGDVERAKALKE	_SR(ci)VPSAGDVER(ci)AK_	SR(1)VPSAGDVER(1)AK		10900000
Q9CYG7;Q9CYG7-2	Mitochondrial import receptor subunit TOM34	Tomm34	192;192	ATATKSRVPSAGDVERAKALKEEGNDLVKKG	_SR(ci)VPSAGDVER(ci)AK_	SR(1)VPSAGDVER(1)AK		10900000
Q9D0E1;Q9D0E1-2;B8JK32;B8JK33	Heterogeneous nuclear ribonucleoprotein M	Hnrnpm;Hnrnpm;Hnrnpm	153;153;153;153	GRPLKVKEDPDGEHARRAMQKVMATTGGMGM	_VKEDPDGEHAR(ci)R(ci)AM(ox)QK_	VKEDPDGEHAR(0.99)R(0.99)AMQ(0.021)K		21033000
Q9D0E1;Q9D0E1-2;B8JK32;B8JK33	Heterogeneous nuclear ribonucleoprotein M	Hnrnpm;Hnrnpm;Hnrnpm	154;154;154;154	RPLKVKEDPDGEHARRAMQKVMATTGGMGMG	_VKEDPDGEHAR(ci)R(ci)AM(ox)QK_	VKEDPDGEHAR(0.99)R(0.99)AMQ(0.021)K		21033000
Q9D0I6	WD repeat, SAM and U-box domain-containing protein 1	Wdsub1	467	SLVLTPNRTLKMAINRWLETHEK________	_KR(ci)TSPMTN(ci)LALPSLVLTPNRTLKM(ox)AIN(ci)RWLETHEK_	KR(0.991)TSPMTN(0.991)LALPSLVLTPN(0.053)R(0.053)TLKMAIN(0.456)R(0.456)WLETHEK		0
Q9D0J8	Parathymosin	Ptms	80	EDEEEEEEDEGPVRKRTAEEEDEADPKRQKT	_R(ci)TAEEEDEADPK_	R(1)TAEEEDEADPK		44479000
Q9D0R8	Protein LSM12 homolog	Lsm12	181	VEKHFRDVESQKILQRSQAQQPQKEAALSS_	_ILQR(ci)SQAQQPQK_	ILQ(0.002)R(0.998)SQAQQPQK		8899800
Q9D1R9	60S ribosomal protein L34	Rpl34	76	PKVLMRLSKTQKHVSRAYGGSMCAKCVRDRI	_HVSR(ci)AYGGSMCAK_	HVSR(1)AYGGSMCAK		10813000
Q9D1R9;D3Z4H3;D3YZW2	60S ribosomal protein L34	Rpl34;Gm10154;Gm6404	21;21;21	TYRRRLSYNTASNKTRLSRTPGNRIVYLYTK	_TR(ci)LSR(ci)TPGNR(ci)IVYLYTK_	TR(1)LSR(1)TPGN(0.183)R(0.817)IVYLYTK		135430000
Q9D1R9;D3Z4H3;D3YZW2	60S ribosomal protein L34	Rpl34;Gm10154;Gm6404	24;24;24	RRLSYNTASNKTRLSRTPGNRIVYLYTKKVG	_TR(ci)LSR(ci)TPGNR(ci)IVYLYTK_	TR(1)LSR(1)TPGN(0.211)R(0.789)IVYLYTK		135430000
Q9D1R9;D3Z4H3;D3YZW2	60S ribosomal protein L34	Rpl34;Gm10154;Gm6404	29;29;29	NTASNKTRLSRTPGNRIVYLYTKKVGKAPKS	_TR(ci)LSR(ci)TPGNR(ci)IVYLYTK_	TR(1)LSR(1)TPGN(0.183)R(0.817)IVYLYTK		135430000
Q9D1R9;D3Z4H3	60S ribosomal protein L34	Rpl34;Gm10154	4;4	____________MVQRLTYRRRLSYNTASNK	_VQR(ci)LTYR(ci)R(ci)R(ci)LSYNTASNK_	VQ(0.03)R(0.971)LTYR(1)R(1)R(1)LSYNTASNK		10695000
Q9D1R9;D3Z4H3	60S ribosomal protein L34	Rpl34;Gm10154	8;8	________MVQRLTYRRRLSYNTASNKTRLS	_VQR(ci)LTYR(ci)R(ci)R(ci)LSYNTASNK_	VQ(0.03)R(0.971)LTYR(1)R(1)R(1)LSYNTASNK		10695000
Q9D1R9;D3Z4H3	60S ribosomal protein L34	Rpl34;Gm10154	9;9	_______MVQRLTYRRRLSYNTASNKTRLSR	_VQR(ci)LTYR(ci)R(ci)R(ci)LSYNTASNK_	VQ(0.03)R(0.971)LTYR(1)R(1)R(1)LSYNTASNK		10695000
Q9D1R9;D3Z4H3	60S ribosomal protein L34	Rpl34;Gm10154	10;10	______MVQRLTYRRRLSYNTASNKTRLSRT	_VQR(ci)LTYR(ci)R(ci)R(ci)LSYNTASNK_	VQ(0.03)R(0.971)LTYR(1)R(1)R(1)LSYNTASNK		10695000
Q9D500		4930533L02Rik	7	_________MNKTQIRQDQKREHSKTSTAKA	_(ac)NKTQIR(ci)QDQK_	NKTQ(0.005)IR(0.497)Q(0.497)DQK		0
Q9D554	Splicing factor 3A subunit 3	Sf3a3	138	EAQNLVEFTDEEGYGRYLDLHDCYLKYINLK	_ARENPSEEAQN(ci)LVEFTDEEGYGR(ci)YLDLHDCYLK_	AREN(0.001)PSEEAQ(0.203)N(0.8)LVEFTDEEGYGR(0.995)YLDLHDCYLK		0
Q9D6U8	Protein FAM162A	Fam162a	140	KAAKRHESLTSLNLERKARLREEAAMKAKTD	_RHESLTSLNLER(ci)K_	RHESLTSLNLER(1)K		35264000
Q9DBP5	UMP-CMP kinase	Cmpk1	140	EICIERCLERGKSSGRSDDNRESLEKRIQTY	_SSGR(ci)SDDN(ci)RESLEK_	SSGR(1)SDDN(0.65)R(0.35)ESLEK		11554000
Q9NWG9	Melanoma-associated antigen H1	Mageh1	20	RKSRRRRNAKAAEENRNNRKSQASEASETPM	_AAEEN(ci)R(ci)N(ci)N(ci)R(ci)K_	AAEEN(1)R(1)N(1)N(1)R(1)K		0
Q9NWG9	Melanoma-associated antigen H1	Mageh1	23	RRRRNAKAAEENRNNRKSQASEASETPMAAS	_AAEEN(ci)R(ci)N(ci)N(ci)R(ci)K_	AAEEN(1)R(1)N(1)N(1)R(1)K		0
Q9R0P4;D6RI64	Small acidic protein	Smap;1110004F10Rik	5;5	___________MSAARESHPHGVKRSASPDD	_(ac)SAAR(ci)ESHPHGVK_	SAAR(1)ESHPHGVK		16995000
Q9R1C7;Q9R1C7-2	Pre-mRNA-processing factor 40 homolog A	Prpf40a	903;861	REKDKKEKDRDSEKDRSRQRSESKHKSPKKK	_DR(ci)SR(ci)Q(ci)R(ci)SESK_	DR(1)SR(1)Q(1)R(1)SESK		0
Q9R1C7;Q9R1C7-2	Pre-mRNA-processing factor 40 homolog A	Prpf40a	905;863	KDKKEKDRDSEKDRSRQRSESKHKSPKKKTG	_DR(ci)SR(ci)Q(ci)R(ci)SESK_	DR(1)SR(1)Q(1)R(1)SESK		0
Q9R1C7;Q9R1C7-2	Pre-mRNA-processing factor 40 homolog A	Prpf40a	907;865	KKEKDRDSEKDRSRQRSESKHKSPKKKTGKD	_DR(ci)SR(ci)Q(ci)R(ci)SESK_	DR(1)SR(1)Q(1)R(1)SESK		0
Q9WTP7;F6RP11	GTP:AMP phosphotransferase, mitochondrial	Ak3;Ak3	161;38	KTVGIDDLTGEPLIQREDDKPETVIKRLKAY	_TVGIDDLTGEPLIQR(ci)EDDKPETVIK_	TVGIDDLTGEPLIQ(0.125)R(0.875)EDDKPETVIK		14686000
Q9Z329;B2KF92	Inositol 1,4,5-trisphosphate receptor type 2	Itpr2;Itpr2	170;123	GNEGSWFYIHPFWKLRSEGDNIVVGDKVVLM	_LR(ci)SEGDNIVVGDK_	LR(1)SEGDNIVVGDK		16301000

## Sheet: Undifferentiated_HEAVYonly
Proteins	Protein names	Gene names	Positions within proteins	Sequence window	Modified sequence	Citrullination (RNQ) Probabilities	Citrullination (RNQ) Score diffs	Ratio H/L normalized	Intensity	Intensity L	Intensity H
A2API5;E9Q202;Q9JI18;F6YDG9	Low-density lipoprotein receptor-related protein 1B	Lrp1b;Lrp1b;Lrp1b;Lrp1b	3866;3835;3835;67	QIKTSVFCRCKPGFQRNMKGRECADLNECLL	_PGFQ(ci)R(ci)N(ci)M(ox)K_	PGFQ(1)R(1)N(1)MK	PGFQ(57.28)R(57.28)N(57.28)MK		12948000000	0	12948000000
B1ARU4;Q9QXZ0;E9QA63;E9QNP1;E9PVY7;Q9QXZ0-4;Q9QXZ0-2;Q9QXZ0-3;E9PVY6;F7ACR9;F6Q750	Microtubule-actin cross-linking factor 1	Macf1;Macf1;Macf1;Macf1;Macf1;Macf1;Macf1;Macf1	6594;6595;6595;4719;4570;4719;4568;4511;4681;4584;3680	LAGDTQKLDNLLGEVRDKWDTVCGKSVERQH	_TLLAGDTQ(ci)KLDN(ci)LLGEVR(ci)DK_	TLLAGDTQ(1)KLDN(1)LLGEVR(1)DK	TLLAGDTQ(78.02)KLDN(78.02)LLGEVR(78.02)DK		21129000	0	21129000
B2RQC6;E9QAI5;G3UWN2;B7ZN27;E9QAT6		Cad;Cad;Cad;Cad;Cad	122;122;122;122;122	WLQQRGIPGLQGVDTRELTKKLREQGSLLGK	_GIPGLQGVDTR(ci)ELTK_	GIPGLQGVDTR(1)ELTK	GIPGLQ(-50.82)GVDTR(50.82)ELTK		28778000	0	28778000
B2RQC6;E9QAI5;G3UWN2;B7ZN27		Cad;Cad;Cad;Cad	1857;1794;1857;1857	PGLPDGRFHLPPRIHRASDPGLPAEEPKEKP	_IHR(ci)ASDPGLPAEEPK_	IHR(1)ASDPGLPAEEPK	IHR(107.5)ASDPGLPAEEPK		8503900	0	8503900
E9PWZ3;Q9CQ09		Rpl3l;Rpl3l	277;110	VGCSIARAGQKGYHHRTELNKKIYRIGRGLH	_GYHHR(ci)TELNKK_	GYHHR(1)TELNKK	GYHHR(83.06)TELN(-83.06)KK		23549000	0	23549000
P14148;F6XI62	60S ribosomal protein L7	Rpl7;Rpl7	188;214	NELIYKRGYGKINKKRIALTDNSLIARSLGK	_R(ci)IALTDNSLIAR(ci)SLGK_	R(1)IALTDNSLIAR(1)SLGK	R(113.41)IALTDN(-33.79)SLIAR(33.79)SLGK		41754000	0	41754000
P14148;F6XI62	60S ribosomal protein L7	Rpl7;Rpl7	199;225	INKKRIALTDNSLIARSLGKFGIICMEDLIH	_R(ci)IALTDNSLIAR(ci)SLGK_	R(1)IALTDNSLIAR(1)SLGK	R(113.41)IALTDN(-33.79)SLIAR(33.79)SLGK		41754000	0	41754000
P19096	Fatty acid synthase;[Acyl-carrier-protein] S-acetyltransferase;[Acyl-carrier-protein] S-malonyltransferase;3-oxoacyl-[acyl-carrier-protein] synthase;3-oxoacyl-[acyl-carrier-protein] reductase;3-hydroxypalmitoyl-[acyl-carrier-protein] dehydratase;Enoyl-[acyl-carrier-protein] reductase;Oleoyl-[acyl-carrier-protein] hydrolase	Fasn	985	DHPEVPTPPESASVSRLTQGEVYKELRLRGY	_LFDHPEVPTPPESASVSR(ci)LTQGEVYK_	LFDHPEVPTPPESASVSR(0.994)LTQ(0.006)GEVYK	LFDHPEVPTPPESASVSR(22.41)LTQ(-22.41)GEVYK		7831000	0	7831000
P27659	60S ribosomal protein L3	Rpl3	378	IDLKFIDTTSKFGHGRFQTMEEKKAFMGPLK	_FGHGR(ci)FQTMEEK_	FGHGR(1)FQTMEEK	FGHGR(43.88)FQ(-43.88)TMEEK		41924000	0	41924000
P43276	Histone H1.5	Hist1h1b	79	KALAAGGYDVEKNNSRIKLGLKSLVSKGTLV	_ALAAGGYDVEKNNSR(ci)IK_	ALAAGGYDVEKN(0.002)N(0.026)SR(0.972)IK	ALAAGGYDVEKN(-26.3)N(-15.79)SR(15.79)IK		12044000	0	12044000
P62301;Q921R2	40S ribosomal protein S13	Rps13;Rps13	19;19	MHAPGKGLSQSALPYRRSVPTWLKLTSDDVK	_GLSQSALPYR(ci)R(ci)SVPTWLK_	GLSQSALPYR(1)R(1)SVPTWLK	GLSQ(-78)SALPYR(78)R(82.79)SVPTWLK		13262000	0	13262000
P62301;Q921R2	40S ribosomal protein S13	Rps13;Rps13	20;20	HAPGKGLSQSALPYRRSVPTWLKLTSDDVKE	_GLSQSALPYR(ci)R(ci)SVPTWLK_	GLSQSALPYR(1)R(1)SVPTWLK	GLSQ(-78)SALPYR(78)R(82.79)SVPTWLK		13262000	0	13262000
P62900;D3YVU2;D3YY62	60S ribosomal protein L31	Rpl31;Gm16382;Gm9858	63;63;63	EIRKFAMKEMGTPDVRIDTRLNKAVWAKGIR	_EMGTPDVR(ci)IDTR(ci)LNK_	EMGTPDVR(1)IDTR(0.947)LN(0.053)K	EMGTPDVR(60.63)IDTR(12.52)LN(-12.52)K		24549000	0	24549000
P62900;D3YVU2;D3YY62	60S ribosomal protein L31	Rpl31;Gm16382;Gm9858	67;67;67	FAMKEMGTPDVRIDTRLNKAVWAKGIRNVPY	_EMGTPDVR(ci)IDTR(ci)LNK_	EMGTPDVR(1)IDTR(0.947)LN(0.053)K	EMGTPDVR(60.63)IDTR(12.52)LN(-12.52)K		24549000	0	24549000
P62911;A2AD25;P17932	60S ribosomal protein L32;Putative 60S ribosomal protein L32'	Rpl32;Gm4987;Rpl32-ps	22;22;22	LVKPKIVKKRTKKFIRHQSDRYVKIKRNWRK	_FIR(ci)HQSDR(ci)YVK_	FIR(0.999)HQ(0.001)SDR(1)YVK	FIR(31.72)HQ(-31.72)SDR(36.19)YVK		26847000	0	26847000
P62911;A2AD25;P17932	60S ribosomal protein L32;Putative 60S ribosomal protein L32'	Rpl32;Gm4987;Rpl32-ps	27;27;27	IVKKRTKKFIRHQSDRYVKIKRNWRKPRGID	_FIR(ci)HQSDR(ci)YVK_	FIR(0.999)HQ(0.001)SDR(1)YVK	FIR(31.72)HQ(-31.72)SDR(36.19)YVK		26847000	0	26847000
Q9CQM8;D3Z422;O09167;D3YY19;D3Z3K3;D3YVN8;D3Z4H4;D3YWQ7;D3Z1Q1;D3YWP4	60S ribosomal protein L21	Rpl21;Rpl21-ps7;Rpl21;Rpl21-ps10;Gm10155;Gm8054;Rpl21-ps14;Gm16415;Gm5528;Gm10916	32;32;32;32;32;32;32;32;32;32	RPFRKHGVVPLATYMRIYKKGDIVDIKGMGT	_HGVVPLATYMR(ci)IYK_	HGVVPLATYMR(1)IYK	HGVVPLATYMR(151.3)IYK		33122000	0	33122000
Q9CWK0;Q9CR57	60S ribosomal protein L14	Rpl14;Rpl14	132;132	KMRNRIIKTEVKKLQRAAILKASPKKAAVAK	_KLQR(ci)AAILK_	KLQ(0.003)R(0.997)AAILK	KLQ(-25.92)R(25.92)AAILK		132450000	0	132450000

## Sheet: Diff_HEAVYonly
Proteins	Protein names	Gene names	Positions within proteins	Sequence window	Modified sequence	Citrullination (RNQ) Probabilities	Ratio H/L normalized	Intensity	Intensity L SampleA	Intensity H SampleA
D6REW0		Hectd2	74	SFVSTVTQKKEAAENRSSPTHLALPNIRNGK	_EAAEN(ci)R(ci)SSPTHLALPN(ci)IR(ci)N(ci)GK_	EAAEN(1)R(1)SSPTHLALPN(1)IR(1)N(1)GK		8673400	0	8673400
D6REW0		Hectd2	86	AENRSSPTHLALPNIRNGKI___________	_EAAEN(ci)R(ci)SSPTHLALPN(ci)IR(ci)N(ci)GK_	EAAEN(1)R(1)SSPTHLALPN(1)IR(1)N(1)GK		8673400	0	8673400
P19157;F8WJD9;P46425	Glutathione S-transferase P 1;Glutathione S-transferase P 2	Gstp1;Gstp1;Gstp2	202;201;202	RPKIKAFLSSPEHVNRPINGNGKQ_______	_AFLSSPEHVNR(ci)PINGN(ci)GKQ_	AFLSSPEHVN(0.216)R(0.784)PIN(0.159)GN(0.84)GKQ(0.001)		39516000	0	39516000
A2AGT5;A2AGT5-3;A2AGT5-2	Cytoskeleton-associated protein 5	Ckap5	520;520;520	SGLATEKKESKPLPGRAAASGAAGDKDTKDV	_ESKPLPGR(ci)AAASGAAGDKDTK_	ESKPLPGR(1)AAASGAAGDKDTK		26815000	0	26815000
B9EKS2;D3YWX6		Kdm3b;Kdm3b	277;220	GGTIKAVKSSKGKKKRESIEGRDGRRRKSAS	_KR(ci)ESIEGR(ci)DGR(ci)R(ci)RK_	KR(0.997)ESIEGR(0.751)DGR(0.751)R(0.751)R(0.751)K		4844500	0	4844500
B9EKS2;D3YWX6		Kdm3b;Kdm3b	283;226	VKSSKGKKKRESIEGRDGRRRKSASDSGCDP	_KR(ci)ESIEGR(ci)DGR(ci)R(ci)RK_	KR(0.997)ESIEGR(0.751)DGR(0.751)R(0.751)R(0.751)K		4844500	0	4844500
B9EKS2;D3YWX6		Kdm3b;Kdm3b	286;229	SKGKKKRESIEGRDGRRRKSASDSGCDPATK	_KR(ci)ESIEGR(ci)DGR(ci)R(ci)RK_	KR(0.997)ESIEGR(0.751)DGR(0.751)R(0.751)R(0.751)K		4844500	0	4844500
B9EKS2;D3YWX6		Kdm3b;Kdm3b	287;230	KGKKKRESIEGRDGRRRKSASDSGCDPATKK	_KR(ci)ESIEGR(ci)DGR(ci)R(ci)RK_	KR(0.997)ESIEGR(0.751)DGR(0.751)R(0.751)R(0.751)K		4844500	0	4844500
B9EKS2;D3YWX6		Kdm3b;Kdm3b	288;231	GKKKRESIEGRDGRRRKSASDSGCDPATKKL	_KR(ci)ESIEGR(ci)DGR(ci)R(ci)RK_	KR(0.997)ESIEGR(0.751)DGR(0.751)R(0.751)R(0.751)K		4844500	0	4844500
D3YW41;Q6ZWZ4;D3Z3R1;D3Z7M8	60S ribosomal protein L36;60S ribosomal protein L36;60S ribosomal protein L36	Rpl36-ps3;Rpl36;Gm5745;Gm5614	85;85;85;85	LKFIKKKVGTHIRAKRKREELSNVLAAMRKA	_R(ci)KR(ci)EELSNVLAAMR(ci)K_	R(1)KR(1)EELSNVLAAMR(1)K		4899200	0	4899200
D3YW41;Q6ZWZ4;D3Z3R1;D3Z7M8	60S ribosomal protein L36;60S ribosomal protein L36;60S ribosomal protein L36	Rpl36-ps3;Rpl36;Gm5745;Gm5614	87;87;87;87	FIKKKVGTHIRAKRKREELSNVLAAMRKAAA	_R(ci)KR(ci)EELSNVLAAMR(ci)K_	R(1)KR(1)EELSNVLAAMR(1)K		4899200	0	4899200
D3YW41;Q6ZWZ4;D3Z3R1;D3Z7M8	60S ribosomal protein L36;60S ribosomal protein L36;60S ribosomal protein L36	Rpl36-ps3;Rpl36;Gm5745;Gm5614	98;98;98;98	AKRKREELSNVLAAMRKAAAKKD________	_R(ci)KR(ci)EELSNVLAAMR(ci)K_	R(1)KR(1)EELSNVLAAMR(1)K		4899200	0	4899200
E9Q4P1;Q9DAD3;D3Z057;D3YWG9		Wdfy1;Wdfy1;Wdfy1;Wdfy1	8;8;8;8	________MAAEIHSRPQSSRPVLLSKIEGH	_(ac)AAEIHSR(ci)PQSSRPVLLSK_	AAEIHSR(0.995)PQ(0.004)SSR(0.001)PVLLSK		24052000	0	24052000
D3Z4J3;Q99104;D3YZ62	Unconventional myosin-Va	Myo5a;Myo5a;Myo5a	609;609;609	DDEKAISPTSATSSGRTPLTRVPVKPTKGRP	_AISPTSATSSGR(ci)TPLTR(ci)VPVKPTK_	AISPTSATSSGR(1)TPLTR(1)VPVKPTK		22084000	0	22084000
D3Z4J3;Q99104;D3YZ62	Unconventional myosin-Va	Myo5a;Myo5a;Myo5a	614;614;614	ISPTSATSSGRTPLTRVPVKPTKGRPGQTAK	_AISPTSATSSGR(ci)TPLTR(ci)VPVKPTK_	AISPTSATSSGR(1)TPLTR(1)VPVKPTK		22084000	0	22084000
D3Z3K1;Q9CXW4;E9PYL9;A2BH06;D3YW69	60S ribosomal protein L11	Gm10288;Rpl11;Gm10036;Rpl11;Gm7589	156;156;156;159;156	IADKKRRTGCIGAKHRISKEEAMRWFQQKYD	_HR(ci)ISKEEAMR(ci)WFQQK_	HR(1)ISKEEAMR(0.999)WFQ(0.001)QK		15542000	0	15542000
D3Z6N6;P62754	40S ribosomal protein S6;40S ribosomal protein S6	Rps6-ps1;Rps6	178;178	NKEGKKPRTKAPKIQRLVTPRVLQHKCRRIA	_IQR(ci)LVTPR(ci)VLQHK_	IQR(1)LVTPR(0.977)VLQ(0.023)HK		22372000	0	22372000
D3Z6N6;P62754	40S ribosomal protein S6;40S ribosomal protein S6	Rps6-ps1;Rps6	183;183	KPRTKAPKIQRLVTPRVLQHKCRRIALKKQR	_IQR(ci)LVTPR(ci)VLQHK_	IQR(1)LVTPR(0.977)VLQ(0.023)HK		22372000	0	22372000
D3Z6N6;P62754	40S ribosomal protein S6;40S ribosomal protein S6	Rps6-ps1;Rps6	231;231	RMKEAKEKRQEQIAKRRRLSSLRASTSKSES	_R(ci)R(ci)R(ci)LSSLR(ci)ASTSK_	R(1)R(1)R(1)LSSLR(1)ASTSK		96671000	0	96671000
D3Z6N6;P62754	40S ribosomal protein S6;40S ribosomal protein S6	Rps6-ps1;Rps6	232;232	MKEAKEKRQEQIAKRRRLSSLRASTSKSESS	_R(ci)R(ci)R(ci)LSSLR(ci)ASTSK_	R(1)R(1)R(1)LSSLR(1)ASTSK		96671000	0	96671000
D3Z6N6;P62754	40S ribosomal protein S6;40S ribosomal protein S6	Rps6-ps1;Rps6	233;233	KEAKEKRQEQIAKRRRLSSLRASTSKSESSQ	_R(ci)R(ci)R(ci)LSSLR(ci)ASTSK_	R(1)R(1)R(1)LSSLR(1)ASTSK		96671000	0	96671000
D3Z6N6;P62754	40S ribosomal protein S6;40S ribosomal protein S6	Rps6-ps1;Rps6	238;238	KRQEQIAKRRRLSSLRASTSKSESSQK____	_R(ci)R(ci)R(ci)LSSLR(ci)ASTSK_	R(1)R(1)R(1)LSSLR(1)ASTSK		96671000	0	96671000
E9PW83;F6R487		Fam184a;Fam184a	949;202	KRLEKELDVMTADHLREKNIMRADFNKTNEL	_ELDVMTADHLR(ci)EKN(ci)IM(ox)RADFN(ci)K_	ELDVMTADHLR(0.909)EKN(0.547)IMR(0.547)ADFN(0.997)K		24449000	0	24449000
E9PW83;F6R487		Fam184a;Fam184a	955;208	LDVMTADHLREKNIMRADFNKTNELLKEINA	_ELDVMTADHLR(ci)EKN(ci)IM(ox)RADFN(ci)K_	ELDVMTADHLR(0.909)EKN(0.547)IMR(0.547)ADFN(0.997)K		24449000	0	24449000
E9QLL2;Q8BZ98;Q8BZ98-2;E9PWS1;G3X9G4;P39054;F8WIV5;Q3TCR7;P39054-2;Q3T9X3;G3UZZ3	Dynamin-3;Dynamin-2	Dnm3;Dnm3;Dnm3;Dnm2;Dnm2;Dnm2;Dnm2;Dnm2;Dnm2	199;199;199;199;199;199;199;199;199;199;150	SDALKLAKEVDPQGLRTIGVITKLDLMDEGT	_EVDPQGLR(ci)TIGVITK_	EVDPQGLR(1)TIGVITK		12591000	0	12591000
E9PX78;Q8JZQ9	Eukaryotic translation initiation factor 3 subunit B	Eif3b;Eif3b	725;725	KKDLKKYSKIFEQKDRLSQSKASKELVERRR	_IFEQKDR(ci)LSQSK_	IFEQKDR(0.999)LSQ(0.001)SK		12552000	0	12552000
P20152;E9PZV5	Vimentin	Vim;Vim	304;291	EWYKSKFADLSEAANRNNDALRQAKQESNEY	_FADLSEAANR(ci)NNDALR(ci)QAK_	FADLSEAAN(0.001)R(0.975)N(0.024)N(0.001)DALR(0.984)Q(0.016)AK		23176000	0	23176000
E9Q070;P14869;D3YVM5	60S acidic ribosomal protein P0	Gm8730;Rplp0;Rplp0	66;66;66	AVVLMGKNTMMRKAIRGHLENNPALEKLLPH	_AIR(ci)GHLENNPALEK_	AIR(1)GHLENNPALEK		39927000	0	39927000
E9QNJ0;Q8BP67;E9Q132	60S ribosomal protein L24	Rpl24;Rpl24;Rpl24	19;19;19	ELCSFSGYKIYPGHGRRYARTDGKVFQFLNA	_IYPGHGR(ci)R(ci)YAR(ci)TDGK_	IYPGHGR(1)R(1)YAR(1)TDGK		37384000	0	37384000
E9QNJ0;Q8BP67;E9Q132	60S ribosomal protein L24	Rpl24;Rpl24;Rpl24	20;20;20	LCSFSGYKIYPGHGRRYARTDGKVFQFLNAK	_IYPGHGR(ci)R(ci)YAR(ci)TDGK_	IYPGHGR(1)R(1)YAR(1)TDGK		37384000	0	37384000
E9QNJ0;Q8BP67;E9Q132	60S ribosomal protein L24	Rpl24;Rpl24;Rpl24	23;23;23	FSGYKIYPGHGRRYARTDGKVFQFLNAKCES	_IYPGHGR(ci)R(ci)YAR(ci)TDGK_	IYPGHGR(1)R(1)YAR(1)TDGK		37384000	0	37384000
E9QNJ0;Q8BP67;E9Q132	60S ribosomal protein L24	Rpl24;Rpl24;Rpl24	44;44;44	FQFLNAKCESAFLSKRNPRQINWTVLYRRKH	_R(ci)NPR(ci)QINWTVLYR(ci)R(ci)K_	R(0.5)N(0.5)PR(0.967)Q(0.032)INWTVLYR(1)R(1)K		7523300	0	7523300
E9QNJ0;Q8BP67;E9Q132	60S ribosomal protein L24	Rpl24;Rpl24;Rpl24	47;47;47	LNAKCESAFLSKRNPRQINWTVLYRRKHKKG	_R(ci)NPR(ci)QINWTVLYR(ci)R(ci)K_	R(0.5)N(0.5)PR(0.967)Q(0.032)INWTVLYR(1)R(1)K		7523300	0	7523300
E9QNJ0;Q8BP67;E9Q132	60S ribosomal protein L24	Rpl24;Rpl24;Rpl24	56;56;56	LSKRNPRQINWTVLYRRKHKKGQSEEIQKKR	_R(ci)NPR(ci)QINWTVLYR(ci)R(ci)K_	R(0.5)N(0.5)PR(0.967)Q(0.032)INWTVLYR(1)R(1)K		7523300	0	7523300
E9QNJ0;Q8BP67;E9Q132	60S ribosomal protein L24	Rpl24;Rpl24;Rpl24	57;57;57	SKRNPRQINWTVLYRRKHKKGQSEEIQKKRT	_R(ci)NPR(ci)QINWTVLYR(ci)R(ci)K_	R(0.5)N(0.5)PR(0.967)Q(0.032)INWTVLYR(1)R(1)K		7523300	0	7523300
E9Q4T6;Q62189;D3Z0S6;D6RI83	U1 small nuclear ribonucleoprotein A	Snrpa;Snrpa;Snrpa;Snrpa	13;13;13;13	___MATIATMPVPETRANHTIYINNLNEKIK	_(ac)ATIATM(ox)PVPETR(ci)ANHTIYINNLNEK_	ATIATMPVPETR(0.995)AN(0.005)HTIYINNLNEK		9281900	0	9281900
E9Q5A0;P19253;Q3TDS9	60S ribosomal protein L13a	Rpl13a;Rpl13a;Rpl13a	396;176;146	KEKAKMHYRKKKQILRLRKQAEKNVEKKICK	_KQILR(ci)LR(ci)K_	KQILR(1)LR(1)K		19430000	0	19430000
E9Q5A0;P19253;Q3TDS9	60S ribosomal protein L13a	Rpl13a;Rpl13a;Rpl13a	398;178;148	KAKMHYRKKKQILRLRKQAEKNVEKKICKFT	_KQILR(ci)LR(ci)K_	KQILR(1)LR(1)K		19430000	0	19430000
O88384;Q91XH6;E9Q5B1	Vesicle transport through interaction with t-SNAREs homolog 1B	Vti1b;Vti1b;Vti1b	180;180;179	EELGEQRDQLERTKSRLVNTNENLSKSRKIL	_SR(ci)LVNTNENLSK_	SR(1)LVNTNENLSK		8784800	0	8784800
E9QAB4;Q6ZWU9;Q6ZWY3	40S ribosomal protein S27;40S ribosomal protein S27;40S ribosomal protein S27-like	Gm17241;Rps27;Rps27l	72;72;72	VGCSTVLCQPTGGKARLTEGCSFRRKQH___	_AR(ci)LTEGCSFR(ci)R(ci)K_	AR(1)LTEGCSFR(1)R(1)K		20544000	0	20544000
E9QAB4;Q6ZWU9;Q6ZWY3	40S ribosomal protein S27;40S ribosomal protein S27;40S ribosomal protein S27-like	Gm17241;Rps27;Rps27l	80;80;80	QPTGGKARLTEGCSFRRKQH___________	_AR(ci)LTEGCSFR(ci)R(ci)K_	AR(1)LTEGCSFR(1)R(1)K		20544000	0	20544000
E9QAB4;Q6ZWU9;Q6ZWY3	40S ribosomal protein S27;40S ribosomal protein S27;40S ribosomal protein S27-like	Gm17241;Rps27;Rps27l	81;81;81	PTGGKARLTEGCSFRRKQH____________	_AR(ci)LTEGCSFR(ci)R(ci)K_	AR(1)LTEGCSFR(1)R(1)K		20544000	0	20544000
Q69ZX3;E9QPE7;O08638;O08638-2;Q8VDD5	Myosin-11;Myosin-9	Myh11;Myh11;Myh11;Myh9	377;365;365;365;358	ISGVLQLGNIAFKKERNTDQASMPDNTAAQK;VSSVLQLGNIVFKKERNTDQASMPDNTAAQK	_ER(ci)NTDQASM(ox)PDNTAAQK_	ER(0.994)N(0.006)TDQASMPDNTAAQK		15228000	0	15228000
O88569;F6U106;O88569-2;O88569-3	Heterogeneous nuclear ribonucleoproteins A2/B1	Hnrnpa2b1;Hnrnpa2b1	147;146;135;135	FEEYGKIDTIEIITDRQSGKKRGFGFVTFDD	_IDTIEIITDR(ci)QSGK_	IDTIEIITDR(0.776)Q(0.224)SGK		3711700	0	3711700
O88569;F6U106;O88569-2;O88569-3	Heterogeneous nuclear ribonucleoproteins A2/B1	Hnrnpa2b1;Hnrnpa2b1	95;94;83;83	AARPHSIDGRVVEPKRAVAREESGKPGAHVT	_R(ci)AVAR(ci)EESGKPGAHVTVK_	R(1)AVAR(1)EESGKPGAHVTVK		109470000	0	109470000
O88569;F6U106;O88569-2;O88569-3	Heterogeneous nuclear ribonucleoproteins A2/B1	Hnrnpa2b1;Hnrnpa2b1	99;98;87;87	HSIDGRVVEPKRAVAREESGKPGAHVTVKKL	_R(ci)AVAR(ci)EESGKPGAHVTVK_	R(1)AVAR(1)EESGKPGAHVTVK		109470000	0	109470000
O88569;F6U106;O88569-2;O88569-3	Heterogeneous nuclear ribonucleoproteins A2/B1	Hnrnpa2b1;Hnrnpa2b1	185;184;173;173	VLQKYHTINGHNAEVRKALSRQEMQEVQSSR	_YHTIN(ci)GHNAEVR(ci)K_	YHTIN(1)GHNAEVR(1)K		13047000	0	13047000
F7BBI3;P63276	40S ribosomal protein S17	Rps17;Rps17	66;60	KLRNKIAGYVTHLMKRIQRGPVRGISIKLQE	_R(ci)IQR(ci)GPVR(ci)GISIK_	R(0.994)IQ(0.007)R(0.999)GPVR(1)GISIK		16454000	0	16454000
F7BBI3;P63276	40S ribosomal protein S17	Rps17;Rps17	69;63	NKIAGYVTHLMKRIQRGPVRGISIKLQEEER	_R(ci)IQR(ci)GPVR(ci)GISIK_	R(0.994)IQ(0.007)R(0.999)GPVR(1)GISIK		16454000	0	16454000
F7BBI3;P63276	40S ribosomal protein S17	Rps17;Rps17	73;67	GYVTHLMKRIQRGPVRGISIKLQEEERERRD	_R(ci)IQR(ci)GPVR(ci)GISIK_	R(0.994)IQ(0.007)R(0.999)GPVR(1)GISIK		16454000	0	16454000
F7BS72;E9PVG7;F8VPL5;B2RUE8;P97820;B7ZNR9	Mitogen-activated protein kinase kinase kinase kinase 4	Map4k4;Map4k4;Map4k4;Map4k4;Map4k4;Map4k4	668;765;711;634;710;688	FRVRSSSKSEGSPSPRQESAAKKPDDKKEVF	_SEGSPSPR(ci)QESAAK_	SEGSPSPR(0.764)Q(0.236)ESAAK		23163000	0	23163000
Q9QYS9-7;F8WHX7;Q9QYS9;Q9QYS9-2;Q9QYS9-6;Q9QYS9-3;Q9QYS9-4;Q9QYS9-8;Q9QYS9-5	Protein quaking	Qk;Qki	68;68;68;68;68;68;68;68;68	RKDMYNDTLNGSTEKRSAELPDAVGPIVQLQ	_R(ci)SAELPDAVGPIVQLQEK_	R(1)SAELPDAVGPIVQLQEK		13283000	0	13283000
G3UYW8		Cog4	79	LEQQNTIESKMVTLHRMGLAENVSSKVRQLD	_M(ox)VTLHR(ci)M(ox)GLAEN(ci)VSSK_	MVTLHR(1)MGLAEN(1)VSSK		28772000	0	28772000
G3X9B1		Heatr1	1181	EPRDKAKSLGTIQQTRRQKMQQKKSQDVESV	_SLGTIQQTR(ci)R(ci)QK_	SLGTIQQ(0.046)TR(0.957)R(0.985)Q(0.012)K		14598000	0	14598000
G3X9B1		Heatr1	1182	PRDKAKSLGTIQQTRRQKMQQKKSQDVESVQ	_SLGTIQQTR(ci)R(ci)QK_	SLGTIQQ(0.046)TR(0.957)R(0.985)Q(0.012)K		14598000	0	14598000
Q8CAY6;G3XA25;F2Z459;Q80X81	Acetyl-CoA acetyltransferase, cytosolic	Acat2;Acat2;Acat3;Acat3	188;156;188;188	VSREAQDKVAVLSQNRAEHAQKAGHFDKEIV	_VAVLSQNR(ci)AEHAQK_	VAVLSQN(0.017)R(0.983)AEHAQK		9807700	0	9807700
O09167;Q9CQM8;D3Z3K3;D3YX83;D3Z248;D3YVN8;D3Z4H4;D3Z4H9;D3YZW4;D3YWQ7;D3YX47	60S ribosomal protein L21	Rpl21;Rpl21;Gm10155;Gm9104;Rpl21-ps13;Gm8054;Rpl21-ps14;Rpl21-ps3;Rpl21-ps12;Gm16415;Rpl21-ps6	88;88;88;88;88;88;88;88;88;90;88	GIIVNKQVKGKILAKRINVRIEHIKHSKSRD	_R(ci)INVR(ci)IEHIK_	R(1)INVR(1)IEHIK		97892000	0	97892000
O09167;Q9CQM8;D3Z3K3;D3YX83;D3Z248;D3YVN8;D3Z4H4;D3Z4H9;D3YZW4;D3YWQ7;D3YX47	60S ribosomal protein L21	Rpl21;Rpl21;Gm10155;Gm9104;Rpl21-ps13;Gm8054;Rpl21-ps14;Rpl21-ps3;Rpl21-ps12;Gm16415;Rpl21-ps6	92;92;92;92;92;92;92;92;92;94;92	NKQVKGKILAKRINVRIEHIKHSKSRDSFLK	_R(ci)INVR(ci)IEHIK_	R(1)INVR(1)IEHIK		97892000	0	97892000
O09167;Q9CQM8;D3YX83;D3Z248;D3YY19;D3Z5J6;D3Z422;D3Z4H9;D3YWP4;D3YX47;D3Z1Q1	60S ribosomal protein L21	Rpl21;Rpl21;Gm9104;Rpl21-ps13;Rpl21-ps10;Gm16416;Rpl21-ps7;Rpl21-ps3;Gm10916;Rpl21-ps6;Gm5528	63;63;63;63;63;63;63;63;63;63;63	VQKGMPHKCYHGKTGRVYNVTQHAVGIIVNK	_TGR(ci)VYNVTQHAVGIIVNK_	TGR(1)VYNVTQHAVGIIVNK		9063600	0	9063600
O70194	Eukaryotic translation initiation factor 3 subunit D	Eif3d	417	RHCNGVDWRQKLDSQRGAVIATELKNNSYKL	_LDSQR(ci)GAVIATELK_	LDSQ(0.003)R(0.997)GAVIATELK		22503000	0	22503000
P17182;Q6PHC1	Alpha-enolase;Enolase	Eno1;Eno1	269;201	SGKYDLDFKSPDDPSRYITPDQLADLYKSFV	_SPDDPSR(ci)YITPDQLADLYK_	SPDDPSR(1)YITPDQLADLYK		26642000	0	26642000
P17182;Q6PHC1;P21550;P17183;D3Z6E4	Alpha-enolase;Enolase;Beta-enolase;Gamma-enolase;Enolase	Eno1;Eno1;Eno3;Eno2;Eno2	400;332;400;400;281	VVGLCTGQIKTGAPCRSERLAKYNQILRIEE	_TGAPCR(ci)SER(ci)LAK_	TGAPCR(1)SER(1)LAK		139220000	0	139220000
P17182;Q6PHC1;P21550;P17183;D3Z6E4	Alpha-enolase;Enolase;Beta-enolase;Gamma-enolase;Enolase	Eno1;Eno1;Eno3;Eno2;Eno2	403;335;403;403;284	LCTGQIKTGAPCRSERLAKYNQILRIEEELG	_TGAPCR(ci)SER(ci)LAK_	TGAPCR(1)SER(1)LAK		139220000	0	139220000
F8WGL3;P18760	Cofilin-1	Cfl1;Cfl1	81;81	DPYTTFVKMLPDKDCRYALYDATYETKESKK	_MLPDKDCR(ci)YALYDATYETK_	MLPDKDCR(1)YALYDATYETK		11143000	0	11143000
P22752;Q8CGP5;Q8CGP7;Q8CGP6	Histone H2A type 1;Histone H2A type 1-F;Histone H2A type 1-K;Histone H2A type 1-H	Hist1h2ab;Hist1h2af;Hist1h2ak;Hist1h2ah	18;18;18;18	GRGKQGGKARAKAKTRSSRAGLQFPVGRVHR	_TR(ci)SSR(ci)AGLQFPVGR(ci)VHR(ci)LLR(ci)K_	TR(0.991)SSR(0.96)AGLQ(0.05)FPVGR(0.999)VHR(1)LLR(1)K		34459000	0	34459000
P22752;Q8CGP5;Q8CGP7;Q8CGP6	Histone H2A type 1;Histone H2A type 1-F;Histone H2A type 1-K;Histone H2A type 1-H	Hist1h2ab;Hist1h2af;Hist1h2ak;Hist1h2ah	21;21;21;21	KQGGKARAKAKTRSSRAGLQFPVGRVHRLLR	_TR(ci)SSR(ci)AGLQFPVGR(ci)VHR(ci)LLR(ci)K_	TR(0.991)SSR(0.96)AGLQ(0.05)FPVGR(0.999)VHR(1)LLR(1)K		34459000	0	34459000
P22752;Q8CGP5;Q8CGP7;Q8CGP6	Histone H2A type 1;Histone H2A type 1-F;Histone H2A type 1-K;Histone H2A type 1-H	Hist1h2ab;Hist1h2af;Hist1h2ak;Hist1h2ah	30;30;30;30	AKTRSSRAGLQFPVGRVHRLLRKGNYSERVG	_TR(ci)SSR(ci)AGLQFPVGR(ci)VHR(ci)LLR(ci)K_	TR(0.991)SSR(0.96)AGLQ(0.05)FPVGR(0.999)VHR(1)LLR(1)K		34459000	0	34459000
P22752;Q8CGP5;Q8CGP7;Q8CGP6	Histone H2A type 1;Histone H2A type 1-F;Histone H2A type 1-K;Histone H2A type 1-H	Hist1h2ab;Hist1h2af;Hist1h2ak;Hist1h2ah	33;33;33;33	RSSRAGLQFPVGRVHRLLRKGNYSERVGAGA	_TR(ci)SSR(ci)AGLQFPVGR(ci)VHR(ci)LLR(ci)K_	TR(0.991)SSR(0.96)AGLQ(0.05)FPVGR(0.999)VHR(1)LLR(1)K		34459000	0	34459000
P22752;Q8CGP5;Q8CGP7;Q8CGP6	Histone H2A type 1;Histone H2A type 1-F;Histone H2A type 1-K;Histone H2A type 1-H	Hist1h2ab;Hist1h2af;Hist1h2ak;Hist1h2ah	36;36;36;36	RAGLQFPVGRVHRLLRKGNYSERVGAGAPVY	_TR(ci)SSR(ci)AGLQFPVGR(ci)VHR(ci)LLR(ci)K_	TR(0.991)SSR(0.96)AGLQ(0.05)FPVGR(0.999)VHR(1)LLR(1)K		34459000	0	34459000
P27659	60S ribosomal protein L3	Rpl3	378	IDLKFIDTTSKFGHGRFQTMEEKKAFMGPLK	_FGHGR(ci)FQTMEEK_	FGHGR(1)FQTMEEK		11225000	0	11225000
P30681;P63158;D3Z351;E9PYZ6	High mobility group protein B2;High mobility group protein B1	Hmgb2;Hmgb1;Hmg1l1;Gm5176	163;163;163;32	AAKLKEKYEKDIAAYRAKGKPDAAKKGVVKA;AAKLKEKYEKDIAAYRAKGKSEAGKKGPGRP	_YEKDIAAYR(ci)AK_	YEKDIAAYR(1)AK		68091000	0	68091000
P32067;F8WHY1;A2AR07;D6RI87	Lupus La protein homolog	Ssb;Ssb;Ssb;Ssb	90;90;90;90	SKAKLMEVSADKTKIRRSPSRPLPEVTDEYK	_IR(ci)R(ci)SPSR(ci)PLPEVTDEYKNDVK_	IR(1)R(1)SPSR(1)PLPEVTDEYKNDVK		17745000	0	17745000
P32067;F8WHY1;A2AR07;D6RI87	Lupus La protein homolog	Ssb;Ssb;Ssb;Ssb	91;91;91;91	KAKLMEVSADKTKIRRSPSRPLPEVTDEYKN	_IR(ci)R(ci)SPSR(ci)PLPEVTDEYKNDVK_	IR(1)R(1)SPSR(1)PLPEVTDEYKNDVK		17745000	0	17745000
P32067;F8WHY1;A2AR07;D6RI87	Lupus La protein homolog	Ssb;Ssb;Ssb;Ssb	95;95;95;95	MEVSADKTKIRRSPSRPLPEVTDEYKNDVKN	_IR(ci)R(ci)SPSR(ci)PLPEVTDEYKNDVK_	IR(1)R(1)SPSR(1)PLPEVTDEYKNDVK		17745000	0	17745000
P35980;G3UZK4;G3UX28	60S ribosomal protein L18	Rpl18;Rpl18;Rpl18	168;116;60	GKAPGTPHSHTKPYVRSKGRKFERARGRRAS	_APGTPHSHTKPYVR(ci)SK_	APGTPHSHTKPYVR(1)SK		199240000	0	199240000
P35980;G3UZK4;G3UX28	60S ribosomal protein L18	Rpl18;Rpl18;Rpl18	176;124;68	SHTKPYVRSKGRKFERARGRRASRGYKN___	_FER(ci)AR(ci)GR(ci)R(ci)ASR(ci)GYKN_	FER(1)AR(1)GR(1)R(1)ASR(0.993)GYKN(0.007)		48284000	0	48284000
P35980;G3UZK4;G3UX28	60S ribosomal protein L18	Rpl18;Rpl18;Rpl18	178;126;70	TKPYVRSKGRKFERARGRRASRGYKN_____	_FER(ci)AR(ci)GR(ci)R(ci)ASR(ci)GYKN_	FER(1)AR(1)GR(1)R(1)ASR(0.993)GYKN(0.007)		48284000	0	48284000
P35980;G3UZK4;G3UX28	60S ribosomal protein L18	Rpl18;Rpl18;Rpl18	180;128;72	PYVRSKGRKFERARGRRASRGYKN_______	_FER(ci)AR(ci)GR(ci)R(ci)ASR(ci)GYKN_	FER(1)AR(1)GR(1)R(1)ASR(0.993)GYKN(0.007)		48284000	0	48284000
P35980;G3UZK4;G3UX28	60S ribosomal protein L18	Rpl18;Rpl18;Rpl18	181;129;73	YVRSKGRKFERARGRRASRGYKN________	_FER(ci)AR(ci)GR(ci)R(ci)ASR(ci)GYKN_	FER(1)AR(1)GR(1)R(1)ASR(0.993)GYKN(0.007)		48284000	0	48284000
P35980;G3UZK4;G3UX28	60S ribosomal protein L18	Rpl18;Rpl18;Rpl18	184;132;76	SKGRKFERARGRRASRGYKN___________	_FER(ci)AR(ci)GR(ci)R(ci)ASR(ci)GYKN_	FER(1)AR(1)GR(1)R(1)ASR(0.995)GYKN(0.005)		48284000	0	48284000
P35980;G3UZK4	60S ribosomal protein L18	Rpl18;Rpl18	134;82	KILTFDQLALESPKGRGTVLLSGPRKGREVY	_GR(ci)GTVLLSGPR(ci)K_	GR(1)GTVLLSGPR(1)K		228660000	0	228660000
P35980;G3UZK4	60S ribosomal protein L18	Rpl18;Rpl18	143;91	LESPKGRGTVLLSGPRKGREVYRHFGKAPGT	_GR(ci)GTVLLSGPR(ci)K_	GR(1)GTVLLSGPR(1)K		228660000	0	228660000
P35980;G3UZJ6	60S ribosomal protein L18;60S ribosomal protein L18	Rpl18;Rpl18	6;12	__________MGVDIRHNKDRKVRRKEPKSQ	_GVDIR(ci)HNKDR(ci)K_	GVDIR(0.999)HN(0.001)KDR(1)K		8981600	0	8981600
P35980;G3UZJ6	60S ribosomal protein L18;60S ribosomal protein L18	Rpl18;Rpl18	11;17	_____MGVDIRHNKDRKVRRKEPKSQDIYLR	_GVDIR(ci)HNKDR(ci)K_	GVDIR(0.999)HN(0.001)KDR(1)K		8981600	0	8981600
P38647;Q7TSZ0	Stress-70 protein, mitochondrial	Hspa9;Hspa9	202;202	KNAVITVPAYFNDSQRQATKDAGQISGLNVL	_NAVITVPAYFNDSQR(ci)QATK_	NAVITVPAYFNDSQ(0.158)R(0.683)Q(0.158)ATK		10910000	0	10910000
P41105	60S ribosomal protein L28	Rpl28	66	VEPAADGKGVVVVMKRRSGQRKPATSYVRTT	_R(ci)R(ci)SGQR(ci)KPATSYVR(ci)TTINK_	R(1)R(0.999)SGQ(0.085)R(0.916)KPATSYVR(0.999)TTIN(0.001)K		185130000	0	185130000
P41105	60S ribosomal protein L28	Rpl28	67	EPAADGKGVVVVMKRRSGQRKPATSYVRTTI	_R(ci)R(ci)SGQR(ci)KPATSYVR(ci)TTINK_	R(0.999)R(1)SGQ(0.192)R(0.809)KPATSYVR(0.997)TTIN(0.003)K		185130000	0	185130000
P41105	60S ribosomal protein L28	Rpl28	71	DGKGVVVVMKRRSGQRKPATSYVRTTINKNA	_R(ci)R(ci)SGQR(ci)KPATSYVR(ci)TTINK_	R(0.75)R(0.803)SGQ(0.499)R(0.949)KPATSYVR(0.998)TTIN(0.002)K		185130000	0	185130000
P41105	60S ribosomal protein L28	Rpl28	79	MKRRSGQRKPATSYVRTTINKNARATLSSIR	_R(ci)R(ci)SGQR(ci)KPATSYVR(ci)TTINK_	R(1)R(0.999)SGQ(0.085)R(0.916)KPATSYVR(0.999)TTIN(0.001)K		185130000	0	185130000
E9QJT5;P56376	Acylphosphatase;Acylphosphatase-1	Acyp1;Acyp1	136;78	QQWLETRGSPKSHIDRANFNNEKVIANLDYS	_SHIDR(ci)ANFNNEK_	SHIDR(1)ANFNNEK		41015000	0	41015000
P61027	Ras-related protein Rab-10	Rab10	172	INIEKAFLTLAEDILRKTPVKEPNSENVDIS	_AFLTLAEDILR(ci)K_	AFLTLAEDILR(1)K		66793000	0	66793000
P61255;B1ARA5;B1ARA3	60S ribosomal protein L26	Rpl26;Rpl26;Rpl26	84;82;84	KVVQVYRKKYVIYIERVQREKANGTTVHVGI	_YVIYIER(ci)VQR(ci)EK_	YVIYIER(1)VQ(0.236)R(0.764)EK		7330600	0	7330600
P61255;B1ARA5;B1ARA3	60S ribosomal protein L26	Rpl26;Rpl26;Rpl26	87;85;87	QVYRKKYVIYIERVQREKANGTTVHVGIHPS	_YVIYIER(ci)VQR(ci)EK_	YVIYIER(1)VQ(0.236)R(0.764)EK		7330600	0	7330600
P61620	Protein transport protein Sec61 subunit alpha isoform 1	Sec61a1	271	IYFQGFRVDLPIKSARYRGQYNTYPIKLFYT	_SAR(ci)YR(ci)GQYNTYPIK_	SAR(1)YR(1)GQYNTYPIK		18809000	0	18809000
P61620	Protein transport protein Sec61 subunit alpha isoform 1	Sec61a1	273	FQGFRVDLPIKSARYRGQYNTYPIKLFYTSN	_SAR(ci)YR(ci)GQYNTYPIK_	SAR(1)YR(1)GQYNTYPIK		18809000	0	18809000
P62242;Q5SZV3	40S ribosomal protein S8;40S ribosomal protein S8	Rps8;Gm11353	25;25	KRRKTGGKRKPYHKKRKYELGRPAANTKIGP	_R(ci)KYELGR(ci)PAANTK_	R(1)KYELGR(1)PAANTK		10348000	0	10348000
P62301;Q921R2	40S ribosomal protein S13	Rps13;Rps13	19;19	MHAPGKGLSQSALPYRRSVPTWLKLTSDDVK	_GLSQSALPYR(ci)R(ci)SVPTWLK_	GLSQSALPYR(1)R(1)SVPTWLK		36499000	0	36499000
P62301;Q921R2	40S ribosomal protein S13	Rps13;Rps13	20;20	HAPGKGLSQSALPYRRSVPTWLKLTSDDVKE	_GLSQSALPYR(ci)R(ci)SVPTWLK_	GLSQSALPYR(1)R(1)SVPTWLK		36499000	0	36499000
P62702;Q545F8;Q3V1Z5;D3Z2E6	40S ribosomal protein S4, X isoform	Rps4x;Rps4x;Rps4y2;Gm6816	245;227;245;238	KGNKPWISLPRGKGIRLTIAEERDKRLAAKQ	_GIR(ci)LTIAEER(ci)DKR(ci)LAAK_	GIR(1)LTIAEER(1)DKR(1)LAAK		9901900	0	9901900
P62702;Q545F8;Q3V1Z5;D3Z2E6	40S ribosomal protein S4, X isoform	Rps4x;Rps4x;Rps4y2;Gm6816	252;234;252;245	SLPRGKGIRLTIAEERDKRLAAKQSSG____	_GIR(ci)LTIAEER(ci)DKR(ci)LAAK_	GIR(1)LTIAEER(1)DKR(1)LAAK		9901900	0	9901900
P62702;Q545F8;Q3V1Z5;D3Z2E6	40S ribosomal protein S4, X isoform	Rps4x;Rps4x;Rps4y2;Gm6816	255;237;255;248	RGKGIRLTIAEERDKRLAAKQSSG_______	_GIR(ci)LTIAEER(ci)DKR(ci)LAAK_	GIR(1)LTIAEER(1)DKR(1)LAAK		9901900	0	9901900
P62702;Q545F8;Q3V1Z5	40S ribosomal protein S4, X isoform	Rps4x;Rps4x;Rps4y2	240;222;240	IFVIGKGNKPWISLPRGKGIRLTIAEERDKR	_GNKPWISLPR(ci)GK_	GNKPWISLPR(1)GK		14736000	0	14736000
P62827;Q14AA6	GTP-binding nuclear protein Ran	Ran;1700009N14Rik	29;29	VLVGDGGTGKTTFVKRHLTGEFEKKYVATLG	_R(ci)HLTGEFEKK_	R(1)HLTGEFEKK		47896000	0	47896000
P62911	60S ribosomal protein L32	Rpl32	75	YGSNKKTKHMLPSGFRKFLVHNVKELEVLLM	_TKHM(ox)LPSGFR(ci)K_	TKHMLPSGFR(1)K		17590000	0	17590000
P63017;Q504P4;D3Z5E2;D3YW43	Heat shock cognate 71 kDa protein	Hspa8;Hspa8;Hspa8;Hspa8	72;72;72;72	NQVAMNPTNTVFDAKRLIGRRFDDAVVQSDM	_R(ci)LIGR(ci)R(ci)FDDAVVQSDMK_	R(1)LIGR(1)R(1)FDDAVVQSDMK		7281100	0	7281100
P63017;Q504P4;D3Z5E2;D3YW43	Heat shock cognate 71 kDa protein	Hspa8;Hspa8;Hspa8;Hspa8	76;76;76;76	MNPTNTVFDAKRLIGRRFDDAVVQSDMKHWP	_R(ci)LIGR(ci)R(ci)FDDAVVQSDMK_	R(1)LIGR(1)R(1)FDDAVVQSDMK		7281100	0	7281100
P63017;Q504P4;D3Z5E2;D3YW43	Heat shock cognate 71 kDa protein	Hspa8;Hspa8;Hspa8;Hspa8	77;77;77;77	NPTNTVFDAKRLIGRRFDDAVVQSDMKHWPF	_R(ci)LIGR(ci)R(ci)FDDAVVQSDMK_	R(1)LIGR(1)R(1)FDDAVVQSDMK		7281100	0	7281100
P63038	60 kDa heat shock protein, mitochondrial	Hspd1	221	TLNDELEIIEGMKFDRGYISPYFINTSKGQK	_FDR(ci)GYISPYFINTSK_	FDR(1)GYISPYFINTSK		22028000	0	22028000
G3UW85;P84089	Enhancer of rudimentary homolog	Erh;Erh	115;96	PYNKDWIKEKIYVLLRRQAQQAGK_______	_IYVLLR(ci)R(ci)QAQQAGK_	IYVLLR(1)R(0.993)Q(0.007)AQQAGK		6295000	0	6295000
G3UW85;P84089	Enhancer of rudimentary homolog	Erh;Erh	116;97	YNKDWIKEKIYVLLRRQAQQAGK________	_IYVLLR(ci)R(ci)QAQQAGK_	IYVLLR(1)R(0.993)Q(0.007)AQQAGK		6295000	0	6295000
P97351;D3Z6C3;D3Z7W7	40S ribosomal protein S3a	Rps3a;Gm10119;Gm9000	162;162;162	NNQIRKTSYAQHQQVRQIRKKMMEIMTREVQ	_TSYAQHQQVR(ci)QIR(ci)K_	TSYAQHQQVR(1)QIR(1)K		16779000	0	16779000
P97351;D3Z6C3;D3Z7W7	40S ribosomal protein S3a	Rps3a;Gm10119;Gm9000	165;165;165	IRKTSYAQHQQVRQIRKKMMEIMTREVQTND	_TSYAQHQQVR(ci)QIR(ci)K_	TSYAQHQQVR(1)QIR(1)K		16779000	0	16779000
Q04447	Creatine kinase B-type	Ckb	96	SYDVFKDLFDPIIEERHGGYQPSDEHKTDLN	_DLFDPIIEER(ci)HGGYQPSDEHK_	DLFDPIIEER(0.992)HGGYQ(0.008)PSDEHK		23649000	0	23649000
Q06185	ATP synthase subunit e, mitochondrial	Atp5i	56	RRIAAEEKKRLDELKRIERELAEAQDDSILK	_R(ci)IER(ci)ELAEAQDDSILK_	R(1)IER(1)ELAEAQDDSILK		30483000	0	30483000
Q06185	ATP synthase subunit e, mitochondrial	Atp5i	59	AAEEKKRLDELKRIERELAEAQDDSILK___	_R(ci)IER(ci)ELAEAQDDSILK_	R(1)IER(1)ELAEAQDDSILK		30483000	0	30483000
Q3UHX2	28 kDa heat- and acid-stable phosphoprotein	Pdap1	88	KRKGVEGLIDIENPNRVAQTTKKVTQLDLDG	_GVEGLIDIENPNR(ci)VAQTTK_	GVEGLIDIENPN(0.093)R(0.899)VAQ(0.008)TTK		24908000	0	24908000
Q59J78	Mimitin, mitochondrial	Ndufaf2	139	TATQVKGHASAPYFGREEPSVAPTSTGKTFQ	_GHASAPYFGR(ci)EEPSVAPTSTGK_	GHASAPYFGR(1)EEPSVAPTSTGK		14134000	0	14134000
Q61029;Q61029-3;F6QXX3	Lamina-associated polypeptide 2, isoforms beta/delta/epsilon/gamma	Tmpo;Tmpo	296;256;229	AETIKASSNESLVANRLTGNFKHASSILPIT	_ASSNESLVANR(ci)LTGNFK_	ASSNESLVAN(0.021)R(0.978)LTGN(0.001)FK		17680000	0	17680000
Q61166	Microtubule-associated protein RP/EB family member 1	Mapre1	162	SKPKKPLGSSTAAPQRPIATQRTTAAPKAGP	_KPLGSSTAAPQR(ci)PIATQR(ci)TTAAPK_	KPLGSSTAAPQ(0.269)R(0.731)PIATQ(0.269)R(0.731)TTAAPK		8432800	0	8432800
Q61166	Microtubule-associated protein RP/EB family member 1	Mapre1	168	LGSSTAAPQRPIATQRTTAAPKAGPGMVRKN	_KPLGSSTAAPQRPIATQR(ci)TTAAPK_	KPLGSSTAAPQRPIATQ(0.033)R(0.967)TTAAPK		8432800	0	8432800
Q61937;E9Q5T3;Q5SQB5;Q9DAY9	Nucleophosmin	Npm1;Gm5611;Npm1;Npm1	219;211;219;219	QKSNQNGKDLKPSTPRSKGQESFKKQEKTPK	_SNQN(ci)GKDLKPSTPR(ci)SK_	SNQN(1)GKDLKPSTPR(1)SK		15371000	0	15371000
Q6P9R2;F7AVI9	Serine/threonine-protein kinase OSR1	Oxsr1;Oxsr1	307;36	QKAKNKEFLQEKILQRAPTISERSKKVRRVP	_ILQR(ci)APTISER(ci)SK_	ILQ(0.011)R(0.989)APTISER(1)SK		14320000	0	14320000
Q6P9R2;F7AVI9	Serine/threonine-protein kinase OSR1	Oxsr1;Oxsr1	314;43	FLQEKILQRAPTISERSKKVRRVPGSSGRLH	_ILQR(ci)APTISER(ci)SK_	ILQ(0.011)R(0.989)APTISER(1)SK		14320000	0	14320000
Q6ZWU9	40S ribosomal protein S27	Rps27	17	PLAKDLLHPSPEEEKRKHKKKRLVQSPNSYF	_DLLHPSPEEEKR(ci)K_	DLLHPSPEEEKR(1)K		22358000	0	22358000
Q6ZWV7;G3UWD7	60S ribosomal protein L35	Rpl35;Gm10269	89;89	KGKKYKPLDLRPKKTRAMRRRLTKHEEKLKT	_TR(ci)AMR(ci)R(ci)R(ci)LTK_	TR(1)AMR(1)R(1)R(1)LTK		46483000	0	46483000
Q6ZWV7;G3UWD7	60S ribosomal protein L35	Rpl35;Gm10269	92;92	KYKPLDLRPKKTRAMRRRLTKHEEKLKTKKQ	_TR(ci)AMR(ci)R(ci)R(ci)LTK_	TR(1)AMR(1)R(1)R(1)LTK		46483000	0	46483000
Q6ZWV7;G3UWD7	60S ribosomal protein L35	Rpl35;Gm10269	93;93	YKPLDLRPKKTRAMRRRLTKHEEKLKTKKQQ	_TR(ci)AMR(ci)R(ci)R(ci)LTK_	TR(1)AMR(1)R(1)R(1)LTK		46483000	0	46483000
Q6ZWV7;G3UWD7	60S ribosomal protein L35	Rpl35;Gm10269	94;94	KPLDLRPKKTRAMRRRLTKHEEKLKTKKQQR	_TR(ci)AMR(ci)R(ci)R(ci)LTK_	TR(1)AMR(1)R(1)R(1)LTK		46483000	0	46483000
Q6ZWZ6;P63323;D3Z1P4	40S ribosomal protein S12;40S ribosomal protein S12;40S ribosomal protein S12	Rps12;Rps12;Gm10063	33;33;33	LQEVLKTALIHDGLARGIREAAKALDKRQAH	_TALIHDGLAR(ci)GIR(ci)EAAK_	TALIHDGLAR(1)GIR(1)EAAK		11539000	0	11539000
Q6ZWZ6;P63323;D3Z1P4	40S ribosomal protein S12;40S ribosomal protein S12;40S ribosomal protein S12	Rps12;Rps12;Gm10063	36;36;36	VLKTALIHDGLARGIREAAKALDKRQAHLCV	_TALIHDGLAR(ci)GIR(ci)EAAK_	TALIHDGLAR(1)GIR(1)EAAK		11539000	0	11539000
Q80YN3;F7BNZ5	Breast carcinoma-amplified sequence 1 homolog	Bcas1;Bcas1	353;190	RLDSPRLGLSFRKLFRHKDTENSPTTSANLK	_LFR(ci)HKDTENSPTTSANLK_	LFR(1)HKDTENSPTTSANLK		10372000	0	10372000
Q8BP47	Asparagine--tRNA ligase, cytoplasmic	Nars	101	MKNDSREKKEAEDNLRREKNLEEAKKIIIKN	_KEAEDN(ci)LR(ci)R(ci)EK_	KEAEDN(1)LR(1)R(1)EK		11611000	0	11611000
Q8BP47	Asparagine--tRNA ligase, cytoplasmic	Nars	102	KNDSREKKEAEDNLRREKNLEEAKKIIIKND	_KEAEDN(ci)LR(ci)R(ci)EK_	KEAEDN(1)LR(1)R(1)EK		11611000	0	11611000
Q8JZU2		Slc25a1	5	___________MAAPRGPRALSAAAPGSGKP	_(ac)AAPR(ci)GPR(ci)ALSAAAPGSGKPK_	AAPR(1)GPR(1)ALSAAAPGSGKPK		13460000	0	13460000
Q8JZU2		Slc25a1	8	________MAAPRGPRALSAAAPGSGKPKLT	_(ac)AAPR(ci)GPR(ci)ALSAAAPGSGKPK_	AAPR(1)GPR(1)ALSAAAPGSGKPK		13460000	0	13460000
Q8QZY1	Eukaryotic translation initiation factor 3 subunit L	Eif3l	78	VSDLIDQKVYELQASRVSSDVIDQKVYEIQD	_VYELQASR(ci)VSSDVIDQK_	VYELQASR(1)VSSDVIDQK		9600600	0	9600600
Q8R001;Q8R001-2;E9Q6X0;D3YYK8	Microtubule-associated protein RP/EB family member 2	Mapre2;Mapre2;Mapre2	225;216;183;183	ASKPGSTPSRPSSAKRASSSGSASRSDKDLE	_R(ci)ASSSGSASR(ci)SDKDLETQVIQLNEQVHSLK_	R(0.955)ASSSGSASR(0.95)SDKDLETQ(0.095)VIQLNEQVHSLK		66971000	0	66971000
Q8R001;Q8R001-2;E9Q6X0;D3YYK8	Microtubule-associated protein RP/EB family member 2	Mapre2;Mapre2;Mapre2	234;225;192;192	RPSSAKRASSSGSASRSDKDLETQVIQLNEQ	_R(ci)ASSSGSASR(ci)SDKDLETQVIQLNEQVHSLK_	R(0.955)ASSSGSASR(0.95)SDKDLETQ(0.095)VIQLNEQVHSLK		66971000	0	66971000
Q8R001;Q8R001-2;E9Q6X0;D3YYK8	Microtubule-associated protein RP/EB family member 2	Mapre2;Mapre2;Mapre2	219;210;177;177	AAKSSPASKPGSTPSRPSSAKRASSSGSASR	_SSPASKPGSTPSR(ci)PSSAK_	SSPASKPGSTPSR(1)PSSAK		33797000	0	33797000
Q921C1	Gap junction gamma-3 protein	Gjc3	252	KLSFLKKLPTSESSVRSKDTTDELSVVEAKE	_KLPTSESSVR(ci)SK_	KLPTSESSVR(1)SK		52553000	0	52553000
Q921L3	Transmembrane and coiled-coil domain-containing protein 1	Tmco1	63	KKLEKKKETITESAGRQQKKKIERQEEKLKN	_KKETITESAGR(ci)QQK_	KKETITESAGR(0.97)Q(0.029)Q(0.001)K		10062000	0	10062000
Q922D8;Q8BXX7	C-1-tetrahydrofolate synthase, cytoplasmic;Methylenetetrahydrofolate dehydrogenase;Methenyltetrahydrofolate cyclohydrolase;Formyltetrahydrofolate synthetase	Mthfd1;Mthfd1	17;17	APAGILNGKLVSAQIRDRLKNQVTRMQEQVP	_LVSAQIR(ci)DR(ci)LK_	LVSAQIR(1)DR(1)LK		23099000	0	23099000
Q922D8;Q8BXX7	C-1-tetrahydrofolate synthase, cytoplasmic;Methylenetetrahydrofolate dehydrogenase;Methenyltetrahydrofolate cyclohydrolase;Formyltetrahydrofolate synthetase	Mthfd1;Mthfd1	19;19	AGILNGKLVSAQIRDRLKNQVTRMQEQVPGF	_LVSAQIR(ci)DR(ci)LK_	LVSAQIR(1)DR(1)LK		23099000	0	23099000
Q923D4	Splicing factor 3B subunit 5	Sf3b5	4	____________MTDRYTIHSQLEHLQSKYI	_(ac)TDR(ci)YTIHSQLEHLQSK_	TDR(1)YTIHSQLEHLQSK		4445700	0	4445700
Q99PV0	Pre-mRNA-processing-splicing factor 8	Prpf8	2045	EKQTKEQSQLTATQTRTVNKHGDEIITSTTS	_EQSQLTATQTR(ci)TVNK_	EQSQLTATQ(0.053)TR(0.941)TVN(0.006)K		19217000	0	19217000
Q9CQI6	Coactosin-like protein	Cotl1	126	EFVISDRKELEEDFIRSELKKAGGANYDAQS	_ELEEDFIR(ci)SELKK_	ELEEDFIR(1)SELKK		18398000	0	18398000
E9PW43;Q9CQS8	Protein transport protein Sec61 subunit beta	Gm10320;Sec61b	42;25	NVGSSGRSPSKAVAARAAGSTVRQRKNASCG	_AVAAR(ci)AAGSTVR(ci)Q(ci)RK_	AVAAR(1)AAGSTVR(0.993)Q(0.503)R(0.503)K		393430000	0	393430000
E9PW43;Q9CQS8	Protein transport protein Sec61 subunit beta	Gm10320;Sec61b	49;32	SPSKAVAARAAGSTVRQRKNASCGTRSTGRT	_AVAAR(ci)AAGSTVR(ci)Q(ci)RK_	AVAAR(1)AAGSTVR(0.993)Q(0.503)R(0.503)K		393430000	0	393430000
E9PW43;Q9CQS8	Protein transport protein Sec61 subunit beta	Gm10320;Sec61b	51;34	SKAVAARAAGSTVRQRKNASCGTRSTGRTTS	_AVAAR(ci)AAGSTVR(ci)QR(ci)K_	AVAAR(1)AAGSTVR(0.988)Q(0.381)R(0.631)K		393430000	0	393430000
E9PW43;Q9CQS8	Protein transport protein Sec61 subunit beta	Gm10320;Sec61b	33;16	QPGPTPSGTNVGSSGRSPSKAVAARAAGSTV	_PGPTPSGTNVGSSGR(ci)SPSK_	PGPTPSGTNVGSSGR(1)SPSK		119240000	0	119240000
Q9CWK0;Q9CR57	60S ribosomal protein L14	Rpl14;Rpl14	98;98	NTKWAATRWAKKIDARERKAKMTDFDRFKVM	_KIDAR(ci)ER(ci)K_	KIDAR(1)ER(1)K		45116000	0	45116000
Q9CWK0;Q9CR57	60S ribosomal protein L14	Rpl14;Rpl14	100;100	KWAATRWAKKIDARERKAKMTDFDRFKVMKA	_KIDAR(ci)ER(ci)K_	KIDAR(1)ER(1)K		45116000	0	45116000
Q9CYG7;Q9CYG7-2	Mitochondrial import receptor subunit TOM34	Tomm34	183;183	ETAKTKSKEATATKSRVPSAGDVERAKALKE	_SR(ci)VPSAGDVER(ci)AK_	SR(1)VPSAGDVER(1)AK		10900000	0	10900000
Q9CYG7;Q9CYG7-2	Mitochondrial import receptor subunit TOM34	Tomm34	192;192	ATATKSRVPSAGDVERAKALKEEGNDLVKKG	_SR(ci)VPSAGDVER(ci)AK_	SR(1)VPSAGDVER(1)AK		10900000	0	10900000
Q9D0E1;Q9D0E1-2;B8JK32;B8JK33	Heterogeneous nuclear ribonucleoprotein M	Hnrnpm;Hnrnpm;Hnrnpm	153;153;153;153	GRPLKVKEDPDGEHARRAMQKVMATTGGMGM	_VKEDPDGEHAR(ci)R(ci)AM(ox)QK_	VKEDPDGEHAR(0.99)R(0.99)AMQ(0.021)K		21033000	0	21033000
Q9D0E1;Q9D0E1-2;B8JK32;B8JK33	Heterogeneous nuclear ribonucleoprotein M	Hnrnpm;Hnrnpm;Hnrnpm	154;154;154;154	RPLKVKEDPDGEHARRAMQKVMATTGGMGMG	_VKEDPDGEHAR(ci)R(ci)AM(ox)QK_	VKEDPDGEHAR(0.99)R(0.99)AMQ(0.021)K		21033000	0	21033000
Q9D0J8	Parathymosin	Ptms	80	EDEEEEEEDEGPVRKRTAEEEDEADPKRQKT	_R(ci)TAEEEDEADPK_	R(1)TAEEEDEADPK		44479000	0	44479000
Q9D0R8	Protein LSM12 homolog	Lsm12	181	VEKHFRDVESQKILQRSQAQQPQKEAALSS_	_ILQR(ci)SQAQQPQK_	ILQ(0.002)R(0.998)SQAQQPQK		8899800	0	8899800
Q9D1R9	60S ribosomal protein L34	Rpl34	76	PKVLMRLSKTQKHVSRAYGGSMCAKCVRDRI	_HVSR(ci)AYGGSMCAK_	HVSR(1)AYGGSMCAK		10813000	0	10813000
Q9D1R9;D3Z4H3;D3YZW2	60S ribosomal protein L34	Rpl34;Gm10154;Gm6404	21;21;21	TYRRRLSYNTASNKTRLSRTPGNRIVYLYTK	_TR(ci)LSR(ci)TPGNR(ci)IVYLYTK_	TR(1)LSR(1)TPGN(0.183)R(0.817)IVYLYTK		135430000	0	135430000
Q9D1R9;D3Z4H3;D3YZW2	60S ribosomal protein L34	Rpl34;Gm10154;Gm6404	24;24;24	RRLSYNTASNKTRLSRTPGNRIVYLYTKKVG	_TR(ci)LSR(ci)TPGNR(ci)IVYLYTK_	TR(1)LSR(1)TPGN(0.211)R(0.789)IVYLYTK		135430000	0	135430000
Q9D1R9;D3Z4H3;D3YZW2	60S ribosomal protein L34	Rpl34;Gm10154;Gm6404	29;29;29	NTASNKTRLSRTPGNRIVYLYTKKVGKAPKS	_TR(ci)LSR(ci)TPGNR(ci)IVYLYTK_	TR(1)LSR(1)TPGN(0.183)R(0.817)IVYLYTK		135430000	0	135430000
Q9D1R9;D3Z4H3	60S ribosomal protein L34	Rpl34;Gm10154	4;4	____________MVQRLTYRRRLSYNTASNK	_VQR(ci)LTYR(ci)R(ci)R(ci)LSYNTASNK_	VQ(0.03)R(0.971)LTYR(1)R(1)R(1)LSYNTASNK		10695000	0	10695000
Q9D1R9;D3Z4H3	60S ribosomal protein L34	Rpl34;Gm10154	8;8	________MVQRLTYRRRLSYNTASNKTRLS	_VQR(ci)LTYR(ci)R(ci)R(ci)LSYNTASNK_	VQ(0.03)R(0.971)LTYR(1)R(1)R(1)LSYNTASNK		10695000	0	10695000
Q9D1R9;D3Z4H3	60S ribosomal protein L34	Rpl34;Gm10154	9;9	_______MVQRLTYRRRLSYNTASNKTRLSR	_VQR(ci)LTYR(ci)R(ci)R(ci)LSYNTASNK_	VQ(0.03)R(0.971)LTYR(1)R(1)R(1)LSYNTASNK		10695000	0	10695000
Q9D1R9;D3Z4H3	60S ribosomal protein L34	Rpl34;Gm10154	10;10	______MVQRLTYRRRLSYNTASNKTRLSRT	_VQR(ci)LTYR(ci)R(ci)R(ci)LSYNTASNK_	VQ(0.03)R(0.971)LTYR(1)R(1)R(1)LSYNTASNK		10695000	0	10695000
Q9D6U8	Protein FAM162A	Fam162a	140	KAAKRHESLTSLNLERKARLREEAAMKAKTD	_RHESLTSLNLER(ci)K_	RHESLTSLNLER(1)K		35264000	0	35264000
Q9DBP5	UMP-CMP kinase	Cmpk1	140	EICIERCLERGKSSGRSDDNRESLEKRIQTY	_SSGR(ci)SDDN(ci)RESLEK_	SSGR(1)SDDN(0.65)R(0.35)ESLEK		11554000	0	11554000
Q9R0P4;D6RI64	Small acidic protein	Smap;1110004F10Rik	5;5	___________MSAARESHPHGVKRSASPDD	_(ac)SAAR(ci)ESHPHGVK_	SAAR(1)ESHPHGVK		16995000	0	16995000
Q9WTP7;F6RP11	GTP:AMP phosphotransferase, mitochondrial	Ak3;Ak3	161;38	KTVGIDDLTGEPLIQREDDKPETVIKRLKAY	_TVGIDDLTGEPLIQR(ci)EDDKPETVIK_	TVGIDDLTGEPLIQ(0.125)R(0.875)EDDKPETVIK		14686000	0	14686000
Q9Z329;B2KF92	Inositol 1,4,5-trisphosphate receptor type 2	Itpr2;Itpr2	170;123	GNEGSWFYIHPFWKLRSEGDNIVVGDKVVLM	_LR(ci)SEGDNIVVGDK_	LR(1)SEGDNIVVGDK		16301000	0	16301000
