# Supplementary material for: PAD2-Mediated Citrullination Contributes to Efficient Oligodendrocyte Differentiation and Myelination
Source: Cell Rep. 2019 Apr 23;27(4):1090–1102.e10. doi: 10.1016/j.celrep.2019.03.108 (PMC6486480; doi:10.1016/j.celrep.2019.03.108)
Supplement: Table S2. Padi2 Interactors Detected in Oli-neu Cells in Both Proliferation and 2 Days Differentiation, Related to Figure 6 — SILAC was performed in control and biotin-tagged Padi2 overexpressing oli-neu cells. Light peptides belong to the control and heavy peptides to biotin-tagged Padi2-overexpression cell lines. [file mmc3.xlsx]

## Sheet: info
Supplementary Table2: Padi2 interactors detected in Olineu cells in both proliferation and 2-days differentiation. SILAC was performed in control and biotin tagged Padi2 overexpressing oli-neu cells. Light peptides belong to control and heavy peptides to biotin tagged Padi2 overexpression cell lines.

## Sheet: Interactome
			Proliferation	Differentiation
Accession	Description	ΣCoverage	Heavy/Light	Heavy/Light
Q08642	Protein-arginine deiminase type-2 OS=Mus musculus GN=Padi2 PE=1 SV=2 - [PADI2_MOUSE]	69.24	100	100
H3BJU7	Rho guanine nucleotide exchange factor 2 OS=Mus musculus GN=Arhgef2 PE=2 SV=1 - [H3BJU7_MOUSE]	16	14.9888
Q68FL6	Methionine--tRNA ligase, cytoplasmic OS=Mus musculus GN=Mars PE=2 SV=1 - [SYMC_MOUSE]	10.2	13.0036
Q62074	Protein kinase C iota type OS=Mus musculus GN=Prkci PE=1 SV=3 - [KPCI_MOUSE]	5.04	10.7439
Q62523	Zyxin OS=Mus musculus GN=Zyx PE=1 SV=2 - [ZYX_MOUSE]	14.01	10.3865
Q7TT37	Elongator complex protein 1 OS=Mus musculus GN=Ikbkap PE=2 SV=2 - [ELP1_MOUSE]	3.3	9.8601
Q61879	Myosin-10 OS=Mus musculus GN=Myh10 PE=1 SV=2 - [MYH10_MOUSE]	11.08	9.47073
Q8CHH9	Septin-8 OS=Mus musculus GN=Sept8 PE=1 SV=4 - [SEPT8_MOUSE]	19.11	8.28376	3.81737
Q8R050	Eukaryotic peptide chain release factor GTP-binding subunit ERF3A OS=Mus musculus GN=Gspt1 PE=1 SV=2 - [ERF3A_MOUSE]	7.23	8.06364
Q61753	D-3-phosphoglycerate dehydrogenase OS=Mus musculus GN=Phgdh PE=1 SV=3 - [SERA_MOUSE]	23.64	7.66175
H3BJC6	S-formylglutathione hydrolase (Fragment) OS=Mus musculus GN=Esd PE=2 SV=1 - [H3BJC6_MOUSE]	25.93	7.23609
O88342	WD repeat-containing protein 1 OS=Mus musculus GN=Wdr1 PE=1 SV=3 - [WDR1_MOUSE]	24.26	7.22889	4.86149
E0CYQ2	NudC domain-containing protein 2 OS=Mus musculus GN=Nudcd2 PE=2 SV=1 - [E0CYQ2_MOUSE]	23.48	7.01357
Q99LE6	ATP-binding cassette sub-family F member 2 OS=Mus musculus GN=Abcf2 PE=2 SV=1 - [ABCF2_MOUSE]	12.1	6.82357
Q5SNZ0	Girdin OS=Mus musculus GN=Ccdc88a PE=1 SV=2 - [GRDN_MOUSE]	2.83	6.43891
F8WJ93	Echinoderm microtubule-associated protein-like 4 OS=Mus musculus GN=Eml4 PE=2 SV=1 - [F8WJ93_MOUSE]	2.83	6.27935
Q922Y1	UBX domain-containing protein 1 OS=Mus musculus GN=Ubxn1 PE=1 SV=1 - [UBXN1_MOUSE]	7.74	6.13587
Q922D8	C-1-tetrahydrofolate synthase, cytoplasmic OS=Mus musculus GN=Mthfd1 PE=1 SV=4 - [C1TC_MOUSE]	14.44	6.10623	4.81733
O08599	Syntaxin-binding protein 1 OS=Mus musculus GN=Stxbp1 PE=1 SV=2 - [STXB1_MOUSE]	7.74	6.0363
P06151	L-lactate dehydrogenase A chain OS=Mus musculus GN=Ldha PE=1 SV=3 - [LDHA_MOUSE]	7.83	5.94178
E0CZF8	Traf2 and NCK-interacting protein kinase OS=Mus musculus GN=Tnik PE=2 SV=1 - [E0CZF8_MOUSE]	4.18	5.92413
Q9DCL9	Multifunctional protein ADE2 OS=Mus musculus GN=Paics PE=1 SV=4 - [PUR6_MOUSE]	12.71	5.61097
P32921	Tryptophan--tRNA ligase, cytoplasmic OS=Mus musculus GN=Wars PE=1 SV=2 - [SYWC_MOUSE]	11.02	5.53663
O55222	Integrin-linked protein kinase OS=Mus musculus GN=Ilk PE=1 SV=2 - [ILK_MOUSE]	4.42	5.33626
Q9CQM5	Thioredoxin domain-containing protein 17 OS=Mus musculus GN=Txndc17 PE=1 SV=1 - [TXD17_MOUSE]	18.7	5.27232
Q8R5H1	Ubiquitin carboxyl-terminal hydrolase 15 OS=Mus musculus GN=Usp15 PE=1 SV=1 - [UBP15_MOUSE]	6.32	5.25494
P63037	DnaJ homolog subfamily A member 1 OS=Mus musculus GN=Dnaja1 PE=1 SV=1 - [DNJA1_MOUSE]	30.98	5.17387	4.13039
P61222	ATP-binding cassette sub-family E member 1 OS=Mus musculus GN=Abce1 PE=2 SV=1 - [ABCE1_MOUSE]	11.02	5.13995
Q80X81	Acetyl-Coenzyme A acetyltransferase 3 OS=Mus musculus GN=Acat3 PE=2 SV=1 - [Q80X81_MOUSE]	22.42	5.08263
Q91VI7	Ribonuclease inhibitor OS=Mus musculus GN=Rnh1 PE=1 SV=1 - [RINI_MOUSE]	22.15	4.99112
F6U6Z2	Phytanoyl-CoA hydroxylase-interacting protein-like (Fragment) OS=Mus musculus GN=Phyhipl PE=4 SV=1 - [F6U6Z2_MOUSE]	19.34	4.78703	4.42136
Q9CW03	Structural maintenance of chromosomes protein 3 OS=Mus musculus GN=Smc3 PE=1 SV=2 - [SMC3_MOUSE]	6.16	4.74262
O55143	Sarcoplasmic/endoplasmic reticulum calcium ATPase 2 OS=Mus musculus GN=Atp2a2 PE=1 SV=2 - [AT2A2_MOUSE]	7.85	4.72711
P49718	DNA replication licensing factor MCM5 OS=Mus musculus GN=Mcm5 PE=2 SV=1 - [MCM5_MOUSE]	8.59	4.718
Q9QXB9	Developmentally-regulated GTP-binding protein 2 OS=Mus musculus GN=Drg2 PE=1 SV=1 - [DRG2_MOUSE]	23.08	4.69669
Q9CR16	Peptidyl-prolyl cis-trans isomerase D OS=Mus musculus GN=Ppid PE=1 SV=3 - [PPID_MOUSE]	13.78	4.68235
Q9JKF1	Ras GTPase-activating-like protein IQGAP1 OS=Mus musculus GN=Iqgap1 PE=1 SV=2 - [IQGA1_MOUSE]	3.26	4.64307
Q64727	Vinculin OS=Mus musculus GN=Vcl PE=1 SV=4 - [VINC_MOUSE]	2.53	4.62522
O55131	Septin-7 OS=Mus musculus GN=Sept7 PE=1 SV=1 - [SEPT7_MOUSE]	29.36	4.59455	3.11735
Q9CQ65	S-methyl-5'-thioadenosine phosphorylase OS=Mus musculus GN=Mtap PE=1 SV=1 - [MTAP_MOUSE]	39.93	4.56067
Q9D958	Signal peptidase complex subunit 1 OS=Mus musculus GN=Spcs1 PE=2 SV=3 - [SPCS1_MOUSE]	8.07	4.54935
E9PVA8	Protein Gcn1l1 OS=Mus musculus GN=Gcn1l1 PE=2 SV=1 - [E9PVA8_MOUSE]	7.45	4.52879
Q8BNU0	Armadillo repeat-containing protein 6 OS=Mus musculus GN=Armc6 PE=2 SV=1 - [ARMC6_MOUSE]	7.48	4.49759
Q9D1E6	Tubulin-folding cofactor B OS=Mus musculus GN=Tbcb PE=1 SV=2 - [TBCB_MOUSE]	13.93	4.49025	3.79917
E9Q8N5	CLIP-associating protein 2 OS=Mus musculus GN=Clasp2 PE=2 SV=1 - [E9Q8N5_MOUSE]	5.13	4.47884
Q9QUR7	Peptidyl-prolyl cis-trans isomerase NIMA-interacting 1 OS=Mus musculus GN=Pin1 PE=1 SV=1 - [PIN1_MOUSE]	33.94	4.45867
P26638	Serine--tRNA ligase, cytoplasmic OS=Mus musculus GN=Sars PE=2 SV=3 - [SYSC_MOUSE]	16.8	4.40684
Q8BP48	Methionine aminopeptidase 1 OS=Mus musculus GN=Metap1 PE=2 SV=1 - [MAP11_MOUSE]	8.03	4.40495
Q8VDJ3	Vigilin OS=Mus musculus GN=Hdlbp PE=1 SV=1 - [VIGLN_MOUSE]	11.67	4.39259
Q9QYJ0	DnaJ homolog subfamily A member 2 OS=Mus musculus GN=Dnaja2 PE=1 SV=1 - [DNJA2_MOUSE]	10.19	4.31173	4.12129
Q9QYI3	DnaJ homolog subfamily C member 7 OS=Mus musculus GN=Dnajc7 PE=1 SV=2 - [DNJC7_MOUSE]	20.04	4.27859
Q5SSZ5	Tensin-3 OS=Mus musculus GN=Tns3 PE=1 SV=1 - [TENS3_MOUSE]	6.18	4.26541	6.64268
Q8BMJ2	Leucine--tRNA ligase, cytoplasmic OS=Mus musculus GN=Lars PE=1 SV=2 - [SYLC_MOUSE]	14.01	4.26369
Q924C1	Exportin-5 OS=Mus musculus GN=Xpo5 PE=2 SV=1 - [XPO5_MOUSE]	5.15	4.25693
Q91V89	Protein Ppp2r5d OS=Mus musculus GN=Ppp2r5d PE=1 SV=1 - [Q91V89_MOUSE]	6.73	4.1977
Q9CQC6	Basic leucine zipper and W2 domain-containing protein 1 OS=Mus musculus GN=Bzw1 PE=1 SV=1 - [BZW1_MOUSE]	3.58	4.14541
Q99K85	Phosphoserine aminotransferase OS=Mus musculus GN=Psat1 PE=1 SV=1 - [SERC_MOUSE]	8.38	4.13115
H3BKN0	tRNA (cytosine(34)-C(5))-methyltransferase OS=Mus musculus GN=Nsun2 PE=2 SV=1 - [H3BKN0_MOUSE]	11.91	4.109
E0CXJ3	Eukaryotic translation initiation factor 2 subunit 2 (Fragment) OS=Mus musculus GN=Eif2s2 PE=2 SV=1 - [E0CXJ3_MOUSE]	26.27	4.09309
Q9D0R8	Protein LSM12 homolog OS=Mus musculus GN=Lsm12 PE=1 SV=1 - [LSM12_MOUSE]	6.67	4.09296
Q8CI51	PDZ and LIM domain protein 5 OS=Mus musculus GN=Pdlim5 PE=1 SV=4 - [PDLI5_MOUSE]	30.8	4.07645
P19096	Fatty acid synthase OS=Mus musculus GN=Fasn PE=1 SV=2 - [FAS_MOUSE]	35.42	4.05294	4.00437
Q01768	Nucleoside diphosphate kinase B OS=Mus musculus GN=Nme2 PE=1 SV=1 - [NDKB_MOUSE]	69.08	4.04809
Q61316	Heat shock 70 kDa protein 4 OS=Mus musculus GN=Hspa4 PE=1 SV=1 - [HSP74_MOUSE]	14.39	4.03643	2.11311
P68372	Tubulin beta-4B chain OS=Mus musculus GN=Tubb4b PE=1 SV=1 - [TBB4B_MOUSE]	63.82	4.01905
P39749	Flap endonuclease 1 OS=Mus musculus GN=Fen1 PE=1 SV=1 - [FEN1_MOUSE]	14.29	4.01173
F6SX81	G-protein-signaling modulator 1 (Fragment) OS=Mus musculus GN=Gpsm1 PE=4 SV=1 - [F6SX81_MOUSE]	8.25	3.97917
P10637	Microtubule-associated protein tau OS=Mus musculus GN=Mapt PE=1 SV=3 - [TAU_MOUSE]	15.55	3.95559	4.05834
Q8CI94	Glycogen phosphorylase, brain form OS=Mus musculus GN=Pygb PE=1 SV=3 - [PYGB_MOUSE]	7.24	3.93724
P15532	Nucleoside diphosphate kinase A OS=Mus musculus GN=Nme1 PE=1 SV=1 - [NDKA_MOUSE]	37.5	3.91754	3.09713
P52293	Importin subunit alpha-1 OS=Mus musculus GN=Kpna2 PE=1 SV=2 - [IMA1_MOUSE]	12.48	3.87076
D3YVH7	Proliferation-associated protein 2G4 (Fragment) OS=Mus musculus GN=Pa2g4 PE=2 SV=1 - [D3YVH7_MOUSE]	16.36	3.86656
Q9CRA5	Golgi phosphoprotein 3 OS=Mus musculus GN=Golph3 PE=1 SV=1 - [GOLP3_MOUSE]	5.03	3.85971
P26039	Talin-1 OS=Mus musculus GN=Tln1 PE=1 SV=2 - [TLN1_MOUSE]	3.97	3.84191
B1ATI9	Growth arrest-specific protein 7 OS=Mus musculus GN=Gas7 PE=4 SV=1 - [B1ATI9_MOUSE]	14.56	3.84002
Q8BJW6	Eukaryotic translation initiation factor 2A OS=Mus musculus GN=Eif2a PE=2 SV=2 - [EIF2A_MOUSE]	13.43	3.81338
Q91W50	Cold shock domain-containing protein E1 OS=Mus musculus GN=Csde1 PE=2 SV=1 - [CSDE1_MOUSE]	17.04	3.80281
B0R1E3	Histidine triad nucleotide-binding protein 1 OS=Mus musculus GN=Hint1 PE=2 SV=1 - [B0R1E3_MOUSE]	28.57	3.77534	3.17626
B7FAV1	Filamin, alpha (Fragment) OS=Mus musculus GN=Flna PE=4 SV=1 - [B7FAV1_MOUSE]	7.16	3.77051	5.30612
Q61024	Asparagine synthetase [glutamine-hydrolyzing] OS=Mus musculus GN=Asns PE=2 SV=3 - [ASNS_MOUSE]	11.59	3.66949
Q8C1B1	Calmodulin-regulated spectrin-associated protein 2 OS=Mus musculus GN=Camsap2 PE=1 SV=3 - [CAMP2_MOUSE]	0.89	3.66883
Q9D8N0	Elongation factor 1-gamma OS=Mus musculus GN=Eef1g PE=1 SV=3 - [EF1G_MOUSE]	22.2	3.64149	2.3404
P31230	Aminoacyl tRNA synthase complex-interacting multifunctional protein 1 OS=Mus musculus GN=Aimp1 PE=1 SV=2 - [AIMP1_MOUSE]	9.68	3.58017
Q62167	ATP-dependent RNA helicase DDX3X OS=Mus musculus GN=Ddx3x PE=1 SV=3 - [DDX3X_MOUSE]	31.27	3.5774	4.07481
Q60855	Receptor-interacting serine/threonine-protein kinase 1 OS=Mus musculus GN=Ripk1 PE=1 SV=1 - [RIPK1_MOUSE]	1.52	3.57156
A2AFJ1	Histone-binding protein RBBP7 OS=Mus musculus GN=Rbbp7 PE=2 SV=1 - [A2AFJ1_MOUSE]	13.46	3.56556
Q9D1P4	Cysteine and histidine-rich domain-containing protein 1 OS=Mus musculus GN=Chordc1 PE=1 SV=1 - [CHRD1_MOUSE]	9.06	3.5588	6.34165
Q9CYG7	Mitochondrial import receptor subunit TOM34 OS=Mus musculus GN=Tomm34 PE=2 SV=1 - [TOM34_MOUSE]	32.04	3.525
P32233	Developmentally-regulated GTP-binding protein 1 OS=Mus musculus GN=Drg1 PE=1 SV=1 - [DRG1_MOUSE]	14.17	3.5003
Q91YR1	Twinfilin-1 OS=Mus musculus GN=Twf1 PE=1 SV=2 - [TWF1_MOUSE]	17.71	3.48562	2.66308
Q8C0M9	Isoaspartyl peptidase/L-asparaginase OS=Mus musculus GN=Asrgl1 PE=1 SV=1 - [ASGL1_MOUSE]	8.9	3.47515
P34022	Ran-specific GTPase-activating protein OS=Mus musculus GN=Ranbp1 PE=1 SV=2 - [RANG_MOUSE]	28.57	3.47169
Q9DBJ1	Phosphoglycerate mutase 1 OS=Mus musculus GN=Pgam1 PE=1 SV=3 - [PGAM1_MOUSE]	22.83	3.46491
O70194	Eukaryotic translation initiation factor 3 subunit D OS=Mus musculus GN=Eif3d PE=1 SV=2 - [EIF3D_MOUSE]	12.59	3.41729
Q3TRH2	26S proteasome non-ATPase regulatory subunit 12 OS=Mus musculus GN=Psmd12 PE=2 SV=1 - [Q3TRH2_MOUSE]	8.13	3.41397
Q99KD5	Protein unc-45 homolog A OS=Mus musculus GN=Unc45a PE=1 SV=2 - [UN45A_MOUSE]	1.69	3.3848
A2A4Z1	Ubiquitin-conjugating enzyme E2 C OS=Mus musculus GN=Ube2c PE=2 SV=1 - [A2A4Z1_MOUSE]	7.6	3.37523
P05064	Fructose-bisphosphate aldolase A OS=Mus musculus GN=Aldoa PE=1 SV=2 - [ALDOA_MOUSE]	25	3.36701	4.92007
Q3U4W8	Ubiquitin carboxyl-terminal hydrolase OS=Mus musculus GN=Usp5 PE=2 SV=1 - [Q3U4W8_MOUSE]	17.25	3.36079	3.48887
P63242	Eukaryotic translation initiation factor 5A-1 OS=Mus musculus GN=Eif5a PE=1 SV=2 - [IF5A1_MOUSE]	58.44	3.35436	4.85035
Q8CGC7	Bifunctional glutamate/proline--tRNA ligase OS=Mus musculus GN=Eprs PE=1 SV=4 - [SYEP_MOUSE]	19.18	3.32621	3.19447
P25206	DNA replication licensing factor MCM3 OS=Mus musculus GN=Mcm3 PE=1 SV=2 - [MCM3_MOUSE]	16.01	3.30218
E9Q0U7	Heat shock protein 105 kDa OS=Mus musculus GN=Hsph1 PE=2 SV=1 - [E9Q0U7_MOUSE]	8.2	3.29359
Q9CXW3	Calcyclin-binding protein OS=Mus musculus GN=Cacybp PE=1 SV=1 - [CYBP_MOUSE]	12.66	3.29221
H7BX26	Centrosomal protein of 170 kDa OS=Mus musculus GN=Cep170 PE=2 SV=1 - [H7BX26_MOUSE]	5.13	3.27814
B7ZWL1	CCR4-NOT transcription complex subunit 1 OS=Mus musculus GN=Cnot1 PE=2 SV=1 - [B7ZWL1_MOUSE]	0.99	3.27242
Q9D0I9	Arginine--tRNA ligase, cytoplasmic OS=Mus musculus GN=Rars PE=2 SV=2 - [SYRC_MOUSE]	20.91	3.25889
P58252	Elongation factor 2 OS=Mus musculus GN=Eef2 PE=1 SV=2 - [EF2_MOUSE]	56.29	3.24581	4.38441
Q9ERG0	LIM domain and actin-binding protein 1 OS=Mus musculus GN=Lima1 PE=1 SV=3 - [LIMA1_MOUSE]	14.48	3.23976	6.34407
Q7TMM9	Tubulin beta-2A chain OS=Mus musculus GN=Tubb2a PE=1 SV=1 - [TBB2A_MOUSE]	62.7	3.22113
Q05816	Fatty acid-binding protein, epidermal OS=Mus musculus GN=Fabp5 PE=1 SV=3 - [FABP5_MOUSE]	50.37	3.20619	4.26725
J3QP68	Uncharacterized protein OS=Mus musculus GN=Gm4204 PE=2 SV=1 - [J3QP68_MOUSE]	18.36	3.19527	2.38268
Q68FD5	Clathrin heavy chain 1 OS=Mus musculus GN=Cltc PE=1 SV=3 - [CLH1_MOUSE]	23.7	3.18795	3.71831
P61924	Coatomer subunit zeta-1 OS=Mus musculus GN=Copz1 PE=2 SV=1 - [COPZ1_MOUSE]	8.47	3.17875
Q61081	Hsp90 co-chaperone Cdc37 OS=Mus musculus GN=Cdc37 PE=2 SV=1 - [CDC37_MOUSE]	17.94	3.17691	3.74824
Q60864	Stress-induced-phosphoprotein 1 OS=Mus musculus GN=Stip1 PE=1 SV=1 - [STIP1_MOUSE]	32.6	3.17535	3.14269
Q61768	Kinesin-1 heavy chain OS=Mus musculus GN=Kif5b PE=1 SV=3 - [KINH_MOUSE]	8.41	3.13822
Q3V117	ATP-citrate synthase OS=Mus musculus GN=Acly PE=2 SV=1 - [Q3V117_MOUSE]	24.52	3.12936	3.37312
Q9Z1Q9	Valine--tRNA ligase OS=Mus musculus GN=Vars PE=2 SV=1 - [SYVC_MOUSE]	7.92	3.11252
Q9R0P9	Ubiquitin carboxyl-terminal hydrolase isozyme L1 OS=Mus musculus GN=Uchl1 PE=1 SV=1 - [UCHL1_MOUSE]	35.87	3.10892	2.57991
P54823	Probable ATP-dependent RNA helicase DDX6 OS=Mus musculus GN=Ddx6 PE=1 SV=1 - [DDX6_MOUSE]	21.53	3.09716
Q9CQM9	Glutaredoxin-3 OS=Mus musculus GN=Glrx3 PE=1 SV=1 - [GLRX3_MOUSE]	12.76	3.096
Q8C570	mRNA export factor OS=Mus musculus GN=Rae1 PE=1 SV=1 - [RAE1L_MOUSE]	9.51	3.08809
P46935	E3 ubiquitin-protein ligase NEDD4 OS=Mus musculus GN=Nedd4 PE=1 SV=3 - [NEDD4_MOUSE]	26.94	3.08358	4.58747
Q9Z0N1	Eukaryotic translation initiation factor 2 subunit 3, X-linked OS=Mus musculus GN=Eif2s3x PE=1 SV=2 - [IF2G_MOUSE]	15.47	3.06698
P09411	Phosphoglycerate kinase 1 OS=Mus musculus GN=Pgk1 PE=1 SV=4 - [PGK1_MOUSE]	55.4	3.06568	2.91863
Q02053	Ubiquitin-like modifier-activating enzyme 1 OS=Mus musculus GN=Uba1 PE=1 SV=1 - [UBA1_MOUSE]	12.48	3.05949
D3Z5M2	Protein Gm10110 OS=Mus musculus GN=Gm10110 PE=4 SV=1 - [D3Z5M2_MOUSE]	18.05	3.02381
Q9DCD0	6-phosphogluconate dehydrogenase, decarboxylating OS=Mus musculus GN=Pgd PE=1 SV=3 - [6PGD_MOUSE]	25.47	2.99219	6.93724
P35700	Peroxiredoxin-1 OS=Mus musculus GN=Prdx1 PE=1 SV=1 - [PRDX1_MOUSE]	59.8	2.98852	3.05209
P07901	Heat shock protein HSP 90-alpha OS=Mus musculus GN=Hsp90aa1 PE=1 SV=4 - [HS90A_MOUSE]	28.92	2.98716	2.54126
Q9WTL7	Acyl-protein thioesterase 2 OS=Mus musculus GN=Lypla2 PE=1 SV=1 - [LYPA2_MOUSE]	14.29	2.98331
Q8CDN6	Thioredoxin-like protein 1 OS=Mus musculus GN=Txnl1 PE=2 SV=3 - [TXNL1_MOUSE]	16.26	2.97557
Q99PT1	Rho GDP-dissociation inhibitor 1 OS=Mus musculus GN=Arhgdia PE=1 SV=3 - [GDIR1_MOUSE]	23.53	2.96305
E0CXN5	Glycerol-3-phosphate dehydrogenase [NAD(+)], cytoplasmic OS=Mus musculus GN=Gpd1 PE=2 SV=1 - [E0CXN5_MOUSE]	17.48	2.95608	2.49668
P63073	Eukaryotic translation initiation factor 4E OS=Mus musculus GN=Eif4e PE=1 SV=1 - [IF4E_MOUSE]	9.68	2.95414
Q9DAW9	Calponin-3 OS=Mus musculus GN=Cnn3 PE=1 SV=1 - [CNN3_MOUSE]	12.73	2.92093
Q6ZQ06	Centrosomal protein of 162 kDa OS=Mus musculus GN=Cep162 PE=1 SV=2 - [CE162_MOUSE]	1.35	2.92038
Q9JIX0	Transcription and mRNA export factor ENY2 OS=Mus musculus GN=Eny2 PE=2 SV=1 - [ENY2_MOUSE]	16.83	2.91837
Q61171	Peroxiredoxin-2 OS=Mus musculus GN=Prdx2 PE=1 SV=3 - [PRDX2_MOUSE]	31.82	2.91085	2.9243
G5E839	T-complex protein 1 subunit delta OS=Mus musculus GN=Cct4 PE=2 SV=1 - [G5E839_MOUSE]	9.43	2.8961
Q61553	Fascin OS=Mus musculus GN=Fscn1 PE=1 SV=4 - [FSCN1_MOUSE]	46.86	2.88469	4.87405
Q8C650	Septin-10 OS=Mus musculus GN=Sept10 PE=2 SV=1 - [SEP10_MOUSE]	8.41	2.87073
P10126	Elongation factor 1-alpha 1 OS=Mus musculus GN=Eef1a1 PE=1 SV=3 - [EF1A1_MOUSE]	45.45	2.86886	3.65854
P60843	Eukaryotic initiation factor 4A-I OS=Mus musculus GN=Eif4a1 PE=1 SV=1 - [IF4A1_MOUSE]	47.54	2.86084	2.87401
Q9DBC7	cAMP-dependent protein kinase type I-alpha regulatory subunit OS=Mus musculus GN=Prkar1a PE=1 SV=3 - [KAP0_MOUSE]	3.15	2.84675
Q9DB05	Alpha-soluble NSF attachment protein OS=Mus musculus GN=Napa PE=1 SV=1 - [SNAA_MOUSE]	11.86	2.82448
Q8C8U0	Liprin-beta-1 OS=Mus musculus GN=Ppfibp1 PE=1 SV=3 - [LIPB1_MOUSE]	3.2	2.82117
Q8BPB0	MOB kinase activator 1B OS=Mus musculus GN=Mob1b PE=1 SV=3 - [MOB1B_MOUSE]	5.09	2.81208
Q9WUM4	Coronin-1C OS=Mus musculus GN=Coro1c PE=1 SV=2 - [COR1C_MOUSE]	12.45	2.80792	1.36951
Q78PY7	Staphylococcal nuclease domain-containing protein 1 OS=Mus musculus GN=Snd1 PE=1 SV=1 - [SND1_MOUSE]	26.15	2.80438	4.52269
P16858	Glyceraldehyde-3-phosphate dehydrogenase OS=Mus musculus GN=Gapdh PE=1 SV=2 - [G3P_MOUSE]	54.65	2.79144	2.93549
P05063	Fructose-bisphosphate aldolase C OS=Mus musculus GN=Aldoc PE=1 SV=4 - [ALDOC_MOUSE]	19.28	2.78721
P70296	Phosphatidylethanolamine-binding protein 1 OS=Mus musculus GN=Pebp1 PE=1 SV=3 - [PEBP1_MOUSE]	44.39	2.7852
Q9Z1Z2	Serine-threonine kinase receptor-associated protein OS=Mus musculus GN=Strap PE=1 SV=2 - [STRAP_MOUSE]	17.71	2.77922	4.13453
Q9EPU0	Regulator of nonsense transcripts 1 OS=Mus musculus GN=Upf1 PE=1 SV=2 - [RENT1_MOUSE]	6.32	2.7649
P26041	Moesin OS=Mus musculus GN=Msn PE=1 SV=3 - [MOES_MOUSE]	10.05	2.73319
Q8VEE4	Replication protein A 70 kDa DNA-binding subunit OS=Mus musculus GN=Rpa1 PE=1 SV=1 - [RFA1_MOUSE]	10.91	2.71802
F8WJK8	Hsc70-interacting protein OS=Mus musculus GN=St13 PE=2 SV=1 - [F8WJK8_MOUSE]	15.19	2.70722
E9PUV4	S-phase kinase-associated protein 1 (Fragment) OS=Mus musculus GN=Skp1a PE=2 SV=1 - [E9PUV4_MOUSE]	30.21	2.68695
D3Z7C6	Prostaglandin E synthase 3 OS=Mus musculus GN=Ptges3 PE=2 SV=1 - [D3Z7C6_MOUSE]	13.08	2.68562
P68369	Tubulin alpha-1A chain OS=Mus musculus GN=Tuba1a PE=1 SV=1 - [TBA1A_MOUSE]	50.55	2.6819	1.94161
Q8BP47	Asparagine--tRNA ligase, cytoplasmic OS=Mus musculus GN=Nars PE=1 SV=2 - [SYNC_MOUSE]	18.07	2.67055
A2A6U5	Septin-9 (Fragment) OS=Mus musculus GN=Sept9 PE=2 SV=1 - [A2A6U5_MOUSE]	7.85	2.65271
Q61166	Microtubule-associated protein RP/EB family member 1 OS=Mus musculus GN=Mapre1 PE=1 SV=3 - [MARE1_MOUSE]	22.01	2.65214
Q91VR5	ATP-dependent RNA helicase DDX1 OS=Mus musculus GN=Ddx1 PE=1 SV=1 - [DDX1_MOUSE]	17.97	2.62637
Q9CZ30	Obg-like ATPase 1 OS=Mus musculus GN=Ola1 PE=1 SV=1 - [OLA1_MOUSE]	13.38	2.62166	2.38852
Q9WV60	Glycogen synthase kinase-3 beta OS=Mus musculus GN=Gsk3b PE=1 SV=2 - [GSK3B_MOUSE]	15.24	2.61795
Q91WN1	DnaJ homolog subfamily C member 9 OS=Mus musculus GN=Dnajc9 PE=2 SV=2 - [DNJC9_MOUSE]	4.25	2.61671
Q9QUR6	Prolyl endopeptidase OS=Mus musculus GN=Prep PE=2 SV=1 - [PPCE_MOUSE]	11.83	2.60839
Q922Q8	Leucine-rich repeat-containing protein 59 OS=Mus musculus GN=Lrrc59 PE=1 SV=1 - [LRC59_MOUSE]	16.29	2.60351
A2AMW0	Capping protein (Actin filament) muscle Z-line, beta, isoform CRA_a OS=Mus musculus GN=Capzb PE=4 SV=1 - [A2AMW0_MOUSE]	11.54	2.59987
E9QAX7	Exportin-2 OS=Mus musculus GN=Cse1l PE=2 SV=1 - [E9QAX7_MOUSE]	10.36	2.55875
Q9CSN1	SNW domain-containing protein 1 OS=Mus musculus GN=Snw1 PE=1 SV=3 - [SNW1_MOUSE]	7.46	2.55827
Q9CWW6	Peptidyl-prolyl cis-trans isomerase NIMA-interacting 4 OS=Mus musculus GN=Pin4 PE=2 SV=1 - [PIN4_MOUSE]	10.69	2.55318
P24527	Leukotriene A-4 hydrolase OS=Mus musculus GN=Lta4h PE=1 SV=4 - [LKHA4_MOUSE]	6.71	2.54812
Q6R891	Neurabin-2 OS=Mus musculus GN=Ppp1r9b PE=1 SV=1 - [NEB2_MOUSE]	2.45	2.5431
E9QAI5	DNA fragmentation factor subunit beta OS=Mus musculus GN=Cad PE=2 SV=1 - [E9QAI5_MOUSE]	19.8	2.53577	3.68776
H3BKT5	Adenosylhomocysteinase OS=Mus musculus GN=Ahcyl2 PE=2 SV=1 - [H3BKT5_MOUSE]	6.44	2.52704
Q8JZK9	Hydroxymethylglutaryl-CoA synthase, cytoplasmic OS=Mus musculus GN=Hmgcs1 PE=1 SV=1 - [HMCS1_MOUSE]	2.5	2.52245
O54962	Barrier-to-autointegration factor OS=Mus musculus GN=Banf1 PE=1 SV=1 - [BAF_MOUSE]	26.97	2.49419	3.29519
P60229	Eukaryotic translation initiation factor 3 subunit E OS=Mus musculus GN=Eif3e PE=1 SV=1 - [EIF3E_MOUSE]	11.46	2.48736
P62835	Ras-related protein Rap-1A OS=Mus musculus GN=Rap1a PE=2 SV=1 - [RAP1A_MOUSE]	5.98	2.48254
P30416	Peptidyl-prolyl cis-trans isomerase FKBP4 OS=Mus musculus GN=Fkbp4 PE=1 SV=5 - [FKBP4_MOUSE]	22.27	2.47919	2.88436
Q9WV55	Vesicle-associated membrane protein-associated protein A OS=Mus musculus GN=Vapa PE=1 SV=2 - [VAPA_MOUSE]	11.24	2.45528
Q6ZWX6	Eukaryotic translation initiation factor 2 subunit 1 OS=Mus musculus GN=Eif2s1 PE=1 SV=3 - [IF2A_MOUSE]	14.29	2.4204
E9Q066	La-related protein 4 OS=Mus musculus GN=Larp4 PE=2 SV=1 - [E9Q066_MOUSE]	10.86	2.41992
Q9CXY6	Interleukin enhancer-binding factor 2 OS=Mus musculus GN=Ilf2 PE=1 SV=1 - [ILF2_MOUSE]	7.69	2.39746
Q8JZQ9	Eukaryotic translation initiation factor 3 subunit B OS=Mus musculus GN=Eif3b PE=1 SV=1 - [EIF3B_MOUSE]	17.68	2.39742	2.0508
P11499	Heat shock protein HSP 90-beta OS=Mus musculus GN=Hsp90ab1 PE=1 SV=3 - [HS90B_MOUSE]	34.81	2.38908	2.28699
Q62318	Transcription intermediary factor 1-beta OS=Mus musculus GN=Trim28 PE=1 SV=3 - [TIF1B_MOUSE]	25.42	2.3887	1.35173
Q921K2	Poly (ADP-ribose) polymerase family, member 1 OS=Mus musculus GN=Parp1 PE=2 SV=1 - [Q921K2_MOUSE]	18.34	2.38623
Q9Z1D1	Eukaryotic translation initiation factor 3 subunit G OS=Mus musculus GN=Eif3g PE=1 SV=2 - [EIF3G_MOUSE]	9.06	2.37887
P63028	Translationally-controlled tumor protein OS=Mus musculus GN=Tpt1 PE=1 SV=1 - [TCTP_MOUSE]	8.14	2.37709
O70591	Prefoldin subunit 2 OS=Mus musculus GN=Pfdn2 PE=2 SV=2 - [PFD2_MOUSE]	16.88	2.37374
P18760	Cofilin-1 OS=Mus musculus GN=Cfl1 PE=1 SV=3 - [COF1_MOUSE]	50.6	2.36759	2.51471
P36536	GTP-binding protein SAR1a OS=Mus musculus GN=Sar1a PE=2 SV=1 - [SAR1A_MOUSE]	5.56	2.36504	2.27517
P42208	Septin-2 OS=Mus musculus GN=Sept2 PE=1 SV=2 - [SEPT2_MOUSE]	41.27	2.35283
Q04447	Creatine kinase B-type OS=Mus musculus GN=Ckb PE=1 SV=1 - [KCRB_MOUSE]	64.83	2.34986	2.72738
Q5SX49	Profilin OS=Mus musculus GN=Pfn1 PE=2 SV=1 - [Q5SX49_MOUSE]	41.07	2.34752	7.83658
A2AGT5	Cytoskeleton-associated protein 5 OS=Mus musculus GN=Ckap5 PE=2 SV=1 - [CKAP5_MOUSE]	7.43	2.34595
P29341	Polyadenylate-binding protein 1 OS=Mus musculus GN=Pabpc1 PE=1 SV=2 - [PABP1_MOUSE]	28.14	2.34232	2.00747
P62774	Myotrophin OS=Mus musculus GN=Mtpn PE=1 SV=2 - [MTPN_MOUSE]	14.41	2.34167	2.19927
J3QNW0	Cytosine-specific methyltransferase OS=Mus musculus GN=Dnmt1 PE=2 SV=1 - [J3QNW0_MOUSE]	3.86	2.33976
P60335	Poly(rC)-binding protein 1 OS=Mus musculus GN=Pcbp1 PE=1 SV=1 - [PCBP1_MOUSE]	44.66	2.33275	2.43142
E9PVC6	Eukaryotic translation initiation factor 4 gamma 1 OS=Mus musculus GN=Eif4g1 PE=2 SV=1 - [E9PVC6_MOUSE]	5.73	2.32123	1.55122
Q99PV0	Pre-mRNA-processing-splicing factor 8 OS=Mus musculus GN=Prpf8 PE=1 SV=2 - [PRP8_MOUSE]	8.05	2.3186
O54781	SRSF protein kinase 2 OS=Mus musculus GN=Srpk2 PE=1 SV=2 - [SRPK2_MOUSE]	4.99	2.31751
P61211	ADP-ribosylation factor-like protein 1 OS=Mus musculus GN=Arl1 PE=2 SV=1 - [ARL1_MOUSE]	8.84	2.31706	2.47642
D3YXG6	Actin-related protein 2/3 complex subunit 2 OS=Mus musculus GN=Arpc2 PE=4 SV=1 - [D3YXG6_MOUSE]	8.8	2.2977
F7BNZ5	Breast carcinoma-amplified sequence 1 homolog (Fragment) OS=Mus musculus GN=Bcas1 PE=4 SV=1 - [F7BNZ5_MOUSE]	15.83	2.27799	1.42359
P62827	GTP-binding nuclear protein Ran OS=Mus musculus GN=Ran PE=1 SV=3 - [RAN_MOUSE]	16.67	2.27677	3.10101
Q64674	Spermidine synthase OS=Mus musculus GN=Srm PE=2 SV=1 - [SPEE_MOUSE]	7.28	2.27569
G3UX48	Protein PRRC2A OS=Mus musculus GN=Prrc2a PE=2 SV=1 - [G3UX48_MOUSE]	1.88	2.27084
Q61990	Poly(rC)-binding protein 2 OS=Mus musculus GN=Pcbp2 PE=1 SV=1 - [PCBP2_MOUSE]	29.01	2.26135	2.14717
Q3UHX2	28 kDa heat- and acid-stable phosphoprotein OS=Mus musculus GN=Pdap1 PE=1 SV=1 - [HAP28_MOUSE]	16.02	2.24955
D3Z0Y2	Peroxiredoxin-6 OS=Mus musculus GN=Prdx6 PE=2 SV=1 - [D3Z0Y2_MOUSE]	16	2.24259
P63330	Serine/threonine-protein phosphatase 2A catalytic subunit alpha isoform OS=Mus musculus GN=Ppp2ca PE=1 SV=1 - [PP2AA_MOUSE]	9.06	2.22835
P70168	Importin subunit beta-1 OS=Mus musculus GN=Kpnb1 PE=1 SV=2 - [IMB1_MOUSE]	6.74	2.22666	2.82806
P52480	Pyruvate kinase PKM OS=Mus musculus GN=Pkm PE=1 SV=4 - [KPYM_MOUSE]	54.24	2.2146	2.81591
Q9WVA3	Mitotic checkpoint protein BUB3 OS=Mus musculus GN=Bub3 PE=2 SV=2 - [BUB3_MOUSE]	18.71	2.21205
P97310	DNA replication licensing factor MCM2 OS=Mus musculus GN=Mcm2 PE=1 SV=3 - [MCM2_MOUSE]	7.52	2.20777
P63017	Heat shock cognate 71 kDa protein OS=Mus musculus GN=Hspa8 PE=1 SV=1 - [HSP7C_MOUSE]	33.13	2.20659	2.31534
D6RH49	40S ribosomal protein S27 OS=Mus musculus GN=Rps27l PE=2 SV=1 - [D6RH49_MOUSE]	33.77	2.20657	1.73858
F6YXS3	NEDD8-conjugating enzyme Ubc12 (Fragment) OS=Mus musculus GN=Ube2m PE=2 SV=1 - [F6YXS3_MOUSE]	18.12	2.1957
P62259	14-3-3 protein epsilon OS=Mus musculus GN=Ywhae PE=1 SV=1 - [1433E_MOUSE]	25.49	2.18825	2.00422
P16045	Galectin-1 OS=Mus musculus GN=Lgals1 PE=1 SV=3 - [LEG1_MOUSE]	31.85	2.18666	2.90993
E9Q986	Catenin delta-1 OS=Mus musculus GN=Ctnnd1 PE=2 SV=1 - [E9Q986_MOUSE]	14.58	2.18216
Q921L6	Cortactin, isoform CRA_a OS=Mus musculus GN=Cttn PE=2 SV=1 - [Q921L6_MOUSE]	18.47	2.17674	3.00596
D3Z6I8	Tropomyosin alpha-3 chain OS=Mus musculus GN=Tpm3 PE=2 SV=1 - [D3Z6I8_MOUSE]	17	2.16975
D3Z2T9	Cyclin-dependent kinase 1 (Fragment) OS=Mus musculus GN=Cdk1 PE=2 SV=1 - [D3Z2T9_MOUSE]	12	2.16811
P51880	Fatty acid-binding protein, brain OS=Mus musculus GN=Fabp7 PE=1 SV=2 - [FABP7_MOUSE]	29.55	2.1648	2.12993
P80316	T-complex protein 1 subunit epsilon OS=Mus musculus GN=Cct5 PE=1 SV=1 - [TCPE_MOUSE]	17.93	2.15501
D3Z0A2	Protein arginine N-methyltransferase 1 OS=Mus musculus GN=Prmt1 PE=2 SV=1 - [D3Z0A2_MOUSE]	34.28	2.15457	3.46172
P17742	Peptidyl-prolyl cis-trans isomerase A OS=Mus musculus GN=Ppia PE=1 SV=2 - [PPIA_MOUSE]	46.95	2.13743	2.51486
D3YVH4	Splicing factor 1 (Fragment) OS=Mus musculus GN=Sf1 PE=2 SV=1 - [D3YVH4_MOUSE]	34.46	2.12255
P45376	Aldose reductase OS=Mus musculus GN=Akr1b1 PE=1 SV=3 - [ALDR_MOUSE]	12.97	2.10794	3.48393
P28658	Ataxin-10 OS=Mus musculus GN=Atxn10 PE=1 SV=2 - [ATX10_MOUSE]	13.05	2.09774	7.39179
Q01853	Transitional endoplasmic reticulum ATPase OS=Mus musculus GN=Vcp PE=1 SV=4 - [TERA_MOUSE]	7.44	2.09183
P54276	DNA mismatch repair protein Msh6 OS=Mus musculus GN=Msh6 PE=1 SV=3 - [MSH6_MOUSE]	0.88	2.08038
Q99LF4	tRNA-splicing ligase RtcB homolog OS=Mus musculus GN=Rtcb PE=2 SV=1 - [RTCB_MOUSE]	12.87	2.07394
P97820	Mitogen-activated protein kinase kinase kinase kinase 4 OS=Mus musculus GN=Map4k4 PE=1 SV=1 - [M4K4_MOUSE]	9.73	2.06299
P62880	Guanine nucleotide-binding protein G(I)/G(S)/G(T) subunit beta-2 OS=Mus musculus GN=Gnb2 PE=1 SV=3 - [GBB2_MOUSE]	19.12	2.05394	2.55283
Q99020	Heterogeneous nuclear ribonucleoprotein A/B OS=Mus musculus GN=Hnrnpab PE=1 SV=1 - [ROAA_MOUSE]	23.16	2.05262	1.61648
Q99MN1	Lysine--tRNA ligase OS=Mus musculus GN=Kars PE=1 SV=1 - [SYK_MOUSE]	1.51	2.04831
P61750	ADP-ribosylation factor 4 OS=Mus musculus GN=Arf4 PE=1 SV=2 - [ARF4_MOUSE]	29.44	2.04266	1.80304
P14115	60S ribosomal protein L27a OS=Mus musculus GN=Rpl27a PE=2 SV=5 - [RL27A_MOUSE]	22.3	2.03265
Q9QXS6	Drebrin OS=Mus musculus GN=Dbn1 PE=1 SV=4 - [DREB_MOUSE]	4.82	2.01748
Q91XI1	tRNA-dihydrouridine(47) synthase [NAD(P)(+)]-like OS=Mus musculus GN=Dus3l PE=2 SV=1 - [DUS3L_MOUSE]	5.18	2.00407
D3YWK1	WD repeat domain phosphoinositide-interacting protein 2 OS=Mus musculus GN=Wipi2 PE=2 SV=1 - [D3YWK1_MOUSE]	5.41	1.97691	1.22726
P46061	Ran GTPase-activating protein 1 OS=Mus musculus GN=Rangap1 PE=1 SV=2 - [RAGP1_MOUSE]	10.87	1.97367	2.49104
Q9QYG0	Protein NDRG2 OS=Mus musculus GN=Ndrg2 PE=1 SV=1 - [NDRG2_MOUSE]	2.7	1.9701
Q8BGD9	Eukaryotic translation initiation factor 4B OS=Mus musculus GN=Eif4b PE=1 SV=1 - [IF4B_MOUSE]	22.75	1.96394	1.13797
P99024	Tubulin beta-5 chain OS=Mus musculus GN=Tubb5 PE=1 SV=1 - [TBB5_MOUSE]	64.86	1.95325	1.82204
Q8VDD5	Myosin-9 OS=Mus musculus GN=Myh9 PE=1 SV=4 - [MYH9_MOUSE]	18.67	1.95014	1.43204
Q01320	DNA topoisomerase 2-alpha OS=Mus musculus GN=Top2a PE=1 SV=2 - [TOP2A_MOUSE]	7.59	1.94929	1.8356
P80318	T-complex protein 1 subunit gamma OS=Mus musculus GN=Cct3 PE=1 SV=1 - [TCPG_MOUSE]	32.84	1.92027
Q9JHU4	Cytoplasmic dynein 1 heavy chain 1 OS=Mus musculus GN=Dync1h1 PE=1 SV=2 - [DYHC1_MOUSE]	1.59	1.91335
O35286	Putative pre-mRNA-splicing factor ATP-dependent RNA helicase DHX15 OS=Mus musculus GN=Dhx15 PE=2 SV=2 - [DHX15_MOUSE]	10.57	1.91239
P80317	T-complex protein 1 subunit zeta OS=Mus musculus GN=Cct6a PE=1 SV=3 - [TCPZ_MOUSE]	16.76	1.90388	1.75563
E9QN08	Elongation factor 1-delta (Fragment) OS=Mus musculus GN=Eef1d PE=2 SV=1 - [E9QN08_MOUSE]	38.78	1.88107	0.896149
P59325	Eukaryotic translation initiation factor 5 OS=Mus musculus GN=Eif5 PE=1 SV=1 - [IF5_MOUSE]	6.99	1.87766
P19157	Glutathione S-transferase P 1 OS=Mus musculus GN=Gstp1 PE=1 SV=2 - [GSTP1_MOUSE]	16.19	1.87642	2.39853
Q9QZD9	Eukaryotic translation initiation factor 3 subunit I OS=Mus musculus GN=Eif3i PE=1 SV=1 - [EIF3I_MOUSE]	16.62	1.87384
P97855	Ras GTPase-activating protein-binding protein 1 OS=Mus musculus GN=G3bp1 PE=1 SV=1 - [G3BP1_MOUSE]	12.04	1.87378
P62983	Ubiquitin-40S ribosomal protein S27a OS=Mus musculus GN=Rps27a PE=1 SV=2 - [RS27A_MOUSE]	48.08	1.87191	1.83243
Q9JIF7	Coatomer subunit beta OS=Mus musculus GN=Copb1 PE=1 SV=1 - [COPB_MOUSE]	2.62	1.84424
P50247	Adenosylhomocysteinase OS=Mus musculus GN=Ahcy PE=1 SV=3 - [SAHH_MOUSE]	17.36	1.83729	1.78504
Q62446	Peptidyl-prolyl cis-trans isomerase FKBP3 OS=Mus musculus GN=Fkbp3 PE=1 SV=2 - [FKBP3_MOUSE]	8.48	1.82254
Q6P1B9	Bin1 protein OS=Mus musculus GN=Bin1 PE=2 SV=1 - [Q6P1B9_MOUSE]	3.77	1.81198
Q60605	Myosin light polypeptide 6 OS=Mus musculus GN=Myl6 PE=1 SV=3 - [MYL6_MOUSE]	24.5	1.8068
Q99KP6	Pre-mRNA-processing factor 19 OS=Mus musculus GN=Prpf19 PE=1 SV=1 - [PRP19_MOUSE]	13.1	1.80637
Q6P5F9	Exportin-1 OS=Mus musculus GN=Xpo1 PE=1 SV=1 - [XPO1_MOUSE]	1.77	1.78263
Q5SW88	Ras-related protein Rab-1A OS=Mus musculus GN=Rab1 PE=2 SV=1 - [Q5SW88_MOUSE]	31.19	1.77973
P62204	Calmodulin OS=Mus musculus GN=Calm1 PE=1 SV=2 - [CALM_MOUSE]	11.41	1.77741
P61205	ADP-ribosylation factor 3 OS=Mus musculus GN=Arf3 PE=2 SV=2 - [ARF3_MOUSE]	41.44	1.75467
O08553	Dihydropyrimidinase-related protein 2 OS=Mus musculus GN=Dpysl2 PE=1 SV=2 - [DPYL2_MOUSE]	22.9	1.75048	1.23461
A2AJ72	MCG130458 OS=Mus musculus GN=Fubp3 PE=4 SV=1 - [A2AJ72_MOUSE]	18.98	1.7352	1.41662
Q60817	Nascent polypeptide-associated complex subunit alpha OS=Mus musculus GN=Naca PE=1 SV=1 - [NACA_MOUSE]	13.49	1.73425
P42669	Transcriptional activator protein Pur-alpha OS=Mus musculus GN=Pura PE=1 SV=1 - [PURA_MOUSE]	15.26	1.72431
P17182	Alpha-enolase OS=Mus musculus GN=Eno1 PE=1 SV=3 - [ENOA_MOUSE]	28.34	1.70042	2.14219
P63101	14-3-3 protein zeta/delta OS=Mus musculus GN=Ywhaz PE=1 SV=1 - [1433Z_MOUSE]	20.82	1.69633
P80314	T-complex protein 1 subunit beta OS=Mus musculus GN=Cct2 PE=1 SV=4 - [TCPB_MOUSE]	22.43	1.69356
P35979	60S ribosomal protein L12 OS=Mus musculus GN=Rpl12 PE=1 SV=2 - [RL12_MOUSE]	40	1.67956
H7BXC3	Triosephosphate isomerase OS=Mus musculus GN=Tpi1 PE=2 SV=1 - [H7BXC3_MOUSE]	34.73	1.67907
Q62425	NADH dehydrogenase [ubiquinone] 1 alpha subcomplex subunit 4 OS=Mus musculus GN=Ndufa4 PE=1 SV=2 - [NDUA4_MOUSE]	12.2	1.67804
Q5SQB0	Nucleophosmin OS=Mus musculus GN=Npm1 PE=2 SV=1 - [Q5SQB0_MOUSE]	21.59	1.66065
P35550	rRNA 2'-O-methyltransferase fibrillarin OS=Mus musculus GN=Fbl PE=2 SV=2 - [FBRL_MOUSE]	7.95	1.65788
G3UZ48	Heterogeneous nuclear ribonucleoprotein Q OS=Mus musculus GN=Syncrip PE=2 SV=1 - [G3UZ48_MOUSE]	10.56	1.65597	1.21671
Q920E5	Farnesyl pyrophosphate synthase OS=Mus musculus GN=Fdps PE=1 SV=1 - [FPPS_MOUSE]	20.4	1.64881	1.68621
P50516	V-type proton ATPase catalytic subunit A OS=Mus musculus GN=Atp6v1a PE=1 SV=2 - [VATA_MOUSE]	5.83	1.64626
P32067	Lupus La protein homolog OS=Mus musculus GN=Ssb PE=1 SV=1 - [LA_MOUSE]	9.64	1.63991
Q6IRU2	Tropomyosin alpha-4 chain OS=Mus musculus GN=Tpm4 PE=2 SV=3 - [TPM4_MOUSE]	6.05	1.63806
Q61074	Protein phosphatase 1G OS=Mus musculus GN=Ppm1g PE=1 SV=3 - [PPM1G_MOUSE]	2.21	1.63756
P62830	60S ribosomal protein L23 OS=Mus musculus GN=Rpl23 PE=1 SV=1 - [RL23_MOUSE]	32.86	1.62945
Q9QYB1	Chloride intracellular channel protein 4 OS=Mus musculus GN=Clic4 PE=1 SV=3 - [CLIC4_MOUSE]	7.11	1.62639
Q60932	Voltage-dependent anion-selective channel protein 1 OS=Mus musculus GN=Vdac1 PE=1 SV=3 - [VDAC1_MOUSE]	29.39	1.59628
P62264	40S ribosomal protein S14 OS=Mus musculus GN=Rps14 PE=2 SV=3 - [RS14_MOUSE]	26.49	1.59437
O70251	Elongation factor 1-beta OS=Mus musculus GN=Eef1b PE=1 SV=5 - [EF1B_MOUSE]	10.67	1.59057
Q99K48	Non-POU domain-containing octamer-binding protein OS=Mus musculus GN=Nono PE=1 SV=3 - [NONO_MOUSE]	23.68	1.58244	1.39035
Q99MR6	Serrate RNA effector molecule homolog OS=Mus musculus GN=Srrt PE=1 SV=1 - [SRRT_MOUSE]	5.94	1.57936
Q8BKC5	Importin-5 OS=Mus musculus GN=Ipo5 PE=1 SV=3 - [IPO5_MOUSE]	2.73	1.57839
E9Q5B6	Heterogeneous nuclear ribonucleoprotein D0 (Fragment) OS=Mus musculus GN=Hnrnpd PE=2 SV=1 - [E9Q5B6_MOUSE]	28.97	1.56502	1.06562
P11983	T-complex protein 1 subunit alpha OS=Mus musculus GN=Tcp1 PE=1 SV=3 - [TCPA_MOUSE]	18.53	1.56159
P05213	Tubulin alpha-1B chain OS=Mus musculus GN=Tuba1b PE=1 SV=2 - [TBA1B_MOUSE]	50.33	1.5611	1.53691
Q8R1B4	Eukaryotic translation initiation factor 3 subunit C OS=Mus musculus GN=Eif3c PE=1 SV=1 - [EIF3C_MOUSE]	8.89	1.54818
P62267	40S ribosomal protein S23 OS=Mus musculus GN=Rps23 PE=1 SV=3 - [RS23_MOUSE]	16.08	1.54285	1.90396
Q9CWJ9	Bifunctional purine biosynthesis protein PURH OS=Mus musculus GN=Atic PE=1 SV=2 - [PUR9_MOUSE]	7.43	1.54166
A2BDX0	Activity-dependent neuroprotector homeobox protein OS=Mus musculus GN=Adnp PE=3 SV=1 - [A2BDX0_MOUSE]	1.17	1.53772
P62960	Nuclease-sensitive element-binding protein 1 OS=Mus musculus GN=Ybx1 PE=1 SV=3 - [YBOX1_MOUSE]	34.47	1.53014	0.933621
D3Z1Z8	Stathmin (Fragment) OS=Mus musculus GN=Stmn1 PE=2 SV=1 - [D3Z1Z8_MOUSE]	21.57	1.52502
P62702	40S ribosomal protein S4, X isoform OS=Mus musculus GN=Rps4x PE=2 SV=2 - [RS4X_MOUSE]	24.33	1.51788
Q6NZD2	Sorting nexin 1 OS=Mus musculus GN=Snx1 PE=2 SV=1 - [Q6NZD2_MOUSE]	5.76	1.51498
P16330	2',3'-cyclic-nucleotide 3'-phosphodiesterase OS=Mus musculus GN=Cnp PE=1 SV=3 - [CN37_MOUSE]	28.33	1.51428	1.65301
G5E924	Heterogeneous nuclear ribonucleoprotein L (Fragment) OS=Mus musculus GN=Hnrnpl PE=4 SV=1 - [G5E924_MOUSE]	26.83	1.50946	0.820656
P17225	Polypyrimidine tract-binding protein 1 OS=Mus musculus GN=Ptbp1 PE=1 SV=2 - [PTBP1_MOUSE]	16.51	1.50458	1.59781
A2AP78	High mobility group protein B3 (Fragment) OS=Mus musculus GN=Hmgb3 PE=2 SV=1 - [A2AP78_MOUSE]	16.35	1.49106
O35737	Heterogeneous nuclear ribonucleoprotein H OS=Mus musculus GN=Hnrnph1 PE=1 SV=3 - [HNRH1_MOUSE]	22.94	1.48747
P19253	60S ribosomal protein L13a OS=Mus musculus GN=Rpl13a PE=1 SV=4 - [RL13A_MOUSE]	9.36	1.47946	0.943626
O55029	Coatomer subunit beta' OS=Mus musculus GN=Copb2 PE=2 SV=2 - [COPB2_MOUSE]	2.1	1.47132
Q922K7	Putative ribosomal RNA methyltransferase NOP2 OS=Mus musculus GN=Nop2 PE=1 SV=1 - [NOP2_MOUSE]	3.78	1.46852
E9PUX0	Protein LYRIC OS=Mus musculus GN=Mtdh PE=2 SV=1 - [E9PUX0_MOUSE]	20.12	1.45643
Q7TPV4	Myb-binding protein 1A OS=Mus musculus GN=Mybbp1a PE=1 SV=2 - [MBB1A_MOUSE]	14.81	1.44074
F8WJ41	40S ribosomal protein S15a (Fragment) OS=Mus musculus GN=Rps15a PE=2 SV=1 - [F8WJ41_MOUSE]	37.04	1.43855	1.84094
Q9CY58	Plasminogen activator inhibitor 1 RNA-binding protein OS=Mus musculus GN=Serbp1 PE=1 SV=2 - [PAIRB_MOUSE]	8.35	1.43239
P63001	Ras-related C3 botulinum toxin substrate 1 OS=Mus musculus GN=Rac1 PE=1 SV=1 - [RAC1_MOUSE]	22.92	1.42317	1.43717
J3QNQ2	Uncharacterized protein OS=Mus musculus GN=Gm16368 PE=3 SV=1 - [J3QNQ2_MOUSE]	8.33	1.42016
Q3TUE1	Far upstream element-binding protein 1 OS=Mus musculus GN=Fubp1 PE=2 SV=1 - [Q3TUE1_MOUSE]	14.64	1.41787
P62862	40S ribosomal protein S30 OS=Mus musculus GN=Fau PE=1 SV=1 - [RS30_MOUSE]	18.64	1.41501
Q8CDG3	Deubiquitinating protein VCIP135 OS=Mus musculus GN=Vcpip1 PE=2 SV=1 - [VCIP1_MOUSE]	4.92	1.41064
D3YZT0	60S ribosomal protein L9 (Fragment) OS=Mus musculus GN=Rpl9 PE=2 SV=1 - [D3YZT0_MOUSE]	23.75	1.40764
E9QPW8	Microtubule-associated protein OS=Mus musculus GN=Map4 PE=2 SV=2 - [E9QPW8_MOUSE]	6.08	1.40491	0.386475
P47963	60S ribosomal protein L13 OS=Mus musculus GN=Rpl13 PE=2 SV=3 - [RL13_MOUSE]	14.69	1.40073
Q921F2	TAR DNA-binding protein 43 OS=Mus musculus GN=Tardbp PE=1 SV=1 - [TADBP_MOUSE]	21.5	1.39791	1.14049
P30681	High mobility group protein B2 OS=Mus musculus GN=Hmgb2 PE=1 SV=3 - [HMGB2_MOUSE]	20.48	1.39644
E9PZB3	Protein Gm5093 OS=Mus musculus GN=Gm5093 PE=3 SV=1 - [E9PZB3_MOUSE]	13.22	1.3963	1.94712
G3X956	FACT complex subunit SPT16 OS=Mus musculus GN=Supt16 PE=4 SV=1 - [G3X956_MOUSE]	4.2	1.39498
P62754	40S ribosomal protein S6 OS=Mus musculus GN=Rps6 PE=1 SV=1 - [RS6_MOUSE]	17.27	1.38315
O88271	Craniofacial development protein 1 OS=Mus musculus GN=Cfdp1 PE=1 SV=1 - [CFDP1_MOUSE]	8.81	1.37325
Q76MZ3	Serine/threonine-protein phosphatase 2A 65 kDa regulatory subunit A alpha isoform OS=Mus musculus GN=Ppp2r1a PE=1 SV=3 - [2AAA_MOUSE]	6.28	1.37279
Q921M7	Protein FAM49B OS=Mus musculus GN=Fam49b PE=2 SV=1 - [FA49B_MOUSE]	22.53	1.37198
J3KMH5	Melanoma inhibitory activity protein 3 OS=Mus musculus GN=Mia3 PE=2 SV=1 - [J3KMH5_MOUSE]	2.82	1.36843
E9PVP3	Mannose-P-dolichol utilization defect 1 protein OS=Mus musculus GN=Mpdu1 PE=2 SV=1 - [E9PVP3_MOUSE]	9.17	1.36232
Q6ZWZ7	60S ribosomal protein L17 OS=Mus musculus GN=Rpl17 PE=2 SV=1 - [Q6ZWZ7_MOUSE]	14.13	1.3564
P80313	T-complex protein 1 subunit eta OS=Mus musculus GN=Cct7 PE=1 SV=1 - [TCPH_MOUSE]	6.25	1.35515
P51150	Ras-related protein Rab-7a OS=Mus musculus GN=Rab7a PE=1 SV=2 - [RAB7A_MOUSE]	27.54	1.3502	1.7227
P70372	ELAV-like protein 1 OS=Mus musculus GN=Elavl1 PE=1 SV=2 - [ELAV1_MOUSE]	20.25	1.34624
P61358	60S ribosomal protein L27 OS=Mus musculus GN=Rpl27 PE=1 SV=2 - [RL27_MOUSE]	48.53	1.34425	1.35356
E9QAS4	Chromodomain-helicase-DNA-binding protein 4 OS=Mus musculus GN=Chd4 PE=2 SV=1 - [E9QAS4_MOUSE]	11.78	1.33745
P60766	Cell division control protein 42 homolog OS=Mus musculus GN=Cdc42 PE=1 SV=2 - [CDC42_MOUSE]	14.66	1.33345
P68040	Guanine nucleotide-binding protein subunit beta-2-like 1 OS=Mus musculus GN=Gnb2l1 PE=1 SV=3 - [GBLP_MOUSE]	27.13	1.33287	1.87464
P47962	60S ribosomal protein L5 OS=Mus musculus GN=Rpl5 PE=1 SV=3 - [RL5_MOUSE]	25.59	1.33214
Q8K310	Matrin-3 OS=Mus musculus GN=Matr3 PE=1 SV=1 - [MATR3_MOUSE]	7.21	1.32694
P14148	60S ribosomal protein L7 OS=Mus musculus GN=Rpl7 PE=1 SV=2 - [RL7_MOUSE]	21.11	1.32628
J3QNU1	Arginyl-tRNA--protein transferase 1 OS=Mus musculus GN=Ate1 PE=2 SV=1 - [J3QNU1_MOUSE]	4.32	1.32514
P27659	60S ribosomal protein L3 OS=Mus musculus GN=Rpl3 PE=1 SV=3 - [RL3_MOUSE]	16.63	1.32316
P63158	High mobility group protein B1 OS=Mus musculus GN=Hmgb1 PE=1 SV=2 - [HMGB1_MOUSE]	28.84	1.32029	1.00611
P62889	60S ribosomal protein L30 OS=Mus musculus GN=Rpl30 PE=2 SV=2 - [RL30_MOUSE]	40.87	1.31775
P62908	40S ribosomal protein S3 OS=Mus musculus GN=Rps3 PE=1 SV=1 - [RS3_MOUSE]	55.97	1.30173	1.46661
P60710	Actin, cytoplasmic 1 OS=Mus musculus GN=Actb PE=1 SV=1 - [ACTB_MOUSE]	56.53	1.30052	1.59297
Q9WVP6	Poly(A) polymerase beta OS=Mus musculus GN=Papolb PE=1 SV=2 - [PAPOB_MOUSE]	2.96	1.28654
Q8BK67	Protein RCC2 OS=Mus musculus GN=Rcc2 PE=1 SV=1 - [RCC2_MOUSE]	12.31	1.2796	2.2709
P47911	60S ribosomal protein L6 OS=Mus musculus GN=Rpl6 PE=1 SV=3 - [RL6_MOUSE]	27.03	1.27725
E9QNN1	ATP-dependent RNA helicase A OS=Mus musculus GN=Dhx9 PE=2 SV=1 - [E9QNN1_MOUSE]	17.41	1.27601
P67984	60S ribosomal protein L22 OS=Mus musculus GN=Rpl22 PE=1 SV=2 - [RL22_MOUSE]	39.84	1.27569
P62849	40S ribosomal protein S24 OS=Mus musculus GN=Rps24 PE=2 SV=1 - [RS24_MOUSE]	18.05	1.27381
P14733	Lamin-B1 OS=Mus musculus GN=Lmnb1 PE=1 SV=3 - [LMNB1_MOUSE]	21.77	1.27366
D3YXT4	Uncharacterized protein OS=Mus musculus GN=Gm5619 PE=4 SV=1 - [D3YXT4_MOUSE]	30.08	1.2716
P62281	40S ribosomal protein S11 OS=Mus musculus GN=Rps11 PE=1 SV=3 - [RS11_MOUSE]	19.62	1.2603
P62301	40S ribosomal protein S13 OS=Mus musculus GN=Rps13 PE=1 SV=2 - [RS13_MOUSE]	29.14	1.2561
P23198	Chromobox protein homolog 3 OS=Mus musculus GN=Cbx3 PE=1 SV=2 - [CBX3_MOUSE]	31.15	1.25493	1.39047
P60670	Nuclear protein localization protein 4 homolog OS=Mus musculus GN=Nploc4 PE=1 SV=3 - [NPL4_MOUSE]	6.09	1.24878
Q06185	ATP synthase subunit e, mitochondrial OS=Mus musculus GN=Atp5i PE=1 SV=2 - [ATP5I_MOUSE]	21.13	1.24702
J3QK72	Uncharacterized protein OS=Mus musculus GN=Gm7729 PE=4 SV=1 - [J3QK72_MOUSE]	19.69	1.24636	0.972683
D3Z619	Pre-mRNA 3'-end-processing factor FIP1 OS=Mus musculus GN=Fip1l1 PE=2 SV=1 - [D3Z619_MOUSE]	5.09	1.23776
Q04750	DNA topoisomerase 1 OS=Mus musculus GN=Top1 PE=1 SV=2 - [TOP1_MOUSE]	6	1.23315
Q9D1G1	Ras-related protein Rab-1B OS=Mus musculus GN=Rab1b PE=1 SV=1 - [RAB1B_MOUSE]	31.34	1.22094
Q6PIU9	Uncharacterized protein FLJ45252 homolog OS=Mus musculus PE=1 SV=2 - [YJ005_MOUSE]	23.73	1.20568
F6YTZ4	Uncharacterized protein OS=Mus musculus GN=Gm6576 PE=3 SV=2 - [F6YTZ4_MOUSE]	20.44	1.18659	1.2965
E9PVX6	Protein Mki67 OS=Mus musculus GN=Mki67 PE=2 SV=1 - [E9PVX6_MOUSE]	1.98	1.18397
P62855	40S ribosomal protein S26 OS=Mus musculus GN=Rps26 PE=2 SV=3 - [RS26_MOUSE]	26.09	1.18192	1.15803
P20357	Microtubule-associated protein 2 OS=Mus musculus GN=Map2 PE=1 SV=2 - [MTAP2_MOUSE]	5.85	1.18167
P62242	40S ribosomal protein S8 OS=Mus musculus GN=Rps8 PE=1 SV=2 - [RS8_MOUSE]	36.06	1.17972	1.06568
O88569	Heterogeneous nuclear ribonucleoproteins A2/B1 OS=Mus musculus GN=Hnrnpa2b1 PE=1 SV=2 - [ROA2_MOUSE]	42.78	1.17773	0.695907
P31786	Acyl-CoA-binding protein OS=Mus musculus GN=Dbi PE=1 SV=2 - [ACBP_MOUSE]	54.02	1.17758	1.22952
P40142	Transketolase OS=Mus musculus GN=Tkt PE=1 SV=1 - [TKT_MOUSE]	16.05	1.17119
Q9CX86	Heterogeneous nuclear ribonucleoprotein A0 OS=Mus musculus GN=Hnrnpa0 PE=1 SV=1 - [ROA0_MOUSE]	11.8	1.16556
Q61656	Probable ATP-dependent RNA helicase DDX5 OS=Mus musculus GN=Ddx5 PE=1 SV=2 - [DDX5_MOUSE]	26.87	1.16491
Q6P4T2	U5 small nuclear ribonucleoprotein 200 kDa helicase OS=Mus musculus GN=Snrnp200 PE=1 SV=1 - [U520_MOUSE]	4.4	1.15664
P14206	40S ribosomal protein SA OS=Mus musculus GN=Rpsa PE=1 SV=4 - [RSSA_MOUSE]	25.76	1.13647
P62305	Small nuclear ribonucleoprotein E OS=Mus musculus GN=Snrpe PE=2 SV=1 - [RUXE_MOUSE]	56.52	1.13258
D3YZ62	Unconventional myosin-Va OS=Mus musculus GN=Myo5a PE=2 SV=1 - [D3YZ62_MOUSE]	5.36	1.12885
P62315	Small nuclear ribonucleoprotein Sm D1 OS=Mus musculus GN=Snrpd1 PE=2 SV=1 - [SMD1_MOUSE]	27.73	1.12884	0.949247
Q3UEB3	Poly(U)-binding-splicing factor PUF60 OS=Mus musculus GN=Puf60 PE=2 SV=2 - [PUF60_MOUSE]	14.36	1.12316
D3YYM6	40S ribosomal protein S5 (Fragment) OS=Mus musculus GN=Rps5 PE=3 SV=1 - [D3YYM6_MOUSE]	13.19	1.1223
Q9D8E6	60S ribosomal protein L4 OS=Mus musculus GN=Rpl4 PE=1 SV=3 - [RL4_MOUSE]	24.58	1.12193	1.1238
Q9CR57	60S ribosomal protein L14 OS=Mus musculus GN=Rpl14 PE=1 SV=3 - [RL14_MOUSE]	16.13	1.12178	0.791929
Q9R1C7	Pre-mRNA-processing factor 40 homolog A OS=Mus musculus GN=Prpf40a PE=1 SV=1 - [PR40A_MOUSE]	5.88	1.12158
P62852	40S ribosomal protein S25 OS=Mus musculus GN=Rps25 PE=1 SV=1 - [RS25_MOUSE]	15.2	1.11912
Q9CWF2	Tubulin beta-2B chain OS=Mus musculus GN=Tubb2b PE=1 SV=1 - [TBB2B_MOUSE]	62.7	1.11373
P60867	40S ribosomal protein S20 OS=Mus musculus GN=Rps20 PE=1 SV=1 - [RS20_MOUSE]	22.69	1.1127
P62911	60S ribosomal protein L32 OS=Mus musculus GN=Rpl32 PE=1 SV=2 - [RL32_MOUSE]	20.74	1.10945
Q9Z204	Heterogeneous nuclear ribonucleoproteins C1/C2 OS=Mus musculus GN=Hnrnpc PE=1 SV=1 - [HNRPC_MOUSE]	15.97	1.10035
F6SVV1	Protein Gm9493 OS=Mus musculus GN=Gm9493 PE=4 SV=1 - [F6SVV1_MOUSE]	17.71	1.09672
Q9D0E1	Heterogeneous nuclear ribonucleoprotein M OS=Mus musculus GN=Hnrnpm PE=1 SV=3 - [HNRPM_MOUSE]	20.71	1.09258
D3Z5X4	Uncharacterized protein OS=Mus musculus GN=Gm7964 PE=2 SV=1 - [D3Z5X4_MOUSE]	24.37	1.08946	0.760517
E9QAZ2	Ribosomal protein L15 OS=Mus musculus GN=Gm10020 PE=3 SV=1 - [E9QAZ2_MOUSE]	14.71	1.08928	1.95786
Q5XJF6	Ribosomal protein OS=Mus musculus GN=Rpl10a PE=2 SV=1 - [Q5XJF6_MOUSE]	24.42	1.08588
Q8BP67	60S ribosomal protein L24 OS=Mus musculus GN=Rpl24 PE=1 SV=2 - [RL24_MOUSE]	8.28	1.08447
I7HLV2	60S ribosomal protein L10 (Fragment) OS=Mus musculus GN=Rpl10 PE=4 SV=1 - [I7HLV2_MOUSE]	20.4	1.07541	0.805322
B1ARA3	60S ribosomal protein L26 (Fragment) OS=Mus musculus GN=Rpl26 PE=2 SV=1 - [B1ARA3_MOUSE]	20.39	1.07052	0.755832
A2AGS6	Tumor protein p53-inducible protein 11 (Fragment) OS=Mus musculus GN=Trp53i11 PE=2 SV=1 - [A2AGS6_MOUSE]	11.49	1.063
E9Q8F0	RNA-binding protein 39 OS=Mus musculus GN=Rbm39 PE=2 SV=1 - [E9Q8F0_MOUSE]	13.73	1.0613
P14131	40S ribosomal protein S16 OS=Mus musculus GN=Rps16 PE=2 SV=4 - [RS16_MOUSE]	22.6	1.06111	1.28503
Q9Z2X1	Heterogeneous nuclear ribonucleoprotein F OS=Mus musculus GN=Hnrnpf PE=1 SV=3 - [HNRPF_MOUSE]	14.7	1.05903	1.24191
Q9QYS9	Protein quaking OS=Mus musculus GN=Qki PE=1 SV=1 - [QKI_MOUSE]	16.13	1.0503
P84104	Serine/arginine-rich splicing factor 3 OS=Mus musculus GN=Srsf3 PE=1 SV=1 - [SRSF3_MOUSE]	31.71	1.04983
D3YU45	Uncharacterized protein OS=Mus musculus GN=Gm3940 PE=3 SV=1 - [D3YU45_MOUSE]	14.69	1.04754
A2BE92	Protein SET (Fragment) OS=Mus musculus GN=Set PE=2 SV=1 - [A2BE92_MOUSE]	6.62	1.04696
Q8CFZ0	SUMO-conjugating enzyme UBC9 OS=Mus musculus GN=Ube2i PE=4 SV=1 - [Q8CFZ0_MOUSE]	12.87	1.04586
P47941	Crk-like protein OS=Mus musculus GN=Crkl PE=1 SV=2 - [CRKL_MOUSE]	9.57	1.04415
D3YTQ9	40S ribosomal protein S15 OS=Mus musculus GN=Rps15 PE=2 SV=1 - [D3YTQ9_MOUSE]	26.27	1.04185
Q501J6	Probable ATP-dependent RNA helicase DDX17 OS=Mus musculus GN=Ddx17 PE=2 SV=1 - [DDX17_MOUSE]	18.46	1.04125
Q8K019	Bcl-2-associated transcription factor 1 OS=Mus musculus GN=Bclaf1 PE=1 SV=2 - [BCLF1_MOUSE]	3.16	1.0319
G3UWG1	MCG115977 OS=Mus musculus GN=Gm10108 PE=3 SV=1 - [G3UWG1_MOUSE]	17.14	1.03162
G3XA10	Heterogeneous nuclear ribonucleoprotein U OS=Mus musculus GN=Hnrnpu PE=4 SV=1 - [G3XA10_MOUSE]	28.75	1.01537	0.757145
F2Z3V0	NADH-cytochrome b5 reductase 3 (Fragment) OS=Mus musculus GN=Cyb5r3 PE=2 SV=1 - [F2Z3V0_MOUSE]	25.69	1.0142
Q8VIJ6	Splicing factor, proline- and glutamine-rich OS=Mus musculus GN=Sfpq PE=1 SV=1 - [SFPQ_MOUSE]	13.45	1.01098	0.938713
P63323	40S ribosomal protein S12 OS=Mus musculus GN=Rps12 PE=1 SV=2 - [RS12_MOUSE]	6.82	1.01027	1.89761
A2AU60	RNA-binding protein Raly (Fragment) OS=Mus musculus GN=Raly PE=2 SV=1 - [A2AU60_MOUSE]	28.37	1.00458
Q5SUT0	RNA-binding protein EWS OS=Mus musculus GN=Ewsr1 PE=2 SV=1 - [Q5SUT0_MOUSE]	4.69	0.998157
G8JL68	Myelin expression factor 2 (Fragment) OS=Mus musculus GN=Myef2 PE=4 SV=1 - [G8JL68_MOUSE]	9.43	0.996418
G5E8R3	Pyruvate carboxylase OS=Mus musculus GN=Pcx PE=3 SV=1 - [G5E8R3_MOUSE]	58.4	0.987724	0.816763
F7CHQ7	Nucleolar protein 56 (Fragment) OS=Mus musculus GN=Nop56 PE=4 SV=1 - [F7CHQ7_MOUSE]	14.41	0.983967
P63276	40S ribosomal protein S17 OS=Mus musculus GN=Rps17 PE=1 SV=2 - [RS17_MOUSE]	28.15	0.975364
Q3UW83	40S ribosomal protein S10 OS=Mus musculus GN=Rps10 PE=2 SV=1 - [Q3UW83_MOUSE]	15.58	0.973651
E9Q7H5	Uncharacterized protein OS=Mus musculus GN=Gm8991 PE=4 SV=1 - [E9Q7H5_MOUSE]	30.67	0.963947
S4R223	40S ribosomal protein S19 OS=Mus musculus GN=Rps19 PE=4 SV=1 - [S4R223_MOUSE]	33.33	0.963272
Q3TKT4	Transcription activator BRG1 OS=Mus musculus GN=Smarca4 PE=1 SV=1 - [SMCA4_MOUSE]	1.67	0.96174
P09405	Nucleolin OS=Mus musculus GN=Ncl PE=1 SV=2 - [NUCL_MOUSE]	29.84	0.960091	0.585253
Q91VM5	RNA binding motif protein, X-linked-like-1 OS=Mus musculus GN=Rbmxl1 PE=1 SV=1 - [RMXL1_MOUSE]	18.3	0.956803
Q3U0V1	Far upstream element-binding protein 2 OS=Mus musculus GN=Khsrp PE=1 SV=2 - [FUBP2_MOUSE]	19.92	0.956474	0.643636
P42932	T-complex protein 1 subunit theta OS=Mus musculus GN=Cct8 PE=1 SV=3 - [TCPQ_MOUSE]	34.31	0.95128	0.748927
Q9JIK5	Nucleolar RNA helicase 2 OS=Mus musculus GN=Ddx21 PE=1 SV=3 - [DDX21_MOUSE]	22.56	0.942931
E9PV04	Protein Gm8994 OS=Mus musculus GN=Gm8994 PE=4 SV=2 - [E9PV04_MOUSE]	10.22	0.940596
G3UXT7	RNA-binding protein FUS (Fragment) OS=Mus musculus GN=Fus PE=4 SV=1 - [G3UXT7_MOUSE]	46.92	0.938785	0.732099
P10922	Histone H1.0 OS=Mus musculus GN=H1f0 PE=2 SV=4 - [H10_MOUSE]	6.7	0.932724	0.647487
E9Q3T0	Uncharacterized protein OS=Mus musculus GN=Gm10073 PE=3 SV=1 - [E9Q3T0_MOUSE]	14.04	0.932098
P29595	NEDD8 OS=Mus musculus GN=Nedd8 PE=1 SV=2 - [NEDD8_MOUSE]	23.46	0.930416
F7CJS8	40S ribosomal protein S9 (Fragment) OS=Mus musculus GN=Rps9 PE=2 SV=1 - [F7CJS8_MOUSE]	21.48	0.92771
Q9Z1X4	Interleukin enhancer-binding factor 3 OS=Mus musculus GN=Ilf3 PE=1 SV=2 - [ILF3_MOUSE]	11.92	0.902913
Q9CQW1	Synaptobrevin homolog YKT6 OS=Mus musculus GN=Ykt6 PE=2 SV=1 - [YKT6_MOUSE]	21.72	0.894188
H9KV02	Protein SON OS=Mus musculus GN=Son PE=2 SV=1 - [H9KV02_MOUSE]	5.29	0.88874
F7B5B5	Protein Hnrnpr OS=Mus musculus GN=Hnrnpr PE=4 SV=1 - [F7B5B5_MOUSE]	9.04	0.884971
P10853	Histone H2B type 1-F/J/L OS=Mus musculus GN=Hist1h2bf PE=1 SV=2 - [H2B1F_MOUSE]	26.98	0.880653	0.497367
P84228	Histone H3.2 OS=Mus musculus GN=Hist1h3b PE=1 SV=2 - [H32_MOUSE]	43.38	0.874204	0.593251
P15864	Histone H1.2 OS=Mus musculus GN=Hist1h1c PE=1 SV=2 - [H12_MOUSE]	19.34	0.870528	0.569711
O35226	26S proteasome non-ATPase regulatory subunit 4 OS=Mus musculus GN=Psmd4 PE=1 SV=1 - [PSMD4_MOUSE]	16.49	0.865603
Q61029	Lamina-associated polypeptide 2, isoforms beta/delta/epsilon/gamma OS=Mus musculus GN=Tmpo PE=1 SV=4 - [LAP2B_MOUSE]	27.88	0.863757
Q80X50	Ubiquitin-associated protein 2-like OS=Mus musculus GN=Ubap2l PE=1 SV=1 - [UBP2L_MOUSE]	5.6	0.858354	0.837885
Q91ZW3	SWI/SNF-related matrix-associated actin-dependent regulator of chromatin subfamily A member 5 OS=Mus musculus GN=Smarca5 PE=1 SV=1 - [SMCA5_MOUSE]	7.8	0.857136
P43274	Histone H1.4 OS=Mus musculus GN=Hist1h1e PE=1 SV=2 - [H14_MOUSE]	18.72	0.85634	0.595042
P43276	Histone H1.5 OS=Mus musculus GN=Hist1h1b PE=1 SV=2 - [H15_MOUSE]	17.04	0.854697	0.541278
S4R294	Protein PRRC2C OS=Mus musculus GN=Prrc2c PE=4 SV=1 - [S4R294_MOUSE]	2.94	0.839308	0.651625
P0C0S6	Histone H2A.Z OS=Mus musculus GN=H2afz PE=1 SV=2 - [H2AZ_MOUSE]	23.44	0.824768
Q9CPY7	Cytosol aminopeptidase OS=Mus musculus GN=Lap3 PE=1 SV=3 - [AMPL_MOUSE]	3.47	0.818014
J3QNB0	MCG8837 OS=Mus musculus GN=Gm10704 PE=4 SV=1 - [J3QNB0_MOUSE]	14.75	0.817057
Q3TWW8	Protein Srsf6 OS=Mus musculus GN=Srsf6 PE=2 SV=1 - [Q3TWW8_MOUSE]	7.37	0.814236
D3YYK8	Microtubule-associated protein RP/EB family member 2 (Fragment) OS=Mus musculus GN=Mapre2 PE=2 SV=1 - [D3YYK8_MOUSE]	42.69	0.800001	0.77812
Q91WL8	WW domain-containing oxidoreductase OS=Mus musculus GN=Wwox PE=1 SV=1 - [WWOX_MOUSE]	32.85	0.788398	0.767703
Q64524	Histone H2B type 2-E OS=Mus musculus GN=Hist2h2be PE=1 SV=3 - [H2B2E_MOUSE]	26.19	0.785802
D3Z6C3	40S ribosomal protein S3a OS=Mus musculus GN=Rps3a2 PE=3 SV=1 - [D3Z6C3_MOUSE]	39.39	0.771561	0.896498
Q8BL97	Serine/arginine-rich splicing factor 7 OS=Mus musculus GN=Srsf7 PE=1 SV=1 - [SRSF7_MOUSE]	17.6	0.770726
Q9Z1N5	Spliceosome RNA helicase Ddx39b OS=Mus musculus GN=Ddx39b PE=1 SV=1 - [DX39B_MOUSE]	10.05	0.769111	0.512527
P43275	Histone H1.1 OS=Mus musculus GN=Hist1h1a PE=1 SV=2 - [H11_MOUSE]	12.68	0.760544	0.562277
P35980	60S ribosomal protein L18 OS=Mus musculus GN=Rpl18 PE=2 SV=3 - [RL18_MOUSE]	25	0.758635	0.708752
G3UX26	Voltage-dependent anion-selective channel protein 2 (Fragment) OS=Mus musculus GN=Vdac2 PE=4 SV=1 - [G3UX26_MOUSE]	12.72	0.754508	1.44595
F8WIX8	Histone H2A OS=Mus musculus GN=Hist1h2al PE=2 SV=1 - [F8WIX8_MOUSE]	60	0.752085
H3BIX0	Treacle protein (Fragment) OS=Mus musculus GN=Tcof1 PE=2 SV=1 - [H3BIX0_MOUSE]	3.98	0.750903
P99029	Peroxiredoxin-5, mitochondrial OS=Mus musculus GN=Prdx5 PE=1 SV=2 - [PRDX5_MOUSE]	15.24	0.747005
Q8CGP6	Histone H2A type 1-H OS=Mus musculus GN=Hist1h2ah PE=1 SV=3 - [H2A1H_MOUSE]	58.59	0.742702	0.557705
P62806	Histone H4 OS=Mus musculus GN=Hist1h4a PE=1 SV=2 - [H4_MOUSE]	60.19	0.739519	0.444278
Q9JJI8	60S ribosomal protein L38 OS=Mus musculus GN=Rpl38 PE=2 SV=3 - [RL38_MOUSE]	32.86	0.714262
Q99P72	Reticulon-4 OS=Mus musculus GN=Rtn4 PE=1 SV=2 - [RTN4_MOUSE]	19.28	0.70928	0.446199
D3Z2J3	Putative ATP-dependent RNA helicase DHX30 OS=Mus musculus GN=Dhx30 PE=2 SV=1 - [D3Z2J3_MOUSE]	2.7	0.692468
Q7TMX5	Protein SHQ1 homolog OS=Mus musculus GN=Shq1 PE=2 SV=2 - [SHQ1_MOUSE]	13.53	0.674995	0.779099
P14873	Microtubule-associated protein 1B OS=Mus musculus GN=Map1b PE=1 SV=2 - [MAP1B_MOUSE]	6.29	0.640591	0.349573
G5E866	Splicing factor 3B subunit 1 OS=Mus musculus GN=Sf3b1 PE=4 SV=1 - [G5E866_MOUSE]	2.15	0.625239
Q8CIB5	Fermitin family homolog 2 OS=Mus musculus GN=Fermt2 PE=1 SV=1 - [FERM2_MOUSE]	8.24	0.607332
P60122	RuvB-like 1 OS=Mus musculus GN=Ruvbl1 PE=1 SV=1 - [RUVB1_MOUSE]	28.51	0.572509	0.620043
Q91ZA3	Propionyl-CoA carboxylase alpha chain, mitochondrial OS=Mus musculus GN=Pcca PE=1 SV=2 - [PCCA_MOUSE]	75.14	0.568203	0.576144
P20152	Vimentin OS=Mus musculus GN=Vim PE=1 SV=3 - [VIME_MOUSE]	65.45	0.54714	0.440767
Q91VA6	Polymerase delta-interacting protein 2 OS=Mus musculus GN=Poldip2 PE=2 SV=1 - [PDIP2_MOUSE]	19.84	0.521005
Q7TN29	Stromal membrane-associated protein 2 OS=Mus musculus GN=Smap2 PE=1 SV=1 - [SMAP2_MOUSE]	10.75	0.520388
Q9WTM5	RuvB-like 2 OS=Mus musculus GN=Ruvbl2 PE=2 SV=3 - [RUVB2_MOUSE]	24.62	0.515159
Q8R2K3	Single-stranded DNA-binding protein OS=Mus musculus GN=Ssbp1 PE=2 SV=1 - [Q8R2K3_MOUSE]	10.14	0.514166
B1ASE2	ATP synthase subunit d, mitochondrial (Fragment) OS=Mus musculus GN=Atp5h PE=2 SV=1 - [B1ASE2_MOUSE]	43.48	0.483964	0.545332
P50544	Very long-chain specific acyl-CoA dehydrogenase, mitochondrial OS=Mus musculus GN=Acadvl PE=1 SV=3 - [ACADV_MOUSE]	7.16	0.477063
Q8BU11	TOX high mobility group box family member 4 OS=Mus musculus GN=Tox4 PE=1 SV=3 - [TOX4_MOUSE]	11.31	0.465397	0.458767
A2A3Z2	Transcriptional regulator Kaiso (Fragment) OS=Mus musculus GN=Zbtb33 PE=2 SV=1 - [A2A3Z2_MOUSE]	10.53	0.462893	0.802931
D3YUN1	G-rich sequence factor 1 (Fragment) OS=Mus musculus GN=Grsf1 PE=2 SV=1 - [D3YUN1_MOUSE]	26.28	0.459806
Q3KQM4	Splicing factor U2AF 65 kDa subunit OS=Mus musculus GN=U2af2 PE=2 SV=1 - [Q3KQM4_MOUSE]	7.17	0.442603
Q5SWU9	Acetyl-CoA carboxylase 1 OS=Mus musculus GN=Acaca PE=1 SV=1 - [ACACA_MOUSE]	69.08	0.439334	0.408096
Q8BTI8	Serine/arginine repetitive matrix protein 2 OS=Mus musculus GN=Srrm2 PE=1 SV=3 - [SRRM2_MOUSE]	6.88	0.433947
P51881	ADP/ATP translocase 2 OS=Mus musculus GN=Slc25a5 PE=1 SV=3 - [ADT2_MOUSE]	21.48	0.410656	0.391049
J3QK23	Uncharacterized protein OS=Mus musculus GN=Gm9825 PE=4 SV=1 - [J3QK23_MOUSE]	17.73	0.400753
Q8K2B3	Succinate dehydrogenase [ubiquinone] flavoprotein subunit, mitochondrial OS=Mus musculus GN=Sdha PE=1 SV=1 - [SDHA_MOUSE]	30.57	0.390259
Q9CXT8	Mitochondrial-processing peptidase subunit beta OS=Mus musculus GN=Pmpcb PE=2 SV=1 - [MPPB_MOUSE]	25.15	0.38955
Q99MN9	Propionyl-CoA carboxylase beta chain, mitochondrial OS=Mus musculus GN=Pccb PE=1 SV=2 - [PCCB_MOUSE]	57.86	0.384848	0.264621
Q60597	2-oxoglutarate dehydrogenase, mitochondrial OS=Mus musculus GN=Ogdh PE=1 SV=3 - [ODO1_MOUSE]	4.79	0.366689
Q99MR8	Methylcrotonoyl-CoA carboxylase subunit alpha, mitochondrial OS=Mus musculus GN=Mccc1 PE=1 SV=2 - [MCCA_MOUSE]	69.87	0.365723	0.295526
Q922W5	Pyrroline-5-carboxylate reductase 1, mitochondrial OS=Mus musculus GN=Pycr1 PE=2 SV=1 - [P5CR1_MOUSE]	13.27	0.361564
Q9CZU6	Citrate synthase, mitochondrial OS=Mus musculus GN=Cs PE=1 SV=1 - [CISY_MOUSE]	17.67	0.360902	0.28526
Q8BH95	Enoyl-CoA hydratase, mitochondrial OS=Mus musculus GN=Echs1 PE=1 SV=1 - [ECHM_MOUSE]	11.72	0.359609
P08249	Malate dehydrogenase, mitochondrial OS=Mus musculus GN=Mdh2 PE=1 SV=3 - [MDHM_MOUSE]	57.1	0.35948	0.331344
Q99LP6	GrpE protein homolog 1, mitochondrial OS=Mus musculus GN=Grpel1 PE=1 SV=1 - [GRPE1_MOUSE]	19.82	0.359478	0.292893
Q8C2Q8	ATP synthase subunit gamma OS=Mus musculus GN=Atp5c1 PE=2 SV=1 - [Q8C2Q8_MOUSE]	14.23	0.357364
P05202	Aspartate aminotransferase, mitochondrial OS=Mus musculus GN=Got2 PE=1 SV=1 - [AATM_MOUSE]	19.77	0.353012	0.264489
Q9DB15	39S ribosomal protein L12, mitochondrial OS=Mus musculus GN=Mrpl12 PE=1 SV=2 - [RM12_MOUSE]	6.97	0.352477
Q8BWT1	3-ketoacyl-CoA thiolase, mitochondrial OS=Mus musculus GN=Acaa2 PE=1 SV=3 - [THIM_MOUSE]	61.21	0.351347	0.268602
Q9DB20	ATP synthase subunit O, mitochondrial OS=Mus musculus GN=Atp5o PE=1 SV=1 - [ATPO_MOUSE]	31.92	0.350584	0.180983
P38647	Stress-70 protein, mitochondrial OS=Mus musculus GN=Hspa9 PE=1 SV=3 - [GRP75_MOUSE]	30.49	0.35036	0.274013
D3YVN7	Elongation factor Tu OS=Mus musculus GN=Gm9755 PE=3 SV=1 - [D3YVN7_MOUSE]	50.66	0.34731	0.33936
Q9Z110	Delta-1-pyrroline-5-carboxylate synthase OS=Mus musculus GN=Aldh18a1 PE=1 SV=2 - [P5CS_MOUSE]	22.89	0.345721	0.279126
D3Z6F5	ATP synthase subunit alpha OS=Mus musculus GN=Atp5a1 PE=3 SV=1 - [D3Z6F5_MOUSE]	44.53	0.34341	0.301481
P70404	Isocitrate dehydrogenase [NAD] subunit gamma 1, mitochondrial OS=Mus musculus GN=Idh3g PE=1 SV=1 - [IDHG1_MOUSE]	5.85	0.33809
Q9D0S9	Histidine triad nucleotide-binding protein 2, mitochondrial OS=Mus musculus GN=Hint2 PE=1 SV=1 - [HINT2_MOUSE]	29.45	0.335026
Q3UW66	Sulfurtransferase OS=Mus musculus GN=Mpst PE=2 SV=1 - [Q3UW66_MOUSE]	27.95	0.334644
P56480	ATP synthase subunit beta, mitochondrial OS=Mus musculus GN=Atp5b PE=1 SV=2 - [ATPB_MOUSE]	58.6	0.333544	0.250137
Q8R5L1	Complement component 1 Q subcomponent-binding protein, mitochondrial OS=Mus musculus GN=C1qbp PE=2 SV=1 - [Q8R5L1_MOUSE]	34.05	0.330182	0.275435
Q8BGT5	Alanine aminotransferase 2 OS=Mus musculus GN=Gpt2 PE=1 SV=1 - [ALAT2_MOUSE]	16.28	0.324867
Q64433	10 kDa heat shock protein, mitochondrial OS=Mus musculus GN=Hspe1 PE=1 SV=2 - [CH10_MOUSE]	39.22	0.323487	0.132952
O08749	Dihydrolipoyl dehydrogenase, mitochondrial OS=Mus musculus GN=Dld PE=1 SV=2 - [DLDH_MOUSE]	14.34	0.318992
G3UZX6	Small ubiquitin-related modifier 3 (Fragment) OS=Mus musculus GN=Sumo3 PE=4 SV=1 - [G3UZX6_MOUSE]	25.53	0.314936	0.676815
P97807	Fumarate hydratase, mitochondrial OS=Mus musculus GN=Fh PE=1 SV=3 - [FUMH_MOUSE]	10.06	0.314002	0.134835
P54071	Isocitrate dehydrogenase [NADP], mitochondrial OS=Mus musculus GN=Idh2 PE=1 SV=3 - [IDHP_MOUSE]	26.99	0.313989	0.345532
P32648	VIP peptides OS=Mus musculus GN=Vip PE=1 SV=1 - [VIP_MOUSE]	5.29	0.313403
P97450	ATP synthase-coupling factor 6, mitochondrial OS=Mus musculus GN=Atp5j PE=1 SV=1 - [ATP5J_MOUSE]	12.96	0.309927
Q8QZT1	Acetyl-CoA acetyltransferase, mitochondrial OS=Mus musculus GN=Acat1 PE=1 SV=1 - [THIL_MOUSE]	11.79	0.307656
Q8BIJ6	Isoleucine--tRNA ligase, mitochondrial OS=Mus musculus GN=Iars2 PE=1 SV=1 - [SYIM_MOUSE]	7.31	0.307389
Q6P5H2	Nestin OS=Mus musculus GN=Nes PE=1 SV=1 - [NEST_MOUSE]	7.62	0.306641
Q9CQ20	Mid1-interacting protein 1 OS=Mus musculus GN=Mid1ip1 PE=1 SV=1 - [M1IP1_MOUSE]	26.37	0.304414	0.476121
Q99KI0	Aconitate hydratase, mitochondrial OS=Mus musculus GN=Aco2 PE=1 SV=1 - [ACON_MOUSE]	45.77	0.299151	0.228498
Q9D6R2	Isocitrate dehydrogenase [NAD] subunit alpha, mitochondrial OS=Mus musculus GN=Idh3a PE=1 SV=1 - [IDH3A_MOUSE]	22.68	0.296737
P51174	Long-chain specific acyl-CoA dehydrogenase, mitochondrial OS=Mus musculus GN=Acadl PE=1 SV=2 - [ACADL_MOUSE]	25.35	0.284135	0.262406
P63038	60 kDa heat shock protein, mitochondrial OS=Mus musculus GN=Hspd1 PE=1 SV=1 - [CH60_MOUSE]	27.57	0.276632	0.221633
Q8BMS1	Trifunctional enzyme subunit alpha, mitochondrial OS=Mus musculus GN=Hadha PE=1 SV=1 - [ECHA_MOUSE]	28.83	0.27529	0.23936
Q99JY0	Trifunctional enzyme subunit beta, mitochondrial OS=Mus musculus GN=Hadhb PE=1 SV=1 - [ECHB_MOUSE]	25.68	0.264366	0.2418
P42125	Enoyl-CoA delta isomerase 1, mitochondrial OS=Mus musculus GN=Eci1 PE=1 SV=2 - [ECI1_MOUSE]	5.54	0.263768
D3Z7P4	Glutaminase kidney isoform, mitochondrial OS=Mus musculus GN=Gls PE=2 SV=1 - [D3Z7P4_MOUSE]	14.05	0.259106
Q9D051	Pyruvate dehydrogenase E1 component subunit beta, mitochondrial OS=Mus musculus GN=Pdhb PE=1 SV=1 - [ODPB_MOUSE]	4.46	0.254524
Q6P8N8	ATP-dependent Clp protease ATP-binding subunit clpX-like, mitochondrial OS=Mus musculus GN=Clpx PE=2 SV=1 - [Q6P8N8_MOUSE]	2.1	0.238515
Q9CZN7	Serine hydroxymethyltransferase OS=Mus musculus GN=Shmt2 PE=2 SV=1 - [Q9CZN7_MOUSE]	33.13	0.238492	0.239688
Q9WUM5	Succinyl-CoA ligase [ADP/GDP-forming] subunit alpha, mitochondrial OS=Mus musculus GN=Suclg1 PE=1 SV=4 - [SUCA_MOUSE]	3.18	0.236414
Q8BH04	Phosphoenolpyruvate carboxykinase [GTP], mitochondrial OS=Mus musculus GN=Pck2 PE=1 SV=1 - [PCKGM_MOUSE]	36.41	0.228929	0.202233
Q9CQN1	Heat shock protein 75 kDa, mitochondrial OS=Mus musculus GN=Trap1 PE=1 SV=1 - [TRAP1_MOUSE]	19.69	0.226062
Q922Q4	Pyrroline-5-carboxylate reductase 2 OS=Mus musculus GN=Pycr2 PE=2 SV=1 - [P5CR2_MOUSE]	25	0.225729	0.29175
Q8K009	Mitochondrial 10-formyltetrahydrofolate dehydrogenase OS=Mus musculus GN=Aldh1l2 PE=1 SV=2 - [AL1L2_MOUSE]	19.72	0.224976	0.214174
Q99LC5	Electron transfer flavoprotein subunit alpha, mitochondrial OS=Mus musculus GN=Etfa PE=1 SV=2 - [ETFA_MOUSE]	22.82	0.219152
P29758	Ornithine aminotransferase, mitochondrial OS=Mus musculus GN=Oat PE=1 SV=1 - [OAT_MOUSE]	18.22	0.21743
Q6PB66	Leucine-rich PPR motif-containing protein, mitochondrial OS=Mus musculus GN=Lrpprc PE=1 SV=2 - [LPPRC_MOUSE]	14.08	0.216407	0.104279
E9Q7A8	Enoyl-CoA delta isomerase 2, mitochondrial (Fragment) OS=Mus musculus GN=Eci2 PE=2 SV=1 - [E9Q7A8_MOUSE]	11.76	0.21385
Q3ULD5	Methylcrotonoyl-CoA carboxylase beta chain, mitochondrial OS=Mus musculus GN=Mccc2 PE=1 SV=1 - [MCCB_MOUSE]	50.09	0.21087	0.147579
Q8BMF4	Dihydrolipoyllysine-residue acetyltransferase component of pyruvate dehydrogenase complex, mitochondrial OS=Mus musculus GN=Dlat PE=1 SV=2 - [ODP2_MOUSE]	2.34	0.205826
Q3V3R1	Monofunctional C1-tetrahydrofolate synthase, mitochondrial OS=Mus musculus GN=Mthfd1l PE=1 SV=2 - [C1TM_MOUSE]	24.16	0.203804
Q922U2	Keratin, type II cytoskeletal 5 OS=Mus musculus GN=Krt5 PE=1 SV=1 - [K2C5_MOUSE]	21.9	0.201329
Q8K0D5	Elongation factor G, mitochondrial OS=Mus musculus GN=Gfm1 PE=2 SV=1 - [EFGM_MOUSE]	11.05	0.197478
Q6IFX2	Keratin, type I cytoskeletal 42 OS=Mus musculus GN=Krt42 PE=1 SV=1 - [K1C42_MOUSE]	21.9	0.187121	0.208015
Q9Z2I8	Succinyl-CoA ligase [GDP-forming] subunit beta, mitochondrial OS=Mus musculus GN=Suclg2 PE=1 SV=3 - [SUCB2_MOUSE]	8.78	0.186416
Q99LB7	Sarcosine dehydrogenase, mitochondrial OS=Mus musculus GN=Sardh PE=1 SV=1 - [SARDH_MOUSE]	12.95	0.185218
Q3UJQ9	Succinyl-CoA:3-ketoacid-coenzyme A transferase OS=Mus musculus GN=Oxct1 PE=2 SV=1 - [Q3UJQ9_MOUSE]	16.87	0.166089	0.190991
J3JS23	Zinc finger protein 62 (Fragment) OS=Mus musculus GN=Zfp62 PE=2 SV=1 - [J3JS23_MOUSE]	5.49	0.160223	0.585691
Q8BK72	28S ribosomal protein S27, mitochondrial OS=Mus musculus GN=Mrps27 PE=2 SV=2 - [RT27_MOUSE]	2.65	0.118678
P19536	Cytochrome c oxidase subunit 5B, mitochondrial OS=Mus musculus GN=Cox5b PE=1 SV=1 - [COX5B_MOUSE]	10.16	0.1062
Q8CGK3	Lon protease homolog, mitochondrial OS=Mus musculus GN=Lonp1 PE=1 SV=2 - [LONM_MOUSE]	6.43	0.0953258
E9Q3A7	Protein Cdh19 OS=Mus musculus GN=Cdh19 PE=3 SV=1 - [E9Q3A7_MOUSE]	3.9	0.0322889
Q9WV32	Actin-related protein 2/3 complex subunit 1B OS=Mus musculus GN=Arpc1b PE=2 SV=4 - [ARC1B_MOUSE]	16.67		11.6871
P61982	14-3-3 protein gamma OS=Mus musculus GN=Ywhag PE=1 SV=2 - [1433G_MOUSE]	27.13		5.67818
P13516	Acyl-CoA desaturase 1 OS=Mus musculus GN=Scd1 PE=1 SV=2 - [ACOD1_MOUSE]	3.66		4.94995
Q4FE56	Ubiquitin carboxyl-terminal hydrolase OS=Mus musculus GN=Usp9x PE=2 SV=1 - [Q4FE56_MOUSE]	1.29		3.04679
P23116	Eukaryotic translation initiation factor 3 subunit A OS=Mus musculus GN=Eif3a PE=1 SV=5 - [EIF3A_MOUSE]	9.45		2.94817
Q6ZWU9	40S ribosomal protein S27 OS=Mus musculus GN=Rps27 PE=1 SV=3 - [RS27_MOUSE]	30.95		2.30494
P08752	Guanine nucleotide-binding protein G(i) subunit alpha-2 OS=Mus musculus GN=Gnai2 PE=1 SV=5 - [GNAI2_MOUSE]	7.32		2.12221
Q9CQV8	14-3-3 protein beta/alpha OS=Mus musculus GN=Ywhab PE=1 SV=3 - [1433B_MOUSE]	21.54		1.5824
P68254	14-3-3 protein theta OS=Mus musculus GN=Ywhaq PE=1 SV=1 - [1433T_MOUSE]	15.1		1.001
E9PWB1	Pleckstrin homology-like domain family B member 1 OS=Mus musculus GN=Phldb1 PE=2 SV=1 - [E9PWB1_MOUSE]	9.59		0.953733
F6QL70	Protein Gm17669 OS=Mus musculus GN=Gm17669 PE=4 SV=1 - [F6QL70_MOUSE]	8.44		0.842574
B2RY56	RNA-binding protein 25 OS=Mus musculus GN=Rbm25 PE=1 SV=2 - [RBM25_MOUSE]	5.49		0.742992
Q8R164	Valacyclovir hydrolase OS=Mus musculus GN=Bphl PE=1 SV=1 - [BPHL_MOUSE]	6.53		0.322069
Q91VA7	Isocitrate dehydrogenase 3 (NAD+) beta OS=Mus musculus GN=Idh3b PE=2 SV=1 - [Q91VA7_MOUSE]	6.25		0.296829
Q9Z1A9	TBC1 domain family member 8 OS=Mus musculus GN=Tbc1d8 PE=2 SV=2 - [TBCD8_MOUSE]	3.17		0.274443
Q9DB77	Cytochrome b-c1 complex subunit 2, mitochondrial OS=Mus musculus GN=Uqcrc2 PE=1 SV=1 - [QCR2_MOUSE]	9.05		0.27308
Q9Z2I9	Succinyl-CoA ligase [ADP-forming] subunit beta, mitochondrial OS=Mus musculus GN=Sucla2 PE=1 SV=2 - [SUCB1_MOUSE]	10.58		0.190937
E9Q0F0	Protein Krt78 OS=Mus musculus GN=Krt78 PE=2 SV=1 - [E9Q0F0_MOUSE]	1.31		0.01
