# Supplementary material for: PAD2-Mediated Citrullination Contributes to Efficient Oligodendrocyte Differentiation and Myelination
Source: Cell Rep. 2019 Apr 23;27(4):1090–1102.e10. doi: 10.1016/j.celrep.2019.03.108 (PMC6486480; doi:10.1016/j.celrep.2019.03.108)
Supplement: Table S3. Differential Accessibility on siCtrl ATAC-Seq Peaks Intersecting H3K4me3/H3k27ac Marked Promoters and Enhancers, Related to Figure 7 [file mmc4.xlsx]

## Sheet: Summary
Supplementary Table 3: Differential accessibility on siCtrl ATAC-seq peaks intersecting H3K4me3/H3k27ac marked promoters/enhancers
significant_siCtrl_siPadi2: Significant accessibility changes ( adj p-value < 0.05) upon siPadi2 knockdown. Top 300 genes selected, log2(rpkm_signal_siCtrl/rpkm_signal_siPadi2) > 0.2, up in siCtrl and up in siPadi2 respectively.
Nosig_siCtrl_siPadi2: Non significant accessibility changes ( adj p-value > 0.05) upon siPadi2 knockdown. Abs(log2(rpkm_signal_siCtrl/rpkm_signal_siPadi2) < 0.2)
chr:	chr of the selected 200bp extended promoter peak region
selected_peak_region_start	start coordenate of the selected 200bp extended promoter peak region
selected_peak_region_end	end coordenate of the selected 200bp extended promoter peak region
rpkm_siCtrl	normalized read signal as RPKM if siCtrl 3 replicates pooled
rpkm_siPadi2	normalized read signal as RPKM if siPadi2 3 replicates pooled
zscore(siCtrlVSsiPadi2)	zscore enrichment value, zscore > 0 higher enriched in siCtrl and zscore < 0 enriched in siPadi2
p-value	zscore associated p-value
adjust p-val	Benjamini & Hochberg (1995) corrected p-value (adj p-value or FDR)
chr_prom_region	chr of the defined promoter region intersecting ATAC-seq peak, H3K27ac and/or H3K4me3
start_prom_region	start coordenate of the defined promoter region intersecting ATAC-seq peak, H3K27ac and/or H3K4me3
end_rpom_region	end coordenate of the defined promoter region intersecting ATAC-seq peak, H3K27ac and/or H3K4me3
ID_promoter_peaks	ID of the intersecting peraks and regions (ENSEMBL83)
GeneID	gene symbol
(log2(rpkm_signal_siCtrl/rpkm_signal_siPadi2))	log2 fold change signal siCtrl/siPadi2 sorted by more enriched in siCtrl to more enriched in siPadi2

## Sheet: significant_siCtrl_siPadi2
Supplementary Table 3: siCtrl ATAC-seq peaks in H3K4me3/H3k27ac marked promoters/enhancers with differential accessibility (adjust_pval < 0.05) sorted by more accessible in siCtrl compared to Padi2 knockdown
chr	selected_peak_region_start	selected_peak_region_end	rpkm_sictrl	rpkm_sipadi2	zscore(siCtrlVSsiPadi2)	P-value	adjust_pval	chr_prom_region	start_prom_region	end_prom_region	ID_promoter_peaks	GeneID	(log2(rpkm_signal_siCtrl/rpkm_signal_siPadi2))
chr4	149702493	149703324	393	205.138	12.9584	2.10709e-38	1.42834e-35	chr4	149702471	149708571	ENSMUSG00000039936:Pik3cd;H3K4me3_Selected	Pik3cd	0.937936	Top_siCtrl
chr7	28768711	28769640	1537	813.477	12.6819	7.45049e-37	4.25305e-34	chr7	28767412	28773512	ENSMUSG00000030595:Nfkbib;H3K4me3_Selected	Nfkbib	0.917943	Top_siCtrl
chr11	78239970	78240970	719	424.423	10.5047	8.22141e-26	2.02658e-23	chr11	78239746	78251987	ENSMUSG00000002064:Sdf2;H3K27ac_AMF_siCtrl_Selected;H3K27ac_AMF_siCtrl_Selected;ENSMUSG00000002052:Supt6;ENSMUSG00000002064:Sdf2;H3K4me3_Selected;ENSMUSG00000002052:Supt6	Sdf2	0.760489	Top_siCtrl
chr1	75473522	75474719	1974	1213.14	13.2018	8.56647e-40	6.19413e-37	chr1	75473532	75485307	ENSMUSG00000051703:Tmem198;H3K27ac_AMF_siCtrl_Selected;H3K27ac_AMF_siCtrl_Selected;ENSMUSG00000032997:Chpf;ENSMUSG00000051703:Tmem198;H3K4me3_Selected;H3K4me3_Selected;ENSMUSG00000032997:Chpf	Tmem198	0.702373	Top_siCtrl
chr7	16821259	16822190	890	548.213	9.65536	4.66509e-22	7.90588e-20	chr7	16809884	16822732	H3K4me3_Selected;ENSMUSG00000030374:Strn4;H3K4me3_Selected;ENSMUSG00000048920:Fkrp;H3K4me3_Selected;ENSMUSG00000030374:Strn4;H3K27ac_AMF_siCtrl_Selected;ENSMUSG00000048920:Fkrp	Strn4	0.699069	Top_siCtrl
chr6	115927078	115928778	2889	1839.17	15.095	1.74717e-51	3.1583e-48	chr6	115925748	115931848	ENSMUSG00000030324:Rho;H3K27ac_AMF_siCtrl_Selected	Rho	0.651519	Top_siCtrl
chr16	91401425	91402953	650	413.812	8.99708	2.31802e-19	2.76277e-17	chr16	91400164	91406264	ENSMUSG00000022969:Il10rb;H3K27ac_AMF_siCtrl_Selected	Il10rb	0.651463	Top_siCtrl
chr7	19692877	19694339	2447	1580.98	13.8276	1.73649e-43	2.09266e-40	chr7	19692558	19698658	ENSMUSG00000040564:Apoc1;H3K27ac_AMF_siCtrl_Selected	Apoc1	0.630199	Top_siCtrl
chr7	142374478	142376197	849	555.287	8.45875	2.70261e-17	2.44271e-15	chr7	142373653	142379753	ENSMUSG00000045777:Ifitm10;H3K27ac_AMF_siCtrl_Selected	Ifitm10	0.612532	Top_siCtrl
chr11	100477676	100478549	290	190.99	8.32077	8.73937e-17	7.40525e-15	chr11	100471742	100478741	H3K27ac_AMF_siCtrl_Selected;ENSMUSG00000048732:Klhl11;H3K4me3_Selected;ENSMUSG00000048732:Klhl11;H3K4me3_Selected	Klhl11	0.602553	Top_siCtrl
chr17	56108375	56111060	1820	1216.68	10.9199	9.26309e-28	2.45043e-25	chr17	56108575	56115803	H3K27ac_AMF_siCtrl_Selected;ENSMUSG00000002831:Plin4;H3K4me3_Selected;ENSMUSG00000002831:Plin4	Plin4	0.58099	Top_siCtrl
chr7	109174603	109175894	989	661.392	8.01532	1.09847e-15	7.35431e-14	chr7	109169512	109176308	H3K4me3_Selected;ENSMUSG00000036111:Lmo1;H3K4me3_Selected	Lmo1	0.580464	Top_siCtrl
chr11	115436585	115438007	809	541.139	8.01084	1.13926e-15	7.58064e-14	chr11	115434545	115440645	ENSMUSG00000070332:Trim80;H3K4me3_Selected	Trim80	0.58014	Top_siCtrl
chr2	60722167	60722966	497	336.001	7.79842	6.26846e-15	3.73559e-13	chr2	60722367	60728643	H3K4me3_Selected;ENSMUSG00000026971:Itgb6	Itgb6	0.564778	Top_siCtrl
chr8	71568152	71569268	1169	802.867	7.48404	7.20712e-14	3.53703e-12	chr8	71558771	71573572	ENSMUSG00000043664:Tmem221;ENSMUSG00000031808:Slc27a1;ENSMUSG00000034829:Nxnl1;H3K27ac_AMF_siCtrl_Selected;ENSMUSG00000043664:Tmem221;ENSMUSG00000031808:Slc27a1;ENSMUSG00000034829:Nxnl1;H3K4me3_Selected;H3K4me3_Selected	Tmem221	0.542043	Top_siCtrl
chr7	79734322	79736012	1858	1280.34	10.097	5.69364e-24	1.16516e-21	chr7	79732803	79749131	ENSMUSG00000030546:Plin1;ENSMUSG00000039099:Wdr93;H3K4me3_Selected;ENSMUSG00000030545:Pex11a;ENSMUSG00000030546:Plin1;H3K27ac_AMF_siCtrl_Selected;ENSMUSG00000039099:Wdr93;ENSMUSG00000030545:Pex11a	Plin1	0.537221	Top_siCtrl
chr1	39193484	39194804	2135	1474.87	10.8322	2.42162e-27	6.25355e-25	chr1	39187731	39194604	ENSMUSG00000026077:Npas2;H3K4me3_Selected	Npas2	0.533649	Top_siCtrl
chr17	12871618	12873031	698	488.086	7.12518	1.03941e-12	4.11441e-11	chr17	12868043	12876134	ENSMUSG00000068037:Mas1;ENSMUSG00000059408:Mrgprh;H3K4me3_Selected	Mas1	0.516091	Top_siCtrl
chr2	150902363	150903066	1132	792.256	7.10782	1.17886e-12	4.60227e-11	chr2	150899400	150910741	ENSMUSG00000027454:Gins1;H3K27ac_AMF_siCtrl_Selected;ENSMUSG00000032046:Abhd12;ENSMUSG00000027454:Gins1;H3K4me3_Selected;H3K4me3_Selected;ENSMUSG00000032046:Abhd12;H3K4me3_Selected	Gins1	0.514835	Top_siCtrl
chr4	130942171	130943651	2694	1892.22	11.8113	3.41247e-32	1.6092e-29	chr4	130938385	130944485	ENSMUSG00000040533:Matn1;H3K27ac_AMF_siCtrl_Selected;ENSMUSG00000040533:Matn1;H3K4me3_Selected	Matn1	0.509671	Top_siCtrl
chr11	101471774	101473350	6562	4615.6	18.5245	1.30953e-76	3.55078e-73	chr11	101465640	101473150	H3K4me3_Selected;ENSMUSG00000034993:Vat1;H3K4me3_Selected;ENSMUSG00000034993:Vat1;H3K27ac_AMF_siCtrl_Selected;H3K27ac_AMF_siCtrl_Selected	Vat1	0.507618	Top_siCtrl
chr1	86424191	86425735	3253	2288.35	12.7988	1.66503e-37	1.00328e-34	chr1	86420329	86426429	ENSMUSG00000036574:1700019O17Rik;H3K27ac_AMF_siCtrl_Selected	1700019O17Rik	0.507465	Top_siCtrl
chr2	92092978	92093736	281	198.064	6.96634	3.25292e-12	1.1381e-10	chr2	92087117	92093536	ENSMUSG00000058318:Phf21a;H3K27ac_AMF_siCtrl_Selected;ENSMUSG00000058318:Phf21a;H3K4me3_Selected	Phf21a	0.504603	Top_siCtrl
chr2	154773967	154775407	1331	940.804	6.91021	4.83924e-12	1.61995e-10	chr2	154769930	154776030	ENSMUSG00000098640:Gm14214;H3K27ac_AMF_siCtrl_Selected	Gm14214	0.500544	Top_siCtrl
chr7	30913048	30915353	1045	742.74	6.8	1.04622e-11	3.31791e-10	chr7	30913248	30920873	H3K4me3_Selected;ENSMUSG00000036634:Mag	Mag	0.492574	Top_siCtrl
chr14	14345203	14346280	497	353.686	6.77516	1.24265e-11	3.87293e-10	chr14	14340495	14346595	ENSMUSG00000068758:Il3ra;H3K4me3_Selected	Il3ra	0.490778	Top_siCtrl
chr6	86683833	86685266	1401	997.394	6.76748	1.31048e-11	4.06099e-10	chr6	86684033	86690522	H3K27ac_AMF_siCtrl_Selected;ENSMUSG00000001158:Snrnp27;H3K4me3_Selected;ENSMUSG00000001158:Snrnp27	Snrnp27	0.490222	Top_siCtrl
chr2	31850000	31851620	1883	1351.08	9.00103	2.23616e-19	2.69483e-17	chr2	31845905	31852005	ENSMUSG00000026841:Fibcd1;H3K4me3_Selected	Fibcd1	0.47892	Top_siCtrl
chr5	143617470	143618574	1493	1071.67	8.05648	7.8526e-16	5.53047e-14	chr5	143616447	143624122	ENSMUSG00000018001:Cyth3;H3K27ac_AMF_siCtrl_Selected;H3K27ac_AMF_siCtrl_Selected;ENSMUSG00000018001:Cyth3;H3K4me3_Selected	Cyth3	0.478356	Top_siCtrl
chr17	25950644	25951883	1292	930.194	6.54321	6.02119e-11	1.64085e-09	chr17	25944410	25951683	ENSMUSG00000025728:Pigq;ENSMUSG00000090113:Nhlrc4;ENSMUSG00000097405:D630044L22Rik;H3K4me3_Selected	Pigq	0.474003	Top_siCtrl
chr4	120665555	120666350	255	183.917	6.50784	7.62369e-11	2.03161e-09	chr4	120660572	120666672	ENSMUSG00000070803:Cited4;H3K4me3_Selected	Cited4	0.471446	Top_siCtrl
chr15	75934591	75935615	598	431.497	6.49886	8.09283e-11	2.14085e-09	chr15	75929131	75941843	H3K27ac_AMF_siCtrl_Selected;ENSMUSG00000022570:Tsta3;H3K27ac_AMF_siCtrl_Selected;ENSMUSG00000050846:Zfp623;H3K27ac_AMF_siCtrl_Selected;H3K4me3_Selected;ENSMUSG00000022570:Tsta3;ENSMUSG00000050846:Zfp623;H3K4me3_Selected	Tsta3	0.470796	Top_siCtrl
chr14	54577664	54578762	382	275.875	6.48175	9.06649e-11	2.35251e-09	chr14	54577561	54583661	ENSMUSG00000022178:Ajuba;H3K4me3_Selected	Ajuba	0.469558	Top_siCtrl
chr17	23646368	23647399	803	580.045	6.47729	9.33838e-11	2.41728e-09	chr17	23645169	23651269	ENSMUSG00000023903:Mmp25;H3K27ac_AMF_siCtrl_Selected	Mmp25	0.469236	Top_siCtrl
chr1	133924002	133925442	3514	2550.07	12.5392	4.55803e-36	2.47182e-33	chr1	133921257	133927414	H3K27ac_AMF_siCtrl_Selected;ENSMUSG00000041577:Prelp;H3K27ac_AMF_siCtrl_Selected;ENSMUSG00000041577:Prelp;H3K4me3_Selected	Prelp	0.462575	Top_siCtrl
chr1	33911786	33913156	2000	1453.65	9.34423	9.25611e-21	1.35665e-18	chr1	33902225	33913816	ENSMUSG00000026131:Dst;H3K27ac_AMF_siCtrl_Selected;ENSMUSG00000042182:Bend6;H3K27ac_AMF_siCtrl_Selected;ENSMUSG00000026131:Dst;H3K4me3_Selected;ENSMUSG00000042182:Bend6;H3K4me3_Selected	Dst	0.460322	Top_siCtrl
chr15	75983818	75984895	1475	1075.2	7.68062	1.58316e-14	8.71622e-13	chr15	75982355	75993990	ENSMUSG00000098176:Ccdc166;H3K27ac_AMF_siCtrl_Selected;ENSMUSG00000063704:Mapk15;ENSMUSG00000098176:Ccdc166;ENSMUSG00000063704:Mapk15;H3K4me3_Selected	Ccdc166	0.456104	Top_siCtrl
chr11	87827803	87829205	1071	781.646	6.27176	3.56998e-10	8.13446e-09	chr11	87828003	87834289	H3K4me3_Selected;ENSMUSG00000009356:Lpo	Lpo	0.454372	Top_siCtrl
chr13	48509806	48511070	1155	845.309	6.21603	5.09884e-10	1.10826e-08	chr13	48507570	48519563	ENSMUSG00000053181:A830005F24Rik;H3K27ac_AMF_siCtrl_Selected;ENSMUSG00000050954:Zfp169;ENSMUSG00000053181:A830005F24Rik;H3K4me3_Selected;ENSMUSG00000050954:Zfp169;H3K4me3_Selected	A830005F24Rik	0.450342	Top_siCtrl
chr17	57086715	57088016	1965	1439.5	8.4378	3.23363e-17	2.85138e-15	chr17	57086915	57093782	H3K4me3_Selected;ENSMUSG00000062591:Tubb4a	Tubb4a	0.44896	Top_siCtrl
chr17	46755726	46757079	1469	1082.28	7.42151	1.15789e-13	5.54431e-12	chr17	46751630	46758214	H3K27ac_AMF_siCtrl_Selected;ENSMUSG00000023973:Cnpy3;H3K27ac_AMF_siCtrl_Selected;H3K4me3_Selected;ENSMUSG00000023973:Cnpy3	Cnpy3	0.440763	Top_siCtrl
chr1	159517162	159518410	2472	1825.02	9.60626	7.52305e-22	1.25531e-19	chr1	159517362	159526390	H3K27ac_AMF_siCtrl_Selected;ENSMUSG00000015829:Tnr;H3K27ac_AMF_siCtrl_Selected;H3K4me3_Selected;ENSMUSG00000015829:Tnr;H3K4me3_Selected	Tnr	0.437768	Top_siCtrl
chr9	44106793	44108372	2461	1821.48	9.52651	1.62658e-21	2.63311e-19	chr9	44095729	44108172	ENSMUSG00000034739:Mfrp;ENSMUSG00000079592:C1qtnf5;H3K27ac_AMF_siCtrl_Selected;ENSMUSG00000034739:Mfrp;ENSMUSG00000079592:C1qtnf5;H3K4me3_Selected	Mfrp	0.434132	Top_siCtrl
chr11	53424629	53426002	3311	2451.04	11.3319	9.12225e-30	2.99818e-27	chr11	53423070	53436831	ENSMUSG00000036216:Leap2;ENSMUSG00000018238:Gdf9;H3K4me3_Selected;ENSMUSG00000044894:Uqcrq;ENSMUSG00000036216:Leap2;H3K27ac_AMF_siCtrl_Selected;ENSMUSG00000018238:Gdf9;H3K27ac_AMF_siCtrl_Selected;ENSMUSG00000044894:Uqcrq	Leap2	0.433872	Top_siCtrl
chr2	25265758	25267812	2632	1948.81	10.0495	9.22963e-24	1.85379e-21	chr2	25265958	25278438	H3K27ac_AMF_siCtrl_Selected;ENSMUSG00000026965:Anapc2;H3K27ac_AMF_siCtrl_Selected;ENSMUSG00000026966:Ssna1;H3K4me3_Selected;ENSMUSG00000026965:Anapc2;H3K4me3_Selected;ENSMUSG00000026966:Ssna1	Anapc2	0.433567	Top_siCtrl
chr7	46798576	46800027	1619	1198.99	7.29509	2.98457e-13	1.27947e-11	chr7	46790103	46802064	ENSMUSG00000006599:Gtf2h1;H3K27ac_AMF_siCtrl_Selected;ENSMUSG00000014418:Hps5;H3K27ac_AMF_siCtrl_Selected;ENSMUSG00000006599:Gtf2h1;H3K4me3_Selected;ENSMUSG00000014418:Hps5	Gtf2h1	0.433278	Top_siCtrl
chr2	4917004	4918155	357	265.264	5.91391	3.34074e-09	6.05914e-08	chr2	4913019	4919119	ENSMUSG00000026664:Phyh;H3K4me3_Selected	Phyh	0.428493	Top_siCtrl
chr17	35077116	35078443	571	424.423	5.90693	3.48548e-09	6.26924e-08	chr17	35077316	35091610	H3K4me3_Selected;ENSMUSG00000073413:Ly6g6d;ENSMUSG00000007036:Abhd16a;ENSMUSG00000034923:Ly6g6f;H3K4me3_Selected;ENSMUSG00000073413:Ly6g6d;ENSMUSG00000007036:Abhd16a;ENSMUSG00000034923:Ly6g6f;H3K27ac_AMF_siCtrl_Selected	Ly6g6d	0.427988	Top_siCtrl
chr6	54811268	54812297	888	661.392	5.86634	4.45511e-09	7.81878e-08	chr6	54810916	54817795	ENSMUSG00000058446:Znrf2;H3K27ac_AMF_siCtrl_Selected;ENSMUSG00000058446:Znrf2;H3K4me3_Selected;H3K4me3_Selected	Znrf2	0.425053	Top_siCtrl
chr17	25925000	25926341	4283	3190.25	12.8001	1.63764e-37	1.00328e-34	chr17	25919136	25926141	H3K4me3_Selected;ENSMUSG00000025730:Rab40c;H3K27ac_AMF_siCtrl_Selected;ENSMUSG00000025730:Rab40c;H3K27ac_AMF_siCtrl_Selected	Rab40c	0.424954	Top_siCtrl
chr6	114282468	114284568	1628	1216.68	7.0734	1.51184e-12	5.79416e-11	chr6	114276635	114284368	ENSMUSG00000030310:Slc6a1;H3K4me3_Selected	Slc6a1	0.420152	Top_siCtrl
chr15	76945236	76946554	2455	1839.17	9.14347	6.04779e-20	8.09806e-18	chr15	76942539	76949075	ENSMUSG00000063236:1110038F14Rik;H3K27ac_AMF_siCtrl_Selected;H3K27ac_AMF_siCtrl_Selected;ENSMUSG00000063236:1110038F14Rik;H3K4me3_Selected	1110038F14Rik	0.416671	Top_siCtrl
chr4	134914397	134915418	527	396.128	5.68358	1.31904e-08	2.05846e-07	chr4	134914597	134924683	H3K4me3_Selected;ENSMUSG00000028822:Tmem50a;ENSMUSG00000037266:Rsrp1;H3K4me3_Selected;ENSMUSG00000028822:Tmem50a;ENSMUSG00000037266:Rsrp1;H3K27ac_AMF_siCtrl_Selected	Tmem50a	0.411836	Top_siCtrl
chr10	79967853	79970032	2921	2196.39	9.93083	3.05704e-23	5.81696e-21	chr10	79964715	79970815	ENSMUSG00000035745:Grin3b;H3K27ac_AMF_siCtrl_Selected	Grin3b	0.411329	Top_siCtrl
chr11	59537853	59539374	2853	2146.87	9.90463	3.97431e-23	7.43197e-21	chr11	59535568	59541668	ENSMUSG00000032691:Nlrp3;H3K27ac_AMF_siCtrl_Selected;ENSMUSG00000032691:Nlrp3;H3K4me3_Selected	Nlrp3	0.410243	Top_siCtrl
chr2	32619634	32622095	4378	3296.35	12.3318	6.10882e-35	3.01165e-32	chr2	32615758	32621895	ENSMUSG00000026817:Ak1;H3K27ac_AMF_siCtrl_Selected	Ak1	0.409402	Top_siCtrl
chr11	3542863	3543944	2137	1609.27	8.30643	9.86225e-17	8.22815e-15	chr11	3540512	3546612	ENSMUSG00000020439:Smtn;H3K27ac_AMF_siCtrl_Selected	Smtn	0.40918	Top_siCtrl
chr7	89627019	89628528	1268	954.952	5.64513	1.65059e-08	2.50382e-07	chr7	89626392	89639124	ENSMUSG00000030621:Me3;H3K27ac_AMF_siCtrl_Selected;H3K27ac_AMF_siCtrl_Selected;ENSMUSG00000092071:A230065N10Rik;ENSMUSG00000030621:Me3;H3K4me3_Selected;ENSMUSG00000092071:A230065N10Rik	Me3	0.409055	Top_siCtrl
chr19	3983243	3985616	2684	2023.08	9.45373	3.26969e-21	5.13957e-19	chr19	3980183	3992852	H3K4me3_Selected;ENSMUSG00000024866:Acy3;ENSMUSG00000037477:Tbx10;ENSMUSG00000024866:Acy3;H3K27ac_AMF_siCtrl_Selected;ENSMUSG00000037477:Tbx10	Acy3	0.407829	Top_siCtrl
chr3	89764076	89764916	1007	760.424	5.59164	2.24938e-08	3.29241e-07	chr3	89764276	89774247	H3K4me3_Selected;ENSMUSG00000027950:Chrnb2;ENSMUSG00000042572:Ube2q1;H3K4me3_Selected;ENSMUSG00000027950:Chrnb2;ENSMUSG00000042572:Ube2q1;H3K27ac_AMF_siCtrl_Selected	Chrnb2	0.405187	Top_siCtrl
chr2	32783916	32784985	987	746.277	5.56608	2.60529e-08	3.73275e-07	chr2	32784116	32790428	H3K4me3_Selected;ENSMUSG00000038987:1700019L03Rik	1700019L03Rik	0.403339	Top_siCtrl
chr6	91410928	91412201	659	498.697	5.54916	2.87043e-08	4.07496e-07	chr6	91411128	91417363	H3K4me3_Selected;ENSMUSG00000030093:Wnt7a	Wnt7a	0.402115	Top_siCtrl
chr3	98279860	98281644	4091	3112.43	11.4575	2.15695e-30	8.06698e-28	chr3	98274435	98281444	ENSMUSG00000027875:Hmgcs2;H3K27ac_AMF_siCtrl_Selected;ENSMUSG00000027875:Hmgcs2;H3K4me3_Selected	Hmgcs2	0.39441	Top_siCtrl
chr13	52536099	52537589	2467	1878.07	9.12214	7.3652e-20	9.62445e-18	chr13	52530357	52537389	H3K4me3_Selected;ENSMUSG00000047842:Diras2;ENSMUSG00000047842:Diras2;H3K27ac_AMF_siCtrl_Selected	Diras2	0.393506	Top_siCtrl
chr4	108837749	108838457	1193	908.972	5.41324	6.18941e-08	8.08399e-07	chr4	108828601	108839614	ENSMUSG00000028567:Txndc12;H3K27ac_AMF_siCtrl_Selected;ENSMUSG00000028568:Btf3l4;ENSMUSG00000028567:Txndc12;H3K4me3_Selected;ENSMUSG00000028568:Btf3l4;H3K4me3_Selected	Txndc12	0.392286	Top_siCtrl
chr14	70526722	70528869	2277	1736.6	8.5775	9.69602e-18	9.47415e-16	chr14	70519532	70531791	H3K27ac_AMF_siCtrl_Selected;ENSMUSG00000022098:Bmp1;ENSMUSG00000022097:Sftpc;ENSMUSG00000033595:Lgi3;H3K27ac_AMF_siCtrl_Selected;H3K4me3_Selected;ENSMUSG00000022098:Bmp1;ENSMUSG00000022097:Sftpc;ENSMUSG00000033595:Lgi3;H3K4me3_Selected	Bmp1	0.390871	Top_siCtrl
chr1	93307688	93308596	1051	802.867	5.36131	8.26189e-08	1.05051e-06	chr1	93305530	93311915	H3K27ac_AMF_siCtrl_Selected;ENSMUSG00000026273:Mterf4;H3K27ac_AMF_siCtrl_Selected;H3K4me3_Selected;ENSMUSG00000026273:Mterf4	Mterf4	0.38853	Top_siCtrl
chr15	75899057	75900613	2304	1761.36	8.50255	1.85465e-17	1.7341e-15	chr15	75888670	75900481	ENSMUSG00000098678:Mroh6;ENSMUSG00000022574:Naprt;H3K27ac_AMF_siCtrl_Selected;ENSMUSG00000098678:Mroh6;ENSMUSG00000022574:Naprt;H3K4me3_Selected;H3K4me3_Selected	Mroh6	0.387455	Top_siCtrl
chr7	16938055	16939013	498	381.981	5.27995	1.29219e-07	1.54862e-06	chr7	16938255	16945239	H3K4me3_Selected;ENSMUSG00000070802:Pnmal2;H3K4me3_Selected;ENSMUSG00000070802:Pnmal2;H3K27ac_AMF_siCtrl_Selected	Pnmal2	0.382646	Top_siCtrl
chr5	52741160	52742284	599	459.791	5.26515	1.40072e-07	1.65673e-06	chr5	52735574	52742084	ENSMUSG00000029186:Pi4k2b;H3K4me3_Selected	Pi4k2b	0.381576	Top_siCtrl
chr6	90434577	90435882	774	594.192	5.26278	1.41897e-07	1.67649e-06	chr6	90428549	90435682	H3K4me3_Selected;ENSMUSG00000048794:Ccdc37;H3K4me3_Selected	Ccdc37	0.381404	Top_siCtrl
chr4	66406004	66406810	1925	1478.41	7.15672	8.26307e-13	3.3193e-11	chr4	66402771	66410611	H3K27ac_AMF_siCtrl_Selected;ENSMUSG00000028373:Astn2;H3K27ac_AMF_siCtrl_Selected;H3K4me3_Selected;ENSMUSG00000028373:Astn2	Astn2	0.380815	Top_siCtrl
chr11	101229787	101232608	7250	5574.09	14.5404	6.7231e-48	9.11485e-45	chr11	101225930	101232463	H3K4me3_Selected;ENSMUSG00000006920:Ezh1;H3K4me3_Selected;ENSMUSG00000006920:Ezh1;H3K27ac_AMF_siCtrl_Selected	Ezh1	0.379245	Top_siCtrl
chr13	54371179	54372108	437	336.001	5.23182	1.67847e-07	1.93514e-06	chr13	54365349	54371908	ENSMUSG00000025867:Cplx2;H3K4me3_Selected	Cplx2	0.379166	Top_siCtrl
chr4	119491947	119493205	781	601.266	5.2063	1.92648e-07	2.19251e-06	chr4	119492147	119498628	H3K4me3_Selected;ENSMUSG00000048899:Rimkla	Rimkla	0.37732	Top_siCtrl
chr11	75647298	75648466	2795	2153.95	9.07527	1.13401e-19	1.447e-17	chr11	75644504	75650604	ENSMUSG00000017774:Myo1c;H3K27ac_AMF_siCtrl_Selected	Myo1c	0.375866	Top_siCtrl
chr11	119545664	119548028	2670	2058.45	8.70024	3.31181e-18	3.42095e-16	chr11	119545864	119553753	H3K27ac_AMF_siCtrl_Selected;ENSMUSG00000025582:Nptx1;H3K4me3_Selected;ENSMUSG00000025582:Nptx1	Nptx1	0.375281	Top_siCtrl
chr11	5903700	5904785	2100	1623.42	7.53885	4.74117e-14	2.40293e-12	chr11	5898682	5904782	ENSMUSG00000020469:Myl7;H3K27ac_AMF_siCtrl_Selected	Myl7	0.371355	Top_siCtrl
chr5	123528431	123529796	1980	1531.46	7.5234	5.33713e-14	2.64322e-12	chr5	123525388	123531488	ENSMUSG00000029433:Diablo;H3K4me3_Selected	Diablo	0.370593	Top_siCtrl
chr15	79291251	79292433	1541	1191.92	6.23609	4.48643e-10	9.91035e-09	chr15	79285437	79292233	ENSMUSG00000018126:Baiap2l2;H3K27ac_AMF_siCtrl_Selected	Baiap2l2	0.370578	Top_siCtrl
chr7	38270460	38272270	1705	1319.25	6.95445	3.53941e-12	1.22256e-10	chr7	38270660	38277423	H3K4me3_Selected;ENSMUSG00000030423:Pop4	Pop4	0.370056	Top_siCtrl
chr11	115281850	115283572	6451	4997.58	13.7958	2.70105e-43	2.92955e-40	chr11	115276430	115283372	H3K4me3_Selected;ENSMUSG00000018861:Fdxr;H3K27ac_AMF_siCtrl_Selected;ENSMUSG00000018861:Fdxr;H3K27ac_AMF_siCtrl_Selected	Fdxr	0.368293	Top_siCtrl
chr1	59253142	59254116	2005	1556.22	7.42123	1.16039e-13	5.54431e-12	chr1	59250906	59257006	ENSMUSG00000026023:Cdk15;H3K4me3_Selected	Cdk15	0.365559	Top_siCtrl
chr5	30107454	30108333	2425	1892.22	7.85434	4.01898e-15	2.4627e-13	chr5	30099161	30112086	ENSMUSG00000044576:Gareml;H3K27ac_AMF_siCtrl_Selected;ENSMUSG00000086815:3110082J24Rik;ENSMUSG00000044576:Gareml;H3K4me3_Selected;ENSMUSG00000086815:3110082J24Rik;H3K4me3_Selected	Gareml	0.357906	Top_siCtrl
chr15	99713527	99716527	15170	11841.4	15.7074	1.34494e-55	2.91744e-52	chr15	99711515	99718537	ENSMUSG00000023019:Gpd1;H3K27ac_AMF_siCtrl_Selected;H3K27ac_AMF_siCtrl_Selected;ENSMUSG00000023019:Gpd1;H3K4me3_Selected	Gpd1	0.357382	Top_siCtrl
chr17	45732822	45734441	6478	5061.24	13.3378	1.39432e-40	1.0802e-37	chr17	45733022	45739844	H3K27ac_AMF_siCtrl_Selected;ENSMUSG00000094690:1600014C23Rik;H3K4me3_Selected;ENSMUSG00000094690:1600014C23Rik;H3K4me3_Selected	1600014C23Rik	0.356057	Top_siCtrl
chr14	75454525	75455280	398	311.243	4.89386	9.8877e-07	9.34163e-06	chr14	75449982	75456082	ENSMUSG00000091722:Siah3;H3K4me3_Selected	Siah3	0.354725	Top_siCtrl
chr10	76247801	76249187	2414	1888.68	7.76966	7.8697e-15	4.54015e-13	chr10	76247853	76255953	ENSMUSG00000033208:S100b;H3K27ac_AMF_siCtrl_Selected;H3K27ac_AMF_siCtrl_Selected;ENSMUSG00000033208:S100b;H3K4me3_Selected;H3K4me3_Selected	S100b	0.354046	Top_siCtrl
chr4	6989910	6991682	2928	2291.88	8.91524	4.86773e-19	5.49952e-17	chr4	6990110	6997557	H3K27ac_AMF_siCtrl_Selected;ENSMUSG00000041272:Tox;H3K4me3_Selected;ENSMUSG00000041272:Tox	Tox	0.353382	Top_siCtrl
chr1	131794410	131795340	1201	940.804	4.85991	1.17437e-06	1.09426e-05	chr1	131791381	131797481	ENSMUSG00000042251:Pm20d1;H3K27ac_AMF_siCtrl_Selected	Pm20d1	0.35227	Top_siCtrl
chr4	138736657	138738198	3168	2486.41	9.13028	6.83254e-20	9.03728e-18	chr4	138736857	138743167	H3K27ac_AMF_siCtrl_Selected;ENSMUSG00000043621:Ubxn10	Ubxn10	0.349508	Top_siCtrl
chr2	26603509	26604868	2266	1779.04	7.66005	1.85857e-14	1.01808e-12	chr2	26603709	26610417	H3K4me3_Selected;ENSMUSG00000026922:Agpat2	Agpat2	0.349049	Top_siCtrl
chr7	114414424	114416849	2656	2086.75	8.06872	7.10417e-16	5.10277e-14	chr7	114409281	114416649	ENSMUSG00000030671:Pde3b;H3K4me3_Selected	Pde3b	0.348	Top_siCtrl
chr10	79538047	79539133	1764	1386.45	6.5296	6.59458e-11	1.77923e-09	chr10	79532761	79539787	H3K4me3_Selected;ENSMUSG00000052151:Ppap2c;ENSMUSG00000052151:Ppap2c;H3K27ac_AMF_siCtrl_Selected	Ppap2c	0.347457	Top_siCtrl
chr11	121062908	121064772	369	290.022	4.79336	1.64011e-06	1.4752e-05	chr11	121063108	121069569	H3K27ac_AMF_siCtrl_Selected;ENSMUSG00000039364:Sectm1b	Sectm1b	0.347457	Top_siCtrl
chr7	126587374	126588463	994	781.646	4.78333	1.72416e-06	1.54166e-05	chr7	126585717	126591817	ENSMUSG00000030720:Cln3;H3K27ac_AMF_siCtrl_Selected	Cln3	0.346731	Top_siCtrl
chrX	52790589	52791761	1397	1099.96	5.802	6.55286e-09	1.10705e-07	chrX	52785200	52791561	ENSMUSG00000073207:Ccdc160;H3K4me3_Selected	Ccdc160	0.344877	Top_siCtrl
chr9	15044140	15045953	1527	1202.53	5.79774	6.72139e-09	1.13375e-07	chr9	15044340	15051478	H3K4me3_Selected;ENSMUSG00000031934:Panx1	Panx1	0.344625	Top_siCtrl
chr11	51614111	51615157	1199	944.341	4.75181	2.01606e-06	1.76284e-05	chr11	51613735	51620504	ENSMUSG00000001056:Nhp2;H3K27ac_AMF_siCtrl_Selected;ENSMUSG00000001056:Nhp2;H3K4me3_Selected	Nhp2	0.344452	Top_siCtrl
chr19	59170689	59172055	865	682.614	4.7128	2.44331e-06	2.07781e-05	chr19	59169956	59176056	ENSMUSG00000006270:Vax1;H3K4me3_Selected	Vax1	0.341631	Top_siCtrl
chr11	67689464	67691193	726	572.971	4.7111	2.46389e-06	2.09266e-05	chr11	67689326	67695426	ENSMUSG00000020907:Rcvrn;H3K27ac_AMF_siCtrl_Selected	Rcvrn	0.341508	Top_siCtrl
chr9	103230258	103231249	1129	891.288	4.70521	2.53609e-06	2.14225e-05	chr9	103230207	103236444	ENSMUSG00000090639:Gm20425;ENSMUSG00000032554:Trf;H3K27ac_AMF_siCtrl_Selected;ENSMUSG00000090639:Gm20425;ENSMUSG00000032554:Trf;H3K4me3_Selected	Gm20425	0.341082	Top_siCtrl
chr6	115251393	115253082	3131	2472.26	8.9028	5.44541e-19	6.02662e-17	chr6	115251593	115258205	H3K27ac_AMF_siCtrl_Selected;ENSMUSG00000030317:Timp4;H3K4me3_Selected;ENSMUSG00000030317:Timp4	Timp4	0.340791	Top_siCtrl
chr4	43671948	43673712	2633	2079.67	7.89165	2.98218e-15	1.84827e-13	chr4	43662971	43675145	ENSMUSG00000078716:Tmem8b;ENSMUSG00000043633:Fam221b;H3K27ac_AMF_siCtrl_Selected;ENSMUSG00000078716:Tmem8b;H3K4me3_Selected;ENSMUSG00000043633:Fam221b	Tmem8b	0.340351	Top_siCtrl
chr1	181147734	181148671	2797	2210.54	8.19753	2.45374e-16	1.92849e-14	chr1	181138693	181150204	ENSMUSG00000062169:Cnih4;H3K27ac_AMF_siCtrl_Selected;ENSMUSG00000026516:Nvl;H3K27ac_AMF_siCtrl_Selected;ENSMUSG00000062169:Cnih4;H3K4me3_Selected;ENSMUSG00000026516:Nvl	Cnih4	0.339484	Top_siCtrl
chr9	54660965	54662619	1888	1492.55	6.37204	1.86531e-10	4.44641e-09	chr9	54661165	54667870	H3K4me3_Selected;ENSMUSG00000032281:Acsbg1	Acsbg1	0.339076	Top_siCtrl
chr3	108154580	108155275	510	403.202	4.67636	2.92018e-06	2.41773e-05	chr3	108154780	108160882	H3K4me3_Selected;ENSMUSG00000046793:Gpr61	Gpr61	0.338995	Top_siCtrl
chr17	12768874	12770114	389	307.707	4.66556	3.07774e-06	2.52505e-05	chr17	12769074	12775664	H3K4me3_Selected;ENSMUSG00000023830:Igf2r	Igf2r	0.338215	Top_siCtrl
chr1	85921121	85923078	8159	6454.77	13.7047	9.51271e-43	8.59791e-40	chr1	85921321	85929534	H3K27ac_AMF_siCtrl_Selected;ENSMUSG00000026224:4933407L21Rik;H3K27ac_AMF_siCtrl_Selected;H3K4me3_Selected;ENSMUSG00000026224:4933407L21Rik;H3K4me3_Selected	4933407L21Rik	0.338028	Top_siCtrl
chr4	134238160	134240187	755	597.729	4.64856	3.34258e-06	2.71156e-05	chr4	134237662	134251592	ENSMUSG00000086322:E130218I03Rik;ENSMUSG00000028841:Cnksr1;ENSMUSG00000108398:RP23-354H24.9;H3K27ac_AMF_siCtrl_Selected;ENSMUSG00000028840:Zfp593;ENSMUSG00000086322:E130218I03Rik;ENSMUSG00000028841:Cnksr1;H3K4me3_Selected;ENSMUSG00000108398:RP23-354H24.9;H3K4me3_Selected;ENSMUSG00000028840:Zfp593;H3K4me3_Selected	E130218I03Rik	0.336985	Top_siCtrl
chr2	25226595	25227718	9693	7674.98	14.8022	1.4184e-49	2.19771e-46	chr2	25224161	25230702	H3K27ac_AMF_siCtrl_Selected;ENSMUSG00000036752:Tubb4b;H3K27ac_AMF_siCtrl_Selected;H3K27ac_AMF_siCtrl_Selected;H3K4me3_Selected;ENSMUSG00000036752:Tubb4b	Tubb4b	0.33678	Top_siCtrl
chr7	27725245	27726381	847	672.003	4.60582	4.10839e-06	3.24306e-05	chr7	27725389	27732505	ENSMUSG00000037640:Zfp60;H3K27ac_AMF_siCtrl_Selected;ENSMUSG00000037640:Zfp60;H3K4me3_Selected;H3K4me3_Selected	Zfp60	0.333894	Top_siCtrl
chr9	103479692	103481322	1955	1552.68	6.7485	1.49379e-11	4.48799e-10	chr9	103479892	103486420	H3K27ac_AMF_siCtrl_Selected;ENSMUSG00000032556:Bfsp2	Bfsp2	0.332408	Top_siCtrl
chr12	4690582	4691990	3567	2833.02	9.01332	1.99918e-19	2.43631e-17	chr12	4689826	4695926	ENSMUSG00000091732:Gm17541;H3K27ac_AMF_siCtrl_Selected	Gm17541	0.332369	Top_siCtrl
chr7	107592128	107593620	4180	3321.11	9.99612	1.58484e-23	3.1253e-21	chr7	107589051	107595151	ENSMUSG00000036528:Ppfibp2;H3K27ac_AMF_siCtrl_Selected	Ppfibp2	0.331838	Top_siCtrl
chr5	114922883	114923801	307	244.043	4.56721	4.94252e-06	3.80267e-05	chr5	114917240	114923601	ENSMUSG00000041827:Oasl1;H3K4me3_Selected	Oasl1	0.331102	Top_siCtrl
chr5	128598167	128599188	654	519.918	4.56589	4.97387e-06	3.81788e-05	chr5	128594844	128600944	ENSMUSG00000081683:Fzd10;H3K4me3_Selected	Fzd10	0.331006	Top_siCtrl
chr4	33208490	33210134	876	696.761	4.55566	5.22201e-06	3.9914e-05	chr4	33202991	33209934	ENSMUSG00000054679:Srsf12;H3K4me3_Selected	Srsf12	0.330267	Top_siCtrl
chr11	96946281	96947032	560	445.644	4.54554	5.47944e-06	4.15014e-05	chr11	96943681	96949986	H3K4me3_Selected;ENSMUSG00000018659:Pnpo;ENSMUSG00000018659:Pnpo;H3K27ac_AMF_siCtrl_Selected	Pnpo	0.329535	Top_siCtrl
chr7	98834589	98835589	653	519.918	4.53536	5.75053e-06	4.31927e-05	chr7	98829112	98835389	ENSMUSG00000015957:Wnt11;H3K4me3_Selected	Wnt11	0.328799	Top_siCtrl
chr4	123342435	123343641	644	512.844	4.53178	5.84893e-06	4.38736e-05	chr4	123342635	123349252	H3K4me3_Selected;ENSMUSG00000032726:Bmp8a	Bmp8a	0.32854	Top_siCtrl
chr5	121592875	121594817	1328	1061.06	4.46558	7.98506e-06	5.76604e-05	chr5	121593075	121599824	H3K27ac_AMF_siCtrl_Selected;ENSMUSG00000029455:Aldh2;H3K4me3_Selected;ENSMUSG00000029455:Aldh2	Aldh2	0.323753	Top_siCtrl
chr7	46395912	46397343	987	788.719	4.46262	8.09636e-06	5.81929e-05	chr7	46390497	46397143	ENSMUSG00000058975:Kcnc1;H3K4me3_Selected	Kcnc1	0.323538	Top_siCtrl
chr3	30851633	30853247	686	548.213	4.46171	8.13094e-06	5.83641e-05	chr3	30849950	30856050	ENSMUSG00000037661:Gpr160;H3K27ac_AMF_siCtrl_Selected	Gpr160	0.323472	Top_siCtrl
chr7	44240142	44241675	3115	2489.95	8.44156	3.13119e-17	2.78368e-15	chr7	44236022	44247443	ENSMUSG00000038782:1700028J19Rik;ENSMUSG00000045411:2410002F23Rik;H3K4me3_Selected;ENSMUSG00000038782:1700028J19Rik;H3K27ac_AMF_siCtrl_Selected;ENSMUSG00000045411:2410002F23Rik;H3K27ac_AMF_siCtrl_Selected	1700028J19Rik	0.323117	Top_siCtrl
chr9	103233935	103235377	2285	1828.56	7.05548	1.72007e-12	6.48039e-11	chr9	103230207	103236444	ENSMUSG00000090639:Gm20425;ENSMUSG00000032554:Trf;H3K27ac_AMF_siCtrl_Selected;ENSMUSG00000090639:Gm20425;ENSMUSG00000032554:Trf;H3K4me3_Selected	Gm20425	0.32149	Top_siCtrl
chr9	120303230	120304496	2091	1676.47	6.47168	9.69223e-11	2.49104e-09	chr9	120297936	120304296	ENSMUSG00000041794:Myrip;H3K27ac_AMF_siCtrl_Selected;ENSMUSG00000041794:Myrip;H3K4me3_Selected	Myrip	0.318766	Top_siCtrl
chr2	157557984	157559113	1191	954.952	4.39536	1.1059e-05	7.62532e-05	chr2	157554078	157560178	ENSMUSG00000067786:Nnat;H3K4me3_Selected	Nnat	0.318674	Top_siCtrl
chr7	114116720	114118184	966	774.572	4.39467	1.10941e-05	7.64328e-05	chr7	114116920	114123781	H3K4me3_Selected;ENSMUSG00000055723:Rras2	Rras2	0.318624	Top_siCtrl
chrX	134403691	134405227	669	537.602	4.35101	1.35512e-05	9.07823e-05	chrX	134398551	134405027	ENSMUSG00000000223:Drp2;H3K4me3_Selected	Drp2	0.315467	Top_siCtrl
chr16	14290998	14291841	708	569.434	4.33378	1.46573e-05	9.71716e-05	chr16	14291198	14297408	H3K4me3_Selected;ENSMUSG00000018830:Myh11	Myh11	0.314221	Top_siCtrl
chr17	33999930	34000732	466	374.907	4.32793	1.50519e-05	9.95442e-05	chr17	34000130	34006333	H3K4me3_Selected;ENSMUSG00000061232:H2-K1	H2-K1	0.313798	Top_siCtrl
chr8	104628994	104630415	1257	1011.54	4.32284	1.54035e-05	0.000101437	chr8	104624296	104630396	ENSMUSG00000031881:Cdh16;H3K4me3_Selected	Cdh16	0.313429	Top_siCtrl
chr8	84831406	84832953	1560	1255.58	5.26674	1.38864e-07	1.64603e-06	chr8	84822723	84832753	ENSMUSG00000053226:Dand5;ENSMUSG00000033751:Gadd45gip1;H3K27ac_AMF_siCtrl_Selected;ENSMUSG00000053226:Dand5;H3K4me3_Selected;ENSMUSG00000033751:Gadd45gip1;H3K4me3_Selected	Dand5	0.313187	Top_siCtrl
chr7	79721500	79722941	624	502.234	4.31949	1.56394e-05	0.000102741	chr7	79714881	79722741	H3K4me3_Selected;ENSMUSG00000050382:Kif7;H3K4me3_Selected	Kif7	0.313187	Top_siCtrl
chr3	90559698	90560683	1085	873.604	4.31198	1.61802e-05	0.000105781	chr3	90554578	90560678	ENSMUSG00000001021:S100a3;H3K27ac_AMF_siCtrl_Selected;H3K27ac_AMF_siCtrl_Selected;ENSMUSG00000001021:S100a3;H3K4me3_Selected	S100a3	0.312644	Top_siCtrl
chr1	134181398	134183077	3759	3027.55	8.70427	3.19612e-18	3.33318e-16	chr1	134176176	134182877	ENSMUSG00000064246:Chil1;H3K4me3_Selected	Chil1	0.312198	Top_siCtrl
chr14	44987628	44988755	281	226.359	4.30249	1.68886e-05	0.000110147	chr14	44982195	44988555	ENSMUSG00000037759:Ptger2;H3K4me3_Selected	Ptger2	0.311958	Top_siCtrl
chr2	104122093	104123337	1866	1503.16	5.86202	4.57269e-09	7.99927e-08	chr2	104116769	104123137	ENSMUSG00000032671:A930018P22Rik;H3K27ac_AMF_siCtrl_Selected;ENSMUSG00000032671:A930018P22Rik;H3K4me3_Selected	A930018P22Rik	0.311946	Top_siCtrl
chr1	170975413	170976811	1203	969.099	4.30198	1.69282e-05	0.000110338	chr1	170975613	170982547	H3K4me3_Selected;ENSMUSG00000026656:Fcgr2b	Fcgr2b	0.311921	Top_siCtrl
chr8	123096444	123098631	11454	9227.66	13.7051	9.46115e-43	8.59791e-40	chr8	123096350	123103078	ENSMUSG00000000740:Rpl13;H3K27ac_AMF_siCtrl_Selected;H3K27ac_AMF_siCtrl_Selected;ENSMUSG00000000740:Rpl13;H3K4me3_Selected	Rpl13	0.311815	Top_siCtrl
chr6	136920007	136921284	1747	1407.67	5.85497	4.77093e-09	8.30586e-08	chr6	136917832	136928180	ENSMUSG00000064330:Pde6h;H3K27ac_AMF_siCtrl_Selected;ENSMUSG00000030219:Erp27	Pde6h	0.311571	Top_siCtrl
chr5	121388833	121389793	1640	1322.78	5.82764	5.62154e-09	9.61692e-08	chr5	121384903	121391632	H3K27ac_AMF_siCtrl_Selected;ENSMUSG00000042726:Trafd1;H3K27ac_AMF_siCtrl_Selected;H3K4me3_Selected;ENSMUSG00000042726:Trafd1	Trafd1	0.310118	Top_siCtrl
chr1	40224614	40226702	1188	958.488	4.2713	1.94341e-05	0.000124945	chr1	40219080	40226502	ENSMUSG00000026072:Il1r1;H3K27ac_AMF_siCtrl_Selected;ENSMUSG00000026072:Il1r1;H3K4me3_Selected	Il1r1	0.309702	Top_siCtrl
chr4	53438023	53439047	1310	1057.52	4.25995	2.04475e-05	0.000130371	chr4	53434413	53441518	ENSMUSG00000028412:Slc44a1;H3K27ac_AMF_siCtrl_Selected;H3K27ac_AMF_siCtrl_Selected;ENSMUSG00000028412:Slc44a1;H3K4me3_Selected;H3K4me3_Selected	Slc44a1	0.308881	Top_siCtrl
chr2	32352447	32354130	2978	2405.06	7.7782	7.35623e-15	4.28955e-13	chr2	32352647	32359338	H3K4me3_Selected;ENSMUSG00000026825:Dnm1	Dnm1	0.308269	Top_siCtrl
chrX	136822421	136823088	381	307.707	4.25102	2.12801e-05	0.000134894	chrX	136816671	136822888	ENSMUSG00000031425:Plp1;H3K27ac_AMF_siCtrl_Selected;ENSMUSG00000031425:Plp1;H3K4me3_Selected	Plp1	0.308236	Top_siCtrl
chr7	126759046	126761667	9549	7713.89	13.5327	1.00213e-41	8.36084e-39	chr7	126753601	126766434	ENSMUSG00000063065:Mapk3;H3K27ac_AMF_siCtrl_Selected;ENSMUSG00000030703:Gdpd3;ENSMUSG00000063065:Mapk3;H3K4me3_Selected;H3K4me3_Selected;ENSMUSG00000030703:Gdpd3	Mapk3	0.307892	Top_siCtrl
chr1	94019593	94021313	5909	4774.76	11.2294	2.92426e-29	9.3284e-27	chr1	94014451	94021113	ENSMUSG00000034000:Neu4;H3K27ac_AMF_siCtrl_Selected;ENSMUSG00000034000:Neu4;H3K4me3_Selected	Neu4	0.307486	Top_siCtrl
chr2	154543260	154544453	3107	2511.17	8.02523	1.01334e-15	6.86915e-14	chr2	154541085	154551876	ENSMUSG00000038523:1700003F12Rik;ENSMUSG00000078129:Actl10;H3K4me3_Selected;ENSMUSG00000038523:1700003F12Rik;H3K27ac_AMF_siCtrl_Selected;ENSMUSG00000078129:Actl10	1700003F12Rik	0.307163	Top_siCtrl
chr19	5515516	5517694	3828	3094.75	8.91372	4.93474e-19	5.51776e-17	chr19	5509792	5517494	H3K4me3_Selected;ENSMUSG00000056185:Snx32;H3K27ac_AMF_siCtrl_Selected;ENSMUSG00000056185:Snx32;H3K27ac_AMF_siCtrl_Selected	Snx32	0.306768	Top_siCtrl
chr5	108262190	108263677	4989	4035.55	10.1689	2.72844e-24	5.80248e-22	chr5	108262390	108269734	H3K27ac_AMF_siCtrl_Selected;ENSMUSG00000029265:Dr1;H3K27ac_AMF_siCtrl_Selected;H3K4me3_Selected;ENSMUSG00000029265:Dr1;H3K4me3_Selected	Dr1	0.305984	Top_siCtrl
chr1	88707332	88708403	2807	2270.66	7.38768	1.49413e-13	6.75224e-12	chr1	88699506	88708221	H3K27ac_AMF_siCtrl_Selected;ENSMUSG00000049866:Arl4c;H3K27ac_AMF_siCtrl_Selected;H3K4me3_Selected;ENSMUSG00000049866:Arl4c	Arl4c	0.305916	Top_siCtrl
chr9	107981714	107983883	6500	5262.84	11.4119	3.64581e-30	1.27556e-27	chr9	107977058	107983683	ENSMUSG00000079323:Gm20661;H3K27ac_AMF_siCtrl_Selected	Gm20661	0.304597	Top_siCtrl
chr2	152625013	152626242	2717	2199.93	7.35497	1.90969e-13	8.45409e-12	chr2	152620951	152629053	ENSMUSG00000000359:Rem1;ENSMUSG00000074678:Defb25;H3K27ac_AMF_siCtrl_Selected	Rem1	0.30456	Top_siCtrl
chr11	55078373	55079966	663	537.602	4.17129	3.02886e-05	0.00018466	chr11	55078031	55084131	ENSMUSG00000049588:Ccdc69;H3K4me3_Selected	Ccdc69	0.302469	Top_siCtrl
chr4	11578856	11580639	3280	2659.72	7.90153	2.75493e-15	1.7372e-13	chr4	11573665	11580439	ENSMUSG00000094595:Fsbp;H3K27ac_AMF_siCtrl_Selected;ENSMUSG00000094595:Fsbp;H3K4me3_Selected	Fsbp	0.302423	Top_siCtrl
chr1	182763423	182765525	6183	5015.26	11.0287	2.77733e-28	7.53072e-26	chr1	182757860	182765325	ENSMUSG00000038576:Susd4;H3K27ac_AMF_siCtrl_Selected;ENSMUSG00000038576:Susd4;H3K4me3_Selected	Susd4	0.301981	Top_siCtrl
chr17	57768836	57769546	279	226.359	4.16	3.18249e-05	0.000192512	chr17	57763570	57769670	ENSMUSG00000038048:Cntnap5c;H3K4me3_Selected	Cntnap5c	0.301653	Top_siCtrl
chr7	101421144	101422696	749	608.34	4.13837	3.49782e-05	0.000208447	chr7	101415691	101422496	ENSMUSG00000030653:Pde2a;H3K4me3_Selected	Pde2a	0.300089	Top_siCtrl
chr16	96200025	96200935	344	279.412	4.13736	3.51327e-05	0.000209138	chr16	96191485	96200735	H3K27ac_AMF_siCtrl_Selected;ENSMUSG00000045275:Lca5l;ENSMUSG00000040666:Sh3bgr;H3K4me3_Selected;ENSMUSG00000045275:Lca5l;ENSMUSG00000040666:Sh3bgr;H3K4me3_Selected	Lca5l	0.300016	Top_siCtrl
chrX	159626074	159628540	3577	2907.3	8.33915	7.48274e-17	6.39037e-15	chrX	159621272	159628340	ENSMUSG00000040990:Sh3kbp1;H3K4me3_Selected	Sh3kbp1	0.299072	Top_siCtrl
chr17	69438960	69439878	678	551.75	4.0994	4.14214e-05	0.000241796	chr17	69433326	69439678	ENSMUSG00000091636:A330050F15Rik;H3K4me3_Selected	A330050F15Rik	0.297271	Top_siCtrl
chr3	10306571	10308157	1050	855.92	4.06582	4.78641e-05	0.000273516	chr3	10301083	10307957	ENSMUSG00000027530:Fabp12;H3K4me3_Selected	Fabp12	0.294842	Top_siCtrl
chr5	142908716	142909682	2883	2352.01	7.41041	1.25911e-13	5.93753e-12	chr5	142905497	142912754	H3K27ac_AMF_siCtrl_Selected;ENSMUSG00000029580:Actb;H3K27ac_AMF_siCtrl_Selected;H3K4me3_Selected;ENSMUSG00000029580:Actb	Actb	0.293676	Top_siCtrl
chr2	11552729	11554448	3605	2942.67	8.1668	3.16678e-16	2.4188e-14	chr2	11552929	11560077	H3K27ac_AMF_siCtrl_Selected;ENSMUSG00000026773:Pfkfb3;H3K4me3_Selected;ENSMUSG00000026773:Pfkfb3	Pfkfb3	0.292876	Top_siCtrl
chr6	125060957	125062514	1806	1474.87	5.491	3.99657e-08	5.47309e-07	chr6	125061157	125068020	H3K27ac_AMF_siCtrl_Selected;ENSMUSG00000067714:Lpar5	Lpar5	0.29221	Top_siCtrl
chr7	24253999	24255487	1126	919.583	4.02866	5.6095e-05	0.000313289	chr7	24248794	24255287	ENSMUSG00000030486:Zfp108;H3K4me3_Selected	Zfp108	0.292155	Top_siCtrl
chr15	99717190	99718737	4932	4028.48	9.70253	2.94122e-22	5.22959e-20	chr15	99711515	99718537	ENSMUSG00000023019:Gpd1;H3K27ac_AMF_siCtrl_Selected;H3K27ac_AMF_siCtrl_Selected;ENSMUSG00000023019:Gpd1;H3K4me3_Selected	Gpd1	0.291937	Top_siCtrl
chr7	25618751	25619990	1234	1008	4.02431	5.71424e-05	0.000318319	chr7	25613414	25626754	ENSMUSG00000057229:Atp5sl;ENSMUSG00000074261:Erich4;H3K4me3_Selected;ENSMUSG00000059479:B3gnt8	Atp5sl	0.29184	Top_siCtrl
chr1	72710530	72712317	2623	2143.34	7.03651	1.97108e-12	7.32135e-11	chr1	72700464	72712117	ENSMUSG00000039342:Ankar;ENSMUSG00000046330:Rpl37a;H3K27ac_AMF_siCtrl_Selected;ENSMUSG00000039342:Ankar;ENSMUSG00000046330:Rpl37a;H3K4me3_Selected	Ankar	0.29136	Top_siCtrl
chr8	14906487	14907961	7336	5994.97	11.4294	2.982e-30	1.07809e-27	chr8	14905663	14912010	ENSMUSG00000071176:Arhgef10;H3K27ac_AMF_siCtrl_Selected;ENSMUSG00000071176:Arhgef10;H3K4me3_Selected;H3K4me3_Selected	Arhgef10	0.29124	Top_siCtrl
chr4	119421653	119423164	1082	884.214	4.0159	5.92187e-05	0.000328032	chr4	119414992	119428420	H3K4me3_Selected;ENSMUSG00000028637:Ccdc30;ENSMUSG00000070806:Zmynd12;H3K4me3_Selected;ENSMUSG00000028636:Ppcs	Ccdc30	0.291232	Top_siCtrl
chr17	28517310	28518507	424	346.612	4.00913	6.09433e-05	0.000336553	chr17	28517424	28523524	ENSMUSG00000024222:Fkbp5;H3K4me3_Selected	Fkbp5	0.290742	Top_siCtrl
chr6	39117249	39118729	2068	1690.62	5.90185	3.59458e-09	6.44409e-08	chr6	39117449	39124349	H3K4me3_Selected;ENSMUSG00000038507:Parp12	Parp12	0.290686	Top_siCtrl
chr7	19956032	19957064	748	611.876	3.99607	6.44027e-05	0.000352608	chr7	19947783	19956864	ENSMUSG00000070778:Rpl7a-ps8;ENSMUSG00000040498:Igsf23;H3K4me3_Selected	Rpl7a-ps8	0.289798	Top_siCtrl
chr2	26351087	26353436	4503	3685.41	9.01889	1.90004e-19	2.3418e-17	chr2	26351287	26358110	H3K27ac_AMF_siCtrl_Selected;ENSMUSG00000075467:Dnlz;H3K4me3_Selected;ENSMUSG00000075467:Dnlz	Dnlz	0.289063	Top_siCtrl
chr6	136875455	136876568	471	385.517	3.98408	6.77429e-05	0.000368106	chr6	136875655	136881823	H3K4me3_Selected;ENSMUSG00000030218:Mgp	Mgp	0.288931	Top_siCtrl
chr12	81780864	81781759	419	343.075	3.97709	6.9764e-05	0.000377575	chr12	81781064	81787170	H3K4me3_Selected;ENSMUSG00000042724:Map3k9	Map3k9	0.288425	Top_siCtrl
chr17	43264983	43265892	557	456.255	3.96897	7.21846e-05	0.00038835	chr17	43264329	43270429	ENSMUSG00000041293:Adgrf1;H3K4me3_Selected	Adgrf1	0.287838	Top_siCtrl
chr4	56989180	56990898	2806	2298.96	6.94424	3.805e-12	1.30598e-10	chr4	56989380	56996391	H3K27ac_AMF_siCtrl_Selected;ENSMUSG00000045589:Frrs1l;H3K4me3_Selected;ENSMUSG00000045589:Frrs1l	Frrs1l	0.287535	Top_siCtrl
chr18	37411297	37412661	617	505.771	3.95444	7.67154e-05	0.000410486	chr18	37405664	37412461	ENSMUSG00000045657:Pcdhb10;H3K4me3_Selected	Pcdhb10	0.286787	Top_siCtrl
chr1	152798971	152800506	681	558.824	3.93335	8.37711e-05	0.000441702	chr1	152794194	152800306	ENSMUSG00000026480:Ncf2;H3K4me3_Selected	Ncf2	0.285262	Top_siCtrl
chr2	55434799	55436671	2895	2376.77	7.18069	6.93621e-13	2.8282e-11	chr2	55429970	55436471	ENSMUSG00000026824:Kcnj3;H3K27ac_AMF_siCtrl_Selected;ENSMUSG00000026824:Kcnj3;H3K4me3_Selected	Kcnj3	0.284562	Top_siCtrl
chr1	172295428	172298540	11703	9609.64	12.4971	7.74146e-36	3.99828e-33	chr1	172295628	172304064	H3K27ac_AMF_siCtrl_Selected;ENSMUSG00000007097:Atp1a2;H3K4me3_Selected;ENSMUSG00000007097:Atp1a2	Atp1a2	0.284324	Top_siCtrl
chr6	72542777	72544026	1636	1344.01	5.32976	9.83439e-08	1.21762e-06	chr6	72538391	72544491	ENSMUSG00000056737:Capg;H3K4me3_Selected	Capg	0.283633	Top_siCtrl
chr2	104068565	104070144	650	534.065	3.90792	9.30952e-05	0.00048381	chr2	104059826	104074550	ENSMUSG00000078091:Gm10912;ENSMUSG00000068686:Cd59b;ENSMUSG00000075006:Gm10799;H3K4me3_Selected	Gm10912	0.283423	Top_siCtrl
chr11	116828351	116829638	714	587.118	3.89201	9.94169e-05	0.000513465	chr11	116827946	116834046	ENSMUSG00000020814:Mxra7;H3K4me3_Selected	Mxra7	0.282273	Top_siCtrl
chr14	118051768	118053259	5074	4173.49	9.36821	7.3773e-21	1.09609e-18	chr14	118051968	118058246	H3K27ac_AMF_siCtrl_Selected;ENSMUSG00000022129:Dct;H3K4me3_Selected;ENSMUSG00000022129:Dct	Dct	0.281869	Top_siCtrl
chr2	90780974	90782305	645	530.529	3.88642	0.000101733	0.000523423	chr2	90776727	90782827	ENSMUSG00000040812:Agbl2;H3K4me3_Selected	Agbl2	0.281869	Top_siCtrl
chr6	83101027	83102842	6312	5192.11	10.5579	4.67166e-26	1.17835e-23	chr6	83095601	83102642	ENSMUSG00000107499:Ccdc142;ENSMUSG00000079511:Ccdc142;H3K27ac_AMF_siCtrl_Selected;ENSMUSG00000107499:Ccdc142;ENSMUSG00000079511:Ccdc142;H3K4me3_Selected	Ccdc142	0.281777	Top_siCtrl
chr17	35549134	35550359	3671	3020.48	7.84751	4.24391e-15	2.58593e-13	chr17	35546128	35552228	ENSMUSG00000039518:Cdsn;H3K4me3_Selected	Cdsn	0.281397	Top_siCtrl
chr1	74541948	74543344	2788	2295.42	6.77384	1.2541e-11	3.89742e-10	chr1	74536888	74543144	ENSMUSG00000026173:Plcd4;H3K4me3_Selected	Plcd4	0.280472	Top_siCtrl
chr17	28563607	28564338	326	268.801	3.83753	0.00012428	0.000619742	chr17	28560666	28566766	ENSMUSG00000024225:Clps;H3K27ac_AMF_siCtrl_Selected	Clps	0.278333	Top_siCtrl
chr11	98659989	98661879	1544	1273.27	4.67473	2.94346e-06	2.43514e-05	chr11	98658351	98664451	ENSMUSG00000017204:Gsdma;H3K4me3_Selected	Gsdma	0.278136	Top_siCtrl
chr18	31953198	31954283	8865	7310.68	11.7576	6.45478e-32	2.80034e-29	chr18	31949409	31955636	H3K27ac_AMF_siCtrl_Selected;ENSMUSG00000052229:Gpr17;H3K27ac_AMF_siCtrl_Selected;H3K4me3_Selected;ENSMUSG00000052229:Gpr17	Gpr17	0.278114	Top_siCtrl
chr15	85829622	85831358	3005	2479.34	7.00044	2.55166e-12	9.22511e-11	chr15	85821633	85832406	ENSMUSG00000052496:Pkdrej;ENSMUSG00000035944:Ttc38;H3K27ac_AMF_siCtrl_Selected	Pkdrej	0.277411	Top_siCtrl
chr10	24717753	24718902	913	753.351	3.82316	0.000131754	0.000651918	chr10	24711175	24718702	H3K27ac_AMF_siCtrl_Selected;ENSMUSG00000037370:Enpp1;H3K27ac_AMF_siCtrl_Selected;H3K4me3_Selected;ENSMUSG00000037370:Enpp1;H3K4me3_Selected	Enpp1	0.277293	Top_siCtrl
chr19	55176238	55177928	1204	993.857	3.8153	0.000136017	0.000669649	chr19	55174733	55180833	ENSMUSG00000024979:Tectb;H3K27ac_AMF_siCtrl_Selected	Tectb	0.276725	Top_siCtrl
chr15	88739396	88742255	2198	1814.41	6.07276	1.2573e-09	2.47489e-08	chr15	88732968	88742055	H3K4me3_Selected;ENSMUSG00000022387:Brd1;H3K27ac_AMF_siCtrl_Selected;ENSMUSG00000022387:Brd1;H3K27ac_AMF_siCtrl_Selected	Brd1	0.276693	Top_siCtrl
chr11	49152909	49155254	2210	1825.02	6.06054	1.35668e-09	2.66086e-08	chr11	49153109	49160116	H3K27ac_AMF_siCtrl_Selected;ENSMUSG00000048378:Olfr1394	Olfr1394	0.276135	Top_siCtrl
chr9	44040808	44043197	1623	1340.47	5.18485	2.1619e-07	2.42105e-06	chr9	44037384	44043484	ENSMUSG00000032011:Thy1;H3K4me3_Selected	Thy1	0.275925	Top_siCtrl
chr12	85181004	85182817	1197	990.32	3.7701	0.000163182	0.000785565	chr12	85177196	85183296	ENSMUSG00000004791:Pgf;H3K4me3_Selected	Pgf	0.273456	Top_siCtrl
chr4	59801699	59802978	6651	5503.35	10.4773	1.0985e-25	2.64764e-23	chr4	59799840	59807589	ENSMUSG00000028385:Snx30;ENSMUSG00000038544:Inip;H3K27ac_AMF_siCtrl_Selected;ENSMUSG00000028385:Snx30;ENSMUSG00000038544:Inip;H3K4me3_Selected	Snx30	0.273261	Top_siCtrl
chr5	37337808	37339043	1013	838.235	3.76665	0.00016545	0.000795423	chr5	37332499	37342894	ENSMUSG00000050248:Evc2;H3K4me3_Selected;ENSMUSG00000029122:Evc;H3K4me3_Selected	Evc2	0.273207	Top_siCtrl
chr2	25097929	25099555	4317	3572.23	8.52389	1.54284e-17	1.46786e-15	chr2	25095049	25101149	ENSMUSG00000036805:Noxa1;H3K4me3_Selected	Noxa1	0.273206	Top_siCtrl
chr1	180264340	180266189	5526	4573.16	9.69935	3.03429e-22	5.30805e-20	chr1	180263338	180269438	ENSMUSG00000010609:Psen2;H3K27ac_AMF_siCtrl_Selected;ENSMUSG00000010609:Psen2;H3K4me3_Selected	Psen2	0.273045	Top_siCtrl
chr1	58112041	58113532	1282	1061.06	3.76232	0.000168344	0.00080826	chr1	58107130	58113332	ENSMUSG00000064294:Aox3;H3K4me3_Selected	Aox3	0.272894	Top_siCtrl
chr5	121204108	121205408	1598	1322.78	5.12401	2.99099e-07	3.2311e-06	chr5	121198481	121205208	ENSMUSG00000029614:Rpl6;H3K27ac_AMF_siCtrl_Selected;ENSMUSG00000029614:Rpl6;H3K4me3_Selected	Rpl6	0.272689	Top_siCtrl
chrX	162642672	162644149	1380	1142.41	4.58113	4.6248e-06	3.5829e-05	chrX	162642872	162649649	H3K4me3_Selected;ENSMUSG00000040855:Reps2	Reps2	0.272594	Top_siCtrl
chr2	25621102	25622429	816	675.54	3.75727	0.000171778	0.0008222	chr2	25617578	25634030	ENSMUSG00000026940:Ccdc183;H3K4me3_Selected;ENSMUSG00000026939:Tmem141;ENSMUSG00000026938:Fcna	Ccdc183	0.272528	Top_siCtrl
chr8	105943021	105944193	1888	1563.29	5.52819	3.23549e-08	4.52778e-07	chr8	105933762	105949382	ENSMUSG00000031896:Ctrl;H3K27ac_AMF_siCtrl_Selected;ENSMUSG00000031897:Psmb10;H3K27ac_AMF_siCtrl_Selected;ENSMUSG00000035237:Lcat;ENSMUSG00000031896:Ctrl;H3K4me3_Selected;ENSMUSG00000031897:Psmb10;ENSMUSG00000035237:Lcat	Ctrl	0.272272	Top_siCtrl
chr19	3928887	3931221	3707	3069.99	7.58659	3.28431e-14	1.68823e-12	chr19	3929087	3935761	H3K27ac_AMF_siCtrl_Selected;ENSMUSG00000036908:Unc93b1;ENSMUSG00000024885:Aldh3b1;H3K4me3_Selected;ENSMUSG00000036908:Unc93b1;ENSMUSG00000024885:Aldh3b1	Unc93b1	0.272017	Top_siCtrl
chr6	58906484	58907565	1729	1432.43	5.10121	3.37494e-07	3.57467e-06	chr6	58906684	58913076	H3K27ac_AMF_siCtrl_Selected;ENSMUSG00000055430:Nap1l5;H3K4me3_Selected;ENSMUSG00000055430:Nap1l5	Nap1l5	0.271476	Top_siCtrl
chr9	14745108	14746862	1391	1153.02	4.54931	5.38219e-06	4.09077e-05	chr9	14740633	14746733	ENSMUSG00000036912:Piwil4;H3K4me3_Selected	Piwil4	0.27071	Top_siCtrl
chrX	137048936	137050507	1926	1598.66	5.45661	4.85312e-08	6.50642e-07	chrX	137037748	137050307	H3K4me3_Selected;ENSMUSG00000044348:Slc25a53;ENSMUSG00000042595:Fam199x;H3K4me3_Selected	Slc25a53	0.268745	Top_siCtrl
chr9	44494004	44495574	3080	2557.15	7.01351	2.32413e-12	8.48739e-11	chr9	44493136	44500166	ENSMUSG00000063382:Bcl9l;H3K27ac_AMF_siCtrl_Selected;ENSMUSG00000063382:Bcl9l;H3K4me3_Selected;H3K4me3_Selected	Bcl9l	0.268395	Top_siCtrl
chr1	86703176	86704574	4179	3469.66	8.08479	6.22731e-16	4.50276e-14	chr1	86697808	86704374	ENSMUSG00000053333:Dis3l2;H3K27ac_AMF_siCtrl_Selected;ENSMUSG00000053333:Dis3l2;H3K4me3_Selected	Dis3l2	0.268365	Top_siCtrl
chr6	125144743	125149744	14171	11770.7	11.7686	5.66263e-32	2.55904e-29	chr6	125139241	125149544	ENSMUSG00000038271:Iffo1;H3K27ac_AMF_siCtrl_Selected;ENSMUSG00000038271:Iffo1;H3K4me3_Selected	Iffo1	0.267746	Top_siCtrl
chr2	126033333	126035169	1452	1206.07	4.49897	6.82849e-06	5.03137e-05	chr2	126028658	126034969	ENSMUSG00000027208:Fgf7;H3K4me3_Selected	Fgf7	0.26773	Top_siCtrl
chr7	43495098	43496068	660	548.213	3.69091	0.00022345	0.00102692	chr7	43488431	43496075	H3K27ac_AMF_siCtrl_Selected;ENSMUSG00000013367:Iglon5;H3K4me3_Selected;ENSMUSG00000013367:Iglon5;H3K4me3_Selected	Iglon5	0.26773	Top_siCtrl
chr7	28824564	28826270	1404	1167.16	4.47882	7.50571e-06	5.45623e-05	chr7	28819217	28826070	ENSMUSG00000053898:Ech1;H3K4me3_Selected	Ech1	0.266537	Top_siCtrl
chr10	81019615	81020997	4878	4056.78	8.83985	9.58485e-19	1.02928e-16	chr10	81014625	81020945	H3K4me3_Selected;ENSMUSG00000048240:Gng7;ENSMUSG00000048240:Gng7;H3K27ac_AMF_siCtrl_Selected;H3K27ac_AMF_siCtrl_Selected	Gng7	0.265956	Top_siCtrl
chr3	116613737	116615139	3660	3045.23	7.39948	1.36718e-13	6.30343e-12	chr3	116613937	116620587	H3K4me3_Selected;ENSMUSG00000033439:Trmt13	Trmt13	0.26529	Top_siCtrl
chr10	75834590	75835911	289	240.506	3.65309	0.000259098	0.00117091	chr10	75834781	75840881	ENSMUSG00000033318:Gstt2;H3K4me3_Selected	Gstt2	0.264995	Top_siCtrl
chr17	35873497	35875257	3829	3186.71	7.69855	1.37618e-14	7.69382e-13	chr17	35873697	35880452	H3K27ac_AMF_siCtrl_Selected;ENSMUSG00000024422:Dhx16;H3K27ac_AMF_siCtrl_Selected;ENSMUSG00000024422:Dhx16;H3K4me3_Selected	Dhx16	0.264901	Top_siCtrl
chr10	128030743	128032090	2792	2323.72	6.39732	1.58125e-10	3.83674e-09	chr10	128029346	128036987	ENSMUSG00000061315:Naca;H3K27ac_AMF_siCtrl_Selected;H3K27ac_AMF_siCtrl_Selected;ENSMUSG00000061315:Naca;H3K4me3_Selected	Naca	0.264866	Top_siCtrl
chr2	26627721	26629599	3535	2946.2	7.3317	2.27249e-13	9.96734e-12	chr2	26622457	26629399	ENSMUSG00000036186:Fam69b;H3K27ac_AMF_siCtrl_Selected;ENSMUSG00000036186:Fam69b;H3K4me3_Selected	Fam69b	0.262854	Top_siCtrl
chrX	152143716	152145339	1387	1156.55	4.40451	1.06025e-05	7.36673e-05	chrX	152138268	152145139	ENSMUSG00000041115:Iqsec2;H3K4me3_Selected	Iqsec2	0.262137	Top_siCtrl
chr1	75477076	75477929	1802	1503.16	4.91547	8.85682e-07	8.46353e-06	chr1	75473532	75485307	ENSMUSG00000051703:Tmem198;H3K27ac_AMF_siCtrl_Selected;H3K27ac_AMF_siCtrl_Selected;ENSMUSG00000032997:Chpf;ENSMUSG00000051703:Tmem198;H3K4me3_Selected;H3K4me3_Selected;ENSMUSG00000032997:Chpf	Tmem198	0.261596	Top_siCtrl
chr7	4995496	4997097	3629	3027.55	7.29186	3.05714e-13	1.30542e-11	chr7	4995696	5002158	H3K27ac_AMF_siCtrl_Selected;ENSMUSG00000051550:Zfp579;H3K4me3_Selected;ENSMUSG00000051550:Zfp579	Zfp579	0.261421	Top_siCtrl
chrX	134540528	134542274	1466	1223.75	4.37809	1.19724e-05	8.14637e-05	chrX	134540728	134547865	H3K4me3_Selected;ENSMUSG00000048007:Timm8a1	Timm8a1	0.260573	Top_siCtrl
chrX	142965488	142967451	2110	1761.36	5.7188	1.07278e-08	1.71361e-07	chrX	142965688	142972728	H3K4me3_Selected;ENSMUSG00000042225:Ammecr1	Ammecr1	0.260557	Top_siCtrl
chr2	26585624	26587409	966	806.404	3.59124	0.000329112	0.00142896	chr2	26580639	26587209	ENSMUSG00000092356:Gm20532;H3K4me3_Selected	Gm20532	0.260521	Top_siCtrl
chr2	156546806	156548793	2228	1860.39	5.70979	1.13116e-08	1.79891e-07	chr2	156541584	156548593	ENSMUSG00000027628:Aar2;H3K27ac_AMF_siCtrl_Selected;ENSMUSG00000027628:Aar2;H3K4me3_Selected	Aar2	0.260146	Top_siCtrl
chrX	48593560	48595053	1939	1619.88	5.26749	1.38304e-07	1.64299e-06	chrX	48593760	48600504	H3K4me3_Selected;ENSMUSG00000036916:Zfp280c	Zfp280c	0.259425	Top_siCtrl
chr7	101016636	101018185	10337	8637.01	11.3937	4.49292e-30	1.52282e-27	chr7	101011891	101017991	ENSMUSG00000032860:P2ry2;H3K27ac_AMF_siCtrl_Selected;H3K27ac_AMF_siCtrl_Selected;ENSMUSG00000032860:P2ry2;H3K4me3_Selected;H3K4me3_Selected	P2ry2	0.259214	Top_siCtrl
chr19	29371546	29372955	804	672.003	3.56644	0.000361864	0.00155276	chr19	29361233	29373390	H3K27ac_AMF_siCtrl_Selected;ENSMUSG00000016496:Cd274;ENSMUSG00000016495:Plgrkt;H3K4me3_Selected;ENSMUSG00000016496:Cd274;H3K4me3_Selected;ENSMUSG00000016495:Plgrkt;H3K4me3_Selected	Cd274	0.258728	Top_siCtrl
chr4	135945873	135947528	3144	2627.89	6.76049	1.3753e-11	4.21371e-10	chr4	135940448	135947328	ENSMUSG00000028672:Hmgcl;H3K27ac_AMF_siCtrl_Selected;ENSMUSG00000028672:Hmgcl;H3K4me3_Selected	Hmgcl	0.258699	Top_siCtrl
chr7	62418825	62420612	1928	1612.81	5.22905	1.70381e-07	1.96173e-06	chr7	62419025	62426139	H3K4me3_Selected;ENSMUSG00000070527:Mkrn3	Mkrn3	0.257531	Top_siCtrl
chr2	32961096	32962604	3851	3222.08	7.47627	7.64627e-14	3.7189e-12	chr2	32955559	32967881	ENSMUSG00000038900:Rpl12;H3K27ac_AMF_siCtrl_Selected;ENSMUSG00000026792:Lrsam1;H3K27ac_AMF_siCtrl_Selected;ENSMUSG00000038900:Rpl12;H3K4me3_Selected;ENSMUSG00000026792:Lrsam1;H3K4me3_Selected	Rpl12	0.257242	Top_siCtrl
chr1	133306627	133307906	1836	1538.53	4.79167	1.65399e-06	1.48503e-05	chr1	133303800	133309927	ENSMUSG00000103421:Golt1a;ENSMUSG00000098306:Gm28040;ENSMUSG00000102367:Kiss1;H3K27ac_AMF_siCtrl_Selected	Golt1a	0.255011	Top_siCtrl
chr4	155783685	155786440	10146	8502.61	11.2057	3.82506e-29	1.18533e-26	chr4	155783885	155791874	H3K27ac_AMF_siCtrl_Selected;ENSMUSG00000078487:Ankrd65;ENSMUSG00000073680:Tmem88b;H3K4me3_Selected;ENSMUSG00000078487:Ankrd65;ENSMUSG00000073680:Tmem88b	Ankrd65	0.254934	Top_siCtrl
chr3	142529557	142531092	814	682.614	3.50051	0.000464374	0.00192899	chr3	142524342	142530892	ENSMUSG00000040253:Gbp7;H3K4me3_Selected	Gbp7	0.25396	Top_siCtrl
chr10	81389241	81390498	2678	2245.9	6.13179	8.68943e-10	1.78495e-08	chr10	81387051	81393151	ENSMUSG00000078439:Smim24;H3K27ac_AMF_siCtrl_Selected	Smim24	0.253859	Top_siCtrl
chr11	100761312	100762577	1923	1612.81	5.15303	2.56311e-07	2.83091e-06	chr11	100758852	100768931	H3K4me3_Selected;ENSMUSG00000035355:Kcnh4;H3K4me3_Selected;ENSMUSG00000045471:Hcrt	Kcnh4	0.253785	Top_siCtrl
chr2	26359591	26361155	662	555.287	3.49551	0.000473154	0.00196021	chr2	26359791	26366918	H3K4me3_Selected;ENSMUSG00000026928:Card9	Card9	0.253599	Top_siCtrl
chr1	37922034	37923740	10043	8431.87	11.0884	1.42798e-28	4.18592e-26	chr1	37916393	37923540	ENSMUSG00000061584:Lyg2;H3K27ac_AMF_siCtrl_Selected;ENSMUSG00000061584:Lyg2;H3K4me3_Selected	Lyg2	0.252266	Top_siCtrl
chr5	108448928	108450101	2885	2422.75	6.35815	2.04198e-10	4.83566e-09	chr5	108448791	108454891	ENSMUSG00000029490:Mfsd7a;H3K4me3_Selected	Mfsd7a	0.251927	Top_siCtrl
chrX	134584964	134586564	2451	2058.45	5.842	5.1578e-09	8.89373e-08	chrX	134579654	134589570	ENSMUSG00000079435:Rpl36a;ENSMUSG00000031264:Btk;H3K4me3_Selected	Rpl36a	0.251811	Top_siCtrl
chr6	88724043	88728490	18322	15392.4	11.0485	2.22833e-28	6.19703e-26	chr6	88718412	88728290	ENSMUSG00000033174:Mgll;H3K27ac_AMF_siCtrl_Selected;ENSMUSG00000033174:Mgll;H3K4me3_Selected	Mgll	0.251358	Top_siCtrl
chr6	114397426	114398458	1098	923.12	3.44974	0.000561132	0.00225576	chr6	114391936	114398258	ENSMUSG00000053004:Hrh1;H3K4me3_Selected	Hrh1	0.250288	Top_siCtrl
chr1	119053101	119054473	1266	1064.59	3.44539	0.000570234	0.00228389	chr1	119053301	119129379	H3K4me3_Selected;ENSMUSG00000048402:Gli2;H3K4me3_Selected;ENSMUSG00000048402:Gli2;H3K27ac_AMF_siCtrl_Selected;H3K27ac_AMF_siCtrl_Selected	Gli2	0.249974	Top_siCtrl
chr15	60852986	60854224	870	732.13	3.43077	0.000601871	0.00238942	chr15	60853186	60859778	H3K27ac_AMF_siCtrl_Selected;ENSMUSG00000072568:Fam84b;H3K4me3_Selected;ENSMUSG00000072568:Fam84b	Fam84b	0.248916	Top_siCtrl
chr2	181319132	181320437	2908	2447.51	6.27719	3.44744e-10	7.88838e-09	chr2	181313563	181320500	H3K4me3_Selected;ENSMUSG00000038685:Rtel1;ENSMUSG00000027581:Stmn3;H3K4me3_Selected;ENSMUSG00000038685:Rtel1;ENSMUSG00000027581:Stmn3;H3K27ac_AMF_siCtrl_Selected	Rtel1	0.248715	Top_siCtrl
chr14	55603382	55604860	2933	2468.73	6.27454	3.5067e-10	8.00708e-09	chr14	55597571	55604660	ENSMUSG00000002325:Irf9;H3K4me3_Selected	Irf9	0.24861	Top_siCtrl
chr7	45091416	45092928	3247	2733.99	6.48386	8.94044e-11	2.32537e-09	chr7	45091616	45098213	H3K4me3_Selected;ENSMUSG00000019539:Rcn3	Rcn3	0.248099	Top_siCtrl
chr7	44856765	44858419	1928	1623.42	5.03708	4.72697e-07	4.81848e-06	chr7	44842991	44858219	ENSMUSG00000011096:Akt1s1;H3K27ac_AMF_siCtrl_Selected;ENSMUSG00000038520:Tbc1d17;ENSMUSG00000002963:Pnkp;H3K27ac_AMF_siCtrl_Selected;ENSMUSG00000011096:Akt1s1;H3K4me3_Selected;ENSMUSG00000038520:Tbc1d17;ENSMUSG00000002963:Pnkp;H3K4me3_Selected	Akt1s1	0.248071	Top_siCtrl
chr11	102155468	102157044	2831	2383.84	6.25975	3.856e-10	8.6768e-09	chr11	102155668	102162404	H3K4me3_Selected;ENSMUSG00000020921:Tmem101	Tmem101	0.248023	Top_siCtrl
chr16	33177976	33179276	550	463.328	3.40975	0.000650215	0.00255331	chr16	33178176	33186067	H3K4me3_Selected;ENSMUSG00000022807:Osbpl11;H3K4me3_Selected;ENSMUSG00000022807:Osbpl11;H3K27ac_AMF_siCtrl_Selected	Osbpl11	0.247397	Top_siCtrl
chr4	150200663	150201990	4412	3717.24	7.71216	1.23703e-14	6.98796e-13	chr4	150200863	150207332	H3K27ac_AMF_siCtrl_Selected;ENSMUSG00000028972:Car6	Car6	0.247202	Top_siCtrl
chr7	27672843	27675420	4696	3957.74	7.91692	2.43461e-15	1.56247e-13	chr7	27673043	27680598	H3K4me3_Selected;ENSMUSG00000040390:Map3k10	Map3k10	0.246754	Top_siCtrl
chr15	83257523	83258719	449	378.444	3.39924	0.000675727	0.00263631	chr15	83251674	83258519	ENSMUSG00000047878:A4galt;H3K4me3_Selected	A4galt	0.246637	Top_siCtrl
chr17	26122383	26124189	4246	3579.3	7.68797	1.49489e-14	8.31466e-13	chr17	26117520	26123989	ENSMUSG00000024181:Mrpl28;H3K4me3_Selected	Mrpl28	0.246427	Top_siCtrl
chr2	65619467	65621207	751	633.098	3.39577	0.000684365	0.00266235	chr2	65614771	65621007	ENSMUSG00000075318:Scn2a1;H3K4me3_Selected	Scn2a1	0.246385	Top_siCtrl
chr19	34606436	34608770	885	746.277	3.38998	0.000698989	0.00271243	chr19	34601868	34608570	ENSMUSG00000079339:Ifit1bl1;ENSMUSG00000062488:Ifit3b;H3K4me3_Selected	Ifit1bl1	0.245966	Top_siCtrl
chr1	159522987	159526590	8539	7204.58	10.3641	3.60955e-25	8.15607e-23	chr1	159517362	159526390	H3K27ac_AMF_siCtrl_Selected;ENSMUSG00000015829:Tnr;H3K27ac_AMF_siCtrl_Selected;H3K4me3_Selected;ENSMUSG00000015829:Tnr;H3K4me3_Selected	Tnr	0.245153	Top_siCtrl
chrX	21061513	21062531	415	350.149	3.37859	0.000728592	0.00281221	chrX	21061713	21068506	H3K4me3_Selected;ENSMUSG00000054737:Zfp182;ENSMUSG00000037167:Spaca5	Zfp182	0.245143	Top_siCtrl
chr7	127375173	127376732	1914	1616.34	4.95156	7.36217e-07	7.19196e-06	chr7	127375373	127382050	H3K4me3_Selected;ENSMUSG00000054381:Zfp747	Zfp747	0.243857	Top_siCtrl
chr4	56949926	56950652	942	795.793	3.35358	0.000797747	0.00303946	chr4	56946551	56953437	H3K4me3_Selected;ENSMUSG00000055296:Tmem245;ENSMUSG00000055296:Tmem245;H3K27ac_AMF_siCtrl_Selected	Tmem245	0.243334	Top_siCtrl
chr7	25305035	25306872	2311	1952.35	5.34043	9.27282e-08	1.15468e-06	chr7	25295411	25306672	ENSMUSG00000058741:Prr19;H3K27ac_AMF_siCtrl_Selected;ENSMUSG00000005447:Pafah1b3;ENSMUSG00000043843:Tmem145;ENSMUSG00000058741:Prr19;H3K4me3_Selected;ENSMUSG00000005447:Pafah1b3;ENSMUSG00000043843:Tmem145;H3K4me3_Selected	Prr19	0.243309	Top_siCtrl
chr9	107947325	107948824	6772	5722.64	9.31343	1.23769e-20	1.78987e-18	chr9	107944136	107950236	ENSMUSG00000032586:Traip;H3K27ac_AMF_siCtrl_Selected	Traip	0.242902	Top_siCtrl
chr13	73707632	73709249	3381	2857.78	6.58124	4.66546e-11	1.30753e-09	chr13	73704765	73710865	ENSMUSG00000021565:Slc6a19;H3K27ac_AMF_siCtrl_Selected	Slc6a19	0.242555	Top_siCtrl
chr7	142429808	142431003	2226	1881.61	5.3224	1.02406e-07	1.26215e-06	chr7	142428850	142434950	ENSMUSG00000031098:Syt8;H3K4me3_Selected	Syt8	0.242487	Top_siCtrl
chr4	149484378	149486357	3485	2946.2	6.76004	1.37958e-11	4.21491e-10	chr4	149479229	149491202	ENSMUSG00000028990:Lzic;H3K27ac_AMF_siCtrl_Selected;ENSMUSG00000028992:Nmnat1;ENSMUSG00000028990:Lzic;H3K4me3_Selected;ENSMUSG00000028992:Nmnat1	Lzic	0.242302	Top_siCtrl
chr18	37319951	37321163	941	795.793	3.33239	0.000861046	0.00324606	chr18	37314381	37320963	ENSMUSG00000063687:Pcdhb5;H3K4me3_Selected	Pcdhb5	0.241802	Top_siCtrl
chrX	160137501	160139215	3492	2953.28	6.74432	1.5374e-11	4.58095e-10	chrX	160137701	160144413	H3K27ac_AMF_siCtrl_Selected;ENSMUSG00000031299:Pdha1;H3K4me3_Selected;ENSMUSG00000031299:Pdha1	Pdha1	0.241737	Top_siCtrl
chr2	27670343	27673078	3609	3052.31	6.74325	1.54886e-11	4.58988e-10	chr2	27670440	27676540	ENSMUSG00000015846:Rxra;H3K27ac_AMF_siCtrl_Selected	Rxra	0.241699	Top_siCtrl
chr4	41050583	41051460	1104	933.73	3.33046	0.000867029	0.00326131	chr4	41048039	41054139	ENSMUSG00000028427:Aqp7;H3K4me3_Selected	Aqp7	0.241662	Top_siCtrl
chr7	30444289	30446007	1584	1340.47	4.52517	6.03478e-06	4.50469e-05	chr7	30444489	30451582	H3K4me3_Selected;ENSMUSG00000006651:Aplp1	Aplp1	0.240834	Top_siCtrl
chr12	85467208	85468587	3071	2599.59	6.28358	3.30868e-10	7.63531e-09	chr12	85467408	85474806	H3K27ac_AMF_siCtrl_Selected;ENSMUSG00000021250:Fos;H3K27ac_AMF_siCtrl_Selected;ENSMUSG00000021250:Fos;H3K4me3_Selected	Fos	0.240424	Top_siCtrl
chr14	70099636	70100969	1541	1305.1	4.02564	5.682e-05	0.000316848	chr14	70094145	70100769	ENSMUSG00000022089:Bin3;H3K4me3_Selected	Bin3	0.239706	Top_siCtrl
chr6	87098909	87102672	6491	5499.81	8.95907	3.27443e-19	3.81875e-17	chr6	87098746	87104846	ENSMUSG00000090891:D6Ertd527e;H3K27ac_AMF_siCtrl_Selected;ENSMUSG00000090891:D6Ertd527e;H3K4me3_Selected	D6Ertd527e	0.239058	Top_siCtrl
chr4	152072154	152073208	551	466.865	3.29429	0.000986719	0.00364384	chr4	152066498	152073008	ENSMUSG00000039713:Plekhg5;H3K4me3_Selected	Plekhg5	0.239046	Top_siCtrl
chr1	75444791	75448433	18872	16000.7	10.4663	1.23383e-25	2.90915e-23	chr1	75444436	75450536	ENSMUSG00000033007:Asic4;H3K27ac_AMF_siCtrl_Selected	Asic4	0.238108	Top_siCtrl
chr17	65641995	65643747	4367	3703.09	7.4222	1.15193e-13	5.54431e-12	chr17	65642104	65648204	ENSMUSG00000050612:Txndc2;H3K27ac_AMF_siCtrl_Selected	Txndc2	0.237913	Top_siCtrl
chr16	17208129	17209639	4432	3759.68	7.40457	1.31579e-13	6.09875e-12	chr16	17200708	17209439	H3K27ac_AMF_siCtrl_Selected;ENSMUSG00000071636:Rimbp3;ENSMUSG00000038965:Ube2l3;H3K4me3_Selected;ENSMUSG00000071636:Rimbp3;ENSMUSG00000038965:Ube2l3;H3K4me3_Selected	Rimbp3	0.237348	Top_siCtrl
chr6	29178756	29180389	3481	2953.28	6.61771	3.64799e-11	1.03848e-09	chr6	29178956	29185584	H3K4me3_Selected;ENSMUSG00000079654:Prrt4	Prrt4	0.237186	Top_siCtrl
chrX	37190383	37192111	1038	880.678	3.26766	0.00108441	0.0039392	chrX	37185245	37197163	ENSMUSG00000036537:Rnf113a1;H3K4me3_Selected;ENSMUSG00000016427:Ndufa1	Rnf113a1	0.237121	Top_siCtrl
chr6	38380533	38382291	1709	1450.11	4.45286	8.4732e-06	6.03813e-05	chr6	38375469	38382091	ENSMUSG00000056832:Ttc26;H3K4me3_Selected	Ttc26	0.236988	Top_siCtrl
chr4	152338428	152339877	942	799.33	3.26511	0.00109422	0.00396788	chr4	152332651	152339677	ENSMUSG00000005045:Chd5;H3K4me3_Selected	Chd5	0.236936	Top_siCtrl
chr2	125504543	125506558	1196	1015.08	3.26083	0.00111087	0.00401885	chr2	125499089	125506358	ENSMUSG00000053615:Gm9913;H3K4me3_Selected	Gm9913	0.236627	Top_siCtrl
chr6	113300232	113302779	3275	2779.97	6.41527	1.40576e-10	3.50502e-09	chr6	113300432	113308410	H3K27ac_AMF_siCtrl_Selected;ENSMUSG00000001632:Brpf1;H3K27ac_AMF_siCtrl_Selected;ENSMUSG00000001632:Brpf1;H3K4me3_Selected	Brpf1	0.236426	Top_siCtrl
chr4	129544265	129545259	3400	2886.08	6.41527	1.40576e-10	3.50502e-09	chr4	129541941	129548713	H3K27ac_AMF_siCtrl_Selected;ENSMUSG00000028800:Hdac1;H3K27ac_AMF_siCtrl_Selected;H3K4me3_Selected;ENSMUSG00000028800:Hdac1	Hdac1	0.236426	Top_siCtrl
chr14	54624188	54625676	2258	1916.98	5.18475	2.163e-07	2.42105e-06	chr14	54617516	54625476	H3K4me3_Selected;ENSMUSG00000022193:Psmb5;ENSMUSG00000072423:Psmb11;H3K27ac_AMF_siCtrl_Selected;ENSMUSG00000022193:Psmb5;ENSMUSG00000072423:Psmb11;H3K27ac_AMF_siCtrl_Selected	Psmb5	0.236213	Top_siCtrl
chr7	19668688	19670472	6282	5340.65	8.77752	1.67118e-18	1.77703e-16	chr7	19664627	19671030	H3K27ac_AMF_siCtrl_Selected;ENSMUSG00000002981:Clptm1;H3K27ac_AMF_siCtrl_Selected;H3K4me3_Selected;ENSMUSG00000002981:Clptm1	Clptm1	0.234207	Top_siCtrl
chr14	63859583	63861307	2470	2100.89	5.41829	6.01716e-08	7.89143e-07	chr14	63854312	63861107	ENSMUSG00000021958:Pinx1;H3K4me3_Selected	Pinx1	0.233508
chr11	58800962	58802492	586	498.697	3.20705	0.00134104	0.00471779	chr11	58801162	58807960	H3K4me3_Selected;ENSMUSG00000049154:Fam183b	Fam183b	0.232737
chr7	84086146	84087096	1014	862.993	3.20565	0.00134756	0.00473151	chr7	84086346	84092502	H3K4me3_Selected;ENSMUSG00000052353:Cemip	Cemip	0.232636
chr6	120092259	120094296	3378	2875.47	6.30555	2.87165e-10	6.71247e-09	chr6	120087350	120094096	ENSMUSG00000041377:Ninj2;H3K27ac_AMF_siCtrl_Selected;ENSMUSG00000041377:Ninj2;H3K4me3_Selected	Ninj2	0.232374
chr9	21525046	21526464	997	848.846	3.19811	0.00138331	0.00483511	chr9	21520176	21526276	ENSMUSG00000057191:AB124611;H3K4me3_Selected	AB124611	0.232091
chr4	129671340	129673559	5448	4640.36	8.22639	1.92947e-16	1.53875e-14	chr4	129671540	129678767	H3K27ac_AMF_siCtrl_Selected;ENSMUSG00000003731:Kpna6;H3K4me3_Selected;ENSMUSG00000003731:Kpna6	Kpna6	0.231491
chr6	117861634	117864122	1636	1393.52	4.3485	1.3707e-05	9.16561e-05	chr6	117856100	117863922	ENSMUSG00000042097:Zfp239;H3K4me3_Selected	Zfp239	0.231437
chr2	152950236	152953057	9981	8502.61	10.1662	2.80622e-24	5.85314e-22	chr2	152950436	152962987	H3K27ac_AMF_siCtrl_Selected;ENSMUSG00000042662:Dusp15;ENSMUSG00000074673:Ttll9;H3K4me3_Selected;ENSMUSG00000042662:Dusp15;ENSMUSG00000074673:Ttll9;H3K4me3_Selected	Dusp15	0.231279
chr1	93161294	93162177	440	374.907	3.18263	0.00145946	0.00505245	chr1	93160848	93168825	ENSMUSG00000034159:2310007B03Rik;H3K27ac_AMF_siCtrl_Selected;ENSMUSG00000084989:Crocc2	2310007B03Rik	0.230971
chr15	99000335	99001991	2361	2012.47	5.34702	8.94143e-08	1.12374e-06	chr15	99000056	99006156	ENSMUSG00000064081:Gm8973;H3K27ac_AMF_siCtrl_Selected;ENSMUSG00000064081:Gm8973;H3K4me3_Selected	Gm8973	0.230429
chr2	25210512	25212121	3792	3232.69	6.69211	2.19977e-11	6.46577e-10	chr2	25210712	25220637	H3K27ac_AMF_siCtrl_Selected;ENSMUSG00000013465:Nelfb;ENSMUSG00000026969:Fam166a;ENSMUSG00000036770:4933433C11Rik;H3K4me3_Selected;ENSMUSG00000013465:Nelfb;ENSMUSG00000026969:Fam166a;ENSMUSG00000036770:4933433C11Rik	Nelfb	0.230225
chrX	169319730	169320982	3298	2811.8	6.24388	4.26838e-10	9.50613e-09	chrX	169319930	169326372	H3K4me3_Selected;ENSMUSG00000031352:Hccs	Hccs	0.230096
chr12	113141224	113143139	5695	4856.11	8.16986	3.08757e-16	2.37502e-14	chr12	113134236	113146416	ENSMUSG00000006356:Crip2;ENSMUSG00000006360:Crip1;H3K27ac_AMF_siCtrl_Selected;ENSMUSG00000006356:Crip2;ENSMUSG00000006360:Crip1;H3K4me3_Selected	Crip2	0.229896
chr11	118399702	118402757	5403	4612.06	8.11501	4.85761e-16	3.58406e-14	chr11	118399902	118408092	H3K4me3_Selected;ENSMUSG00000033880:Lgals3bp	Lgals3bp	0.228349
chr1	131688054	131689443	2759	2355.55	5.50993	3.58973e-08	4.9661e-07	chr1	131682695	131689243	ENSMUSG00000052688:Rab7b;H3K4me3_Selected	Rab7b	0.228083
chrX	162158340	162160645	3380	2886.08	6.18479	6.21871e-10	1.31708e-08	chrX	162158540	162165730	H3K4me3_Selected;ENSMUSG00000059493:Nhs	Nhs	0.227914
chr10	79712282	79713763	6982	5963.14	8.72556	2.64878e-18	2.78919e-16	chr10	79710634	79718292	ENSMUSG00000020331:Hcn2;H3K27ac_AMF_siCtrl_Selected;H3K27ac_AMF_siCtrl_Selected;ENSMUSG00000020331:Hcn2;H3K4me3_Selected	Hcn2	0.227568
chr10	81201526	81204601	2025	1729.52	4.6206	3.82634e-06	3.05496e-05	chr10	81201726	81208037	H3K27ac_AMF_siCtrl_Selected;ENSMUSG00000004939:Nmrk2	Nmrk2	0.227547
chr4	137664236	137665582	1503	1283.88	3.8167	0.000135247	0.00066677	chr4	137658726	137665382	ENSMUSG00000041351:Rap1gap;H3K4me3_Selected	Rap1gap	0.227335
chr17	24881372	24882313	2070	1768.43	4.61279	3.97299e-06	3.15454e-05	chr17	24880643	24901087	ENSMUSG00000024160:Spsb3;H3K27ac_AMF_siCtrl_Selected;ENSMUSG00000039183:Nubp2;ENSMUSG00000038880:Mrps34;ENSMUSG00000073435:Nme3;H3K27ac_AMF_siCtrl_Selected;ENSMUSG00000073436:Eme2;ENSMUSG00000024160:Spsb3;H3K4me3_Selected;ENSMUSG00000039183:Nubp2;ENSMUSG00000038880:Mrps34;ENSMUSG00000073435:Nme3;H3K4me3_Selected;ENSMUSG00000073436:Eme2	Spsb3	0.227163
chr10	81626761	81628321	2053	1754.28	4.60652	4.0947e-06	3.2346e-05	chr10	81622540	81633797	ENSMUSG00000054708:Ankrd24;H3K27ac_AMF_siCtrl_Selected;ENSMUSG00000034748:Sirt6;ENSMUSG00000054708:Ankrd24;H3K4me3_Selected;ENSMUSG00000034748:Sirt6	Ankrd24	0.226853
chr14	76555777	76557234	1163	993.857	3.12413	0.00178331	0.00600116	chr14	76555977	76562687	H3K4me3_Selected;ENSMUSG00000052584:Serp2	Serp2	0.226741
chr8	120100206	120102258	3228	2758.75	5.9235	3.15155e-09	5.74482e-08	chr8	120100406	120107482	H3K27ac_AMF_siCtrl_Selected;ENSMUSG00000031823:Zdhhc7;H3K4me3_Selected;ENSMUSG00000031823:Zdhhc7	Zdhhc7	0.226626
chr5	105693569	105695321	5884	5029.41	8.27395	1.29591e-16	1.0648e-14	chr5	105693769	105701200	H3K27ac_AMF_siCtrl_Selected;ENSMUSG00000046079:Lrrc8d;H3K27ac_AMF_siCtrl_Selected;ENSMUSG00000046079:Lrrc8d;H3K4me3_Selected	Lrrc8d	0.226408
chr10	81128857	81130314	1121	958.488	3.11324	0.00185044	0.00619824	chr10	81129057	81135320	H3K27ac_AMF_siCtrl_Selected;ENSMUSG00000035011:Zbtb7a;H3K4me3_Selected;ENSMUSG00000035011:Zbtb7a	Zbtb7a	0.225953
chr7	46100289	46101205	728	622.487	3.11243	0.00185552	0.00621142	chr7	46099797	46105897	ENSMUSG00000096146:Kcnj11;H3K4me3_Selected	Kcnj11	0.225895
chr4	155774900	155777556	4127	3529.78	6.79444	1.08737e-11	3.43836e-10	chr4	155774598	155780698	ENSMUSG00000042116:Vwa1;H3K27ac_AMF_siCtrl_Selected;ENSMUSG00000042116:Vwa1;H3K4me3_Selected	Vwa1	0.225514
chr1	9547752	9549463	2538	2171.63	5.21933	1.79573e-07	2.06101e-06	chr1	9539408	9549263	ENSMUSG00000061024:Rrs1;ENSMUSG00000025911:Adhfe1;H3K27ac_AMF_siCtrl_Selected;ENSMUSG00000061024:Rrs1;ENSMUSG00000025911:Adhfe1;H3K4me3_Selected;H3K4me3_Selected	Rrs1	0.224913
chr7	46710009	46711176	1835	1570.36	4.56242	5.05678e-06	3.87603e-05	chr7	46710209	46721676	H3K4me3_Selected;ENSMUSG00000006763:Saal1;ENSMUSG00000040026:Saa3	Saal1	0.22468
chr17	27636319	27637224	748	640.171	3.09426	0.00197307	0.0065443	chr17	27636519	27643298	H3K27ac_AMF_siCtrl_Selected;ENSMUSG00000052146:Rps10;H3K27ac_AMF_siCtrl_Selected;ENSMUSG00000052146:Rps10;H3K4me3_Selected	Rps10	0.22458
chr1	135435430	135436492	909	778.109	3.0905	0.00199821	0.0066095	chr1	135429760	135436499	H3K27ac_AMF_siCtrl_Selected;ENSMUSG00000041879:Ipo9;H3K27ac_AMF_siCtrl_Selected;H3K4me3_Selected;ENSMUSG00000041879:Ipo9	Ipo9	0.224309
chr17	35908398	35910763	6701	5736.78	8.59394	8.40394e-18	8.28628e-16	chr17	35908598	35922389	H3K27ac_AMF_siCtrl_Selected;ENSMUSG00000024426:Atat1;ENSMUSG00000039220:Ppp1r10;H3K27ac_AMF_siCtrl_Selected;ENSMUSG00000024436:Mrps18b;H3K4me3_Selected;ENSMUSG00000024426:Atat1;ENSMUSG00000039220:Ppp1r10;H3K4me3_Selected;ENSMUSG00000024436:Mrps18b	Atat1	0.224134
chr2	167537602	167538444	446	381.981	3.07993	0.0020705	0.00680711	chr2	167532195	167538295	ENSMUSG00000042821:Snai1;H3K4me3_Selected	Snai1	0.223544
chr16	97996183	97998370	4588	3929.45	7.17122	7.43297e-13	3.00814e-11	chr16	97991323	97998170	ENSMUSG00000080717:B230307C23Rik;H3K27ac_AMF_siCtrl_Selected;ENSMUSG00000080717:B230307C23Rik;H3K4me3_Selected	B230307C23Rik	0.223538
chrX	41400163	41403133	1949	1669.4	4.53658	5.71732e-06	4.2973e-05	chrX	41394854	41402933	ENSMUSG00000001986:Gria3;H3K4me3_Selected	Gria3	0.223407
chr14	55642637	55645050	3039	2603.13	5.83802	5.28239e-09	9.0941e-08	chr14	55637795	55650282	ENSMUSG00000002319:Ipo4;H3K27ac_AMF_siCtrl_Selected;ENSMUSG00000002320:Tm9sf1;ENSMUSG00000007591:Tssk4;ENSMUSG00000002319:Ipo4;H3K4me3_Selected;ENSMUSG00000002320:Tm9sf1;ENSMUSG00000007591:Tssk4	Ipo4	0.223351
chr19	42163839	42165254	1218	1043.37	3.07599	0.00209807	0.0068915	chr19	42157951	42165054	ENSMUSG00000018820:Zfyve27;H3K4me3_Selected	Zfyve27	0.223259
chr8	95852078	95854091	1771	1517.31	4.19077	2.78014e-05	0.000170841	chr8	95852278	95859539	H3K27ac_AMF_siCtrl_Selected;ENSMUSG00000036534:Slc38a7;H3K4me3_Selected;ENSMUSG00000036534:Slc38a7	Slc38a7	0.223047
chr15	76368146	76369803	3793	3250.37	6.47471	9.49954e-11	2.44732e-09	chr15	76362898	76369603	ENSMUSG00000022554:Hgh1;H3K27ac_AMF_siCtrl_Selected;ENSMUSG00000022554:Hgh1;H3K4me3_Selected	Hgh1	0.222734
chr17	25239378	25240930	2889	2475.8	5.62087	1.89995e-08	2.83841e-07	chr17	25234170	25246124	ENSMUSG00000015126:Tsr3;H3K27ac_AMF_siCtrl_Selected;ENSMUSG00000035521:Gnptg;ENSMUSG00000015126:Tsr3;H3K4me3_Selected;ENSMUSG00000035521:Gnptg	Tsr3	0.222675
chr7	31077129	31078574	5252	4502.42	7.65599	1.91832e-14	1.04553e-12	chr7	31076604	31082704	ENSMUSG00000057092:Fxyd3;H3K4me3_Selected	Fxyd3	0.222166
chr14	79451425	79452248	301	258.191	3.04927	0.00229399	0.00745822	chr14	79445835	79452048	ENSMUSG00000075502:Kbtbd6;H3K4me3_Selected	Kbtbd6	0.221327
chr1	119996926	119997779	272	233.433	3.03922	0.00237188	0.00767464	chr1	119997126	120006994	H3K4me3_Selected;ENSMUSG00000036962:Cfap221;ENSMUSG00000026387:Sctr	Cfap221	0.220601
chr10	76624335	76626452	2287	1962.96	4.8385	1.30823e-06	1.20964e-05	chr10	76622883	76629630	H3K4me3_Selected;ENSMUSG00000020241:Col6a2;ENSMUSG00000020241:Col6a2;H3K27ac_AMF_siCtrl_Selected	Col6a2	0.220429
chr2	165492509	165494980	6275	5386.63	8.25446	1.5259e-16	1.24436e-14	chr2	165492709	165503917	H3K27ac_AMF_siCtrl_Selected;ENSMUSG00000039725:Trp53rka;ENSMUSG00000027661:Slc2a10;H3K4me3_Selected;ENSMUSG00000039725:Trp53rka;ENSMUSG00000027661:Slc2a10;H3K4me3_Selected	Trp53rka	0.220231
chr3	69860538	69862098	894	767.498	3.03246	0.00242566	0.00783231	chr3	69859840	69865940	ENSMUSG00000043461:Sptssb;H3K4me3_Selected	Sptssb	0.220112
chr11	101180616	101181658	1450	1244.97	3.69175	0.000222717	0.00102399	chr11	101164523	101181458	ENSMUSG00000017167:Cntnap1;H3K4me3_Selected;ENSMUSG00000035172:Plekhh3;H3K4me3_Selected;ENSMUSG00000044052:Ccr10;ENSMUSG00000017167:Cntnap1;H3K27ac_AMF_siCtrl_Selected;ENSMUSG00000035172:Plekhh3;ENSMUSG00000044052:Ccr10;H3K27ac_AMF_siCtrl_Selected	Cntnap1	0.219937
chr2	152685915	152687811	4473	3841.03	7.04956	1.7949e-12	6.71292e-11	chr2	152681035	152687611	ENSMUSG00000042814:Mcts2;H3K27ac_AMF_siCtrl_Selected;ENSMUSG00000042814:Mcts2;H3K4me3_Selected	Mcts2	0.219751
chr14	115091612	115092690	799	686.15	3.02637	0.00247512	0.00797065	chr14	115086215	115092490	ENSMUSG00000022112:Gpc5;H3K4me3_Selected	Gpc5	0.219671
chr19	41894838	41896804	2684	2306.03	5.29013	1.22226e-07	1.47133e-06	chr19	41895038	41902153	H3K4me3_Selected;ENSMUSG00000035049:Rrp12	Rrp12	0.218973
chr11	59182075	59184360	3149	2705.7	5.72171	1.05455e-08	1.69196e-07	chr11	59182275	59189213	H3K27ac_AMF_siCtrl_Selected;ENSMUSG00000043448:Gjc2;H3K4me3_Selected;ENSMUSG00000043448:Gjc2	Gjc2	0.218894
chr4	136140041	136142984	6302	5414.93	8.20341	2.33663e-16	1.84986e-14	chr4	136137497	136143597	ENSMUSG00000007872:Id3;H3K27ac_AMF_siCtrl_Selected;ENSMUSG00000007872:Id3;H3K4me3_Selected	Id3	0.218867
chr1	153748380	153749989	5346	4594.38	7.53301	4.95826e-14	2.47822e-12	chr1	153743426	153749789	ENSMUSG00000066800:Rnasel;H3K27ac_AMF_siCtrl_Selected;ENSMUSG00000066800:Rnasel;H3K4me3_Selected	Rnasel	0.21859
chr11	51762956	51764448	2164	1860.39	4.78737	1.68984e-06	1.51346e-05	chr11	51757687	51769634	ENSMUSG00000020386:Sar1b;H3K4me3_Selected;ENSMUSG00000036391:Sec24a	Sar1b	0.218098
chr11	117872760	117873831	1407	1209.61	3.66048	0.000251746	0.00114244	chr11	117872960	117879481	H3K4me3_Selected;ENSMUSG00000017713:Tha1;H3K4me3_Selected	Tha1	0.218086
chr15	84445843	84447337	2312	1987.71	5.06001	4.19234e-07	4.32463e-06	chr15	84446043	84453097	H3K27ac_AMF_siCtrl_Selected;ENSMUSG00000062760:1810041L15Rik;H3K27ac_AMF_siCtrl_Selected;H3K4me3_Selected;ENSMUSG00000062760:1810041L15Rik	1810041L15Rik	0.218031
chr4	125065375	125067389	2772	2383.84	5.49393	3.9309e-08	5.39678e-07	chr4	125060672	125071703	ENSMUSG00000050213:Snip1;H3K27ac_AMF_siCtrl_Selected;ENSMUSG00000042707:Dnali1;ENSMUSG00000050213:Snip1;H3K4me3_Selected;ENSMUSG00000042707:Dnali1	Snip1	0.217639
chr8	125497950	125499627	444	381.981	2.99027	0.00278731	0.00876728	chr8	125492610	125499427	ENSMUSG00000001995:Sipa1l2;H3K27ac_AMF_siCtrl_Selected	Sipa1l2	0.21706
chr4	123685435	123688088	4041	3476.73	6.5375	6.25572e-11	1.69201e-09	chr4	123684260	123690360	ENSMUSG00000028649:Macf1;H3K4me3_Selected	Macf1	0.216981
chr12	112099946	112101581	859	739.203	2.98511	0.00283477	0.00888097	chr12	112100146	112107377	H3K27ac_AMF_siCtrl_Selected;ENSMUSG00000037686:Aspg;ENSMUSG00000037686:Aspg;H3K4me3_Selected	Aspg	0.216687
chr6	127446148	127447574	1467	1262.66	3.63208	0.000281144	0.00125036	chr6	127440840	127447374	ENSMUSG00000037997:Parp11;H3K4me3_Selected	Parp11	0.216405
chr9	60521599	60522563	452	389.054	2.98046	0.00287812	0.00899859	chr9	60521799	60528046	H3K4me3_Selected;ENSMUSG00000032289:Thsd4	Thsd4	0.216351
chr7	79742377	79743692	1742	1499.63	4.06093	4.88768e-05	0.000278277	chr7	79732803	79749131	ENSMUSG00000030546:Plin1;ENSMUSG00000039099:Wdr93;H3K4me3_Selected;ENSMUSG00000030545:Pex11a;ENSMUSG00000030546:Plin1;H3K27ac_AMF_siCtrl_Selected;ENSMUSG00000039099:Wdr93;ENSMUSG00000030545:Pex11a	Plin1	0.21614
chr2	164402650	164404257	11253	9687.45	9.50009	2.09718e-21	3.345e-19	chr2	164397141	164404057	ENSMUSG00000017007:Rbpjl;H3K27ac_AMF_siCtrl_Selected;ENSMUSG00000017007:Rbpjl;H3K4me3_Selected	Rbpjl	0.21612
chr9	100572924	100574386	1520	1308.64	3.62535	0.000288574	0.00127852	chr9	100570990	100577090	ENSMUSG00000070287:Slc35g2;H3K27ac_AMF_siCtrl_Selected	Slc35g2	0.216006
chr6	38353227	38354872	990	852.383	2.9746	0.00293368	0.00913305	chr6	38353427	38360603	H3K4me3_Selected;ENSMUSG00000029826:Zc3hav1	Zc3hav1	0.215927
chr5	134615259	134617725	3208	2762.29	5.64127	1.68798e-08	2.54275e-07	chr5	134614925	134621025	ENSMUSG00000040751:Lat2;H3K27ac_AMF_siCtrl_Selected	Lat2	0.215812
chr5	24388995	24389968	5918	5096.61	7.87895	3.30154e-15	2.03458e-13	chr5	24387663	24398143	ENSMUSG00000028973:Abcb8;ENSMUSG00000038295:Atg9b;H3K4me3_Selected;ENSMUSG00000028973:Abcb8;H3K27ac_AMF_siCtrl_Selected;ENSMUSG00000038295:Atg9b;H3K27ac_AMF_siCtrl_Selected	Abcb8	0.215571
chr11	116694491	116696020	423	364.296	2.96932	0.0029846	0.00926472	chr11	116694691	116700868	H3K27ac_AMF_siCtrl_Selected;ENSMUSG00000057286:St6galnac2	St6galnac2	0.215545
chr3	54754952	54756248	887	763.961	2.96779	0.00299948	0.00930559	chr3	54749582	54756048	ENSMUSG00000027796:Smad9;H3K4me3_Selected	Smad9	0.215435
chr10	80043800	80044983	2328	2005.4	4.99452	5.89817e-07	5.87295e-06	chr10	80039234	80047266	H3K4me3_Selected;ENSMUSG00000004667:Polr2e;ENSMUSG00000075706:Gpx4;ENSMUSG00000004667:Polr2e;ENSMUSG00000075706:Gpx4;H3K27ac_AMF_siCtrl_Selected	Polr2e	0.215202
chr4	126046428	126048005	3161	2723.38	5.61964	1.91357e-08	2.85483e-07	chr4	126040925	126047805	ENSMUSG00000028861:Mrps15;H3K4me3_Selected	Mrps15	0.214983
chr11	70621596	70623571	2430	2093.82	4.98565	6.17534e-07	6.11668e-06	chr11	70619116	70625216	ENSMUSG00000014609:Chrne;H3K27ac_AMF_siCtrl_Selected	Chrne	0.214819
chr18	37720002	37720947	197	169.769	2.95654	0.00311109	0.00959149	chr18	37708764	37755831	ENSMUSG00000103472:Pcdhga7;ENSMUSG00000103585:Pcdhgb4;ENSMUSG00000103897:Pcdhga8;H3K4me3_Selected;ENSMUSG00000103749:Pcdhgb5;ENSMUSG00000102440:Pcdhga9;ENSMUSG00000103088:Pcdhgb6;ENSMUSG00000102222:Pcdhga10;ENSMUSG00000104063:Pcdhgb7;ENSMUSG00000102742:Pcdhga11	Pcdhga7	0.214621
chr17	48451620	48452944	952	820.551	2.95305	0.0031465	0.00968416	chr17	48448901	48457522	ENSMUSG00000043592:Unc5cl;ENSMUSG00000023995:Tspo2;H3K27ac_AMF_siCtrl_Selected	Unc5cl	0.214369
chr14	70551551	70555817	14628	12608.9	9.41967	4.52494e-21	6.81632e-19	chr14	70546212	70555617	ENSMUSG00000022096:Hr;H3K27ac_AMF_siCtrl_Selected;ENSMUSG00000022096:Hr;H3K4me3_Selected	Hr	0.21429
chr7	101012711	101013483	2113	1821.48	4.70143	2.58344e-06	2.17377e-05	chr7	101011891	101017991	ENSMUSG00000032860:P2ry2;H3K27ac_AMF_siCtrl_Selected;H3K27ac_AMF_siCtrl_Selected;ENSMUSG00000032860:P2ry2;H3K4me3_Selected;H3K4me3_Selected	P2ry2	0.21418
chr4	46601425	46602651	3032	2613.74	5.59805	2.16774e-08	3.19014e-07	chr4	46601625	46608202	H3K4me3_Selected;ENSMUSG00000028337:Coro2a	Coro2a	0.214155
chr2	32259143	32260786	3401	2932.05	5.80928	6.27436e-09	1.06497e-07	chr2	32259343	32266159	H3K4me3_Selected;ENSMUSG00000002550:Uck1	Uck1	0.214047
chr6	85914758	85916787	5997	5170.89	7.81546	5.47635e-15	3.31824e-13	chr6	85914958	85921687	H3K27ac_AMF_siCtrl_Selected;ENSMUSG00000057103:Cml1;H3K4me3_Selected;ENSMUSG00000057103:Cml1	Cml1	0.21383
chr6	85905825	85907770	8424	7264.71	9.03028	1.71232e-19	2.1347e-17	chr6	85904784	85911965	ENSMUSG00000068299:1700019G17Rik;ENSMUSG00000054226:Tprkb;H3K27ac_AMF_siCtrl_Selected	1700019G17Rik	0.213601
chr14	20696856	20698091	615	530.529	2.93628	0.00332175	0.0101173	chr14	20697027	20708674	ENSMUSG00000063787:Chchd1;ENSMUSG00000021819:Zswim8;H3K27ac_AMF_siCtrl_Selected;H3K27ac_AMF_siCtrl_Selected;ENSMUSG00000063787:Chchd1;H3K4me3_Selected;ENSMUSG00000021819:Zswim8;H3K4me3_Selected;H3K4me3_Selected	Chchd1	0.213156
chr4	115783900	115785752	2464	2125.65	4.94579	7.58352e-07	7.39666e-06	chr4	115778812	115787018	ENSMUSG00000028710:Atpaf1;ENSMUSG00000044556:Tex38;H3K27ac_AMF_siCtrl_Selected;ENSMUSG00000028710:Atpaf1;ENSMUSG00000044556:Tex38;H3K4me3_Selected	Atpaf1	0.213097
chr7	43579126	43581006	5518	4760.61	7.57091	3.70626e-14	1.88724e-12	chr7	43573610	43580806	ENSMUSG00000030469:Zfp719;H3K27ac_AMF_siCtrl_Selected;ENSMUSG00000030469:Zfp719;H3K4me3_Selected	Zfp719	0.212999
chr3	33142311	33143767	5021	4332.65	7.33131	2.27909e-13	9.96734e-12	chr3	33142511	33149247	H3K4me3_Selected;ENSMUSG00000027674:Pex5l	Pex5l	0.212725
chr18	61176213	61177875	4757	4106.29	7.05542	1.72078e-12	6.48039e-11	chr18	61176413	61183050	H3K27ac_AMF_siCtrl_Selected;ENSMUSG00000024622:Hmgxb3;H3K4me3_Selected;ENSMUSG00000024622:Hmgxb3	Hmgxb3	0.212216
chr1	59669714	59671537	4515	3897.62	6.8049	1.0112e-11	3.21627e-10	chr1	59669914	59676834	H3K27ac_AMF_siCtrl_Selected;ENSMUSG00000026021:Sumo1;H3K4me3_Selected;ENSMUSG00000026021:Sumo1	Sumo1	0.212134
chr1	152399397	152401662	5112	4414	7.29957	2.88688e-13	1.24459e-11	chr1	152393830	152401462	ENSMUSG00000032649:Colgalt2;H3K27ac_AMF_siCtrl_Selected;ENSMUSG00000032649:Colgalt2;H3K4me3_Selected	Colgalt2	0.211802
chr6	39591868	39593533	5820	5025.87	7.73581	1.02748e-14	5.86527e-13	chr6	39586574	39593333	ENSMUSG00000002416:Ndufb2;H3K27ac_AMF_siCtrl_Selected;ENSMUSG00000002416:Ndufb2;H3K4me3_Selected	Ndufb2	0.211644
chr2	25228236	25229169	5000	4318.5	7.02822	2.09182e-12	7.74329e-11	chr2	25224161	25230702	H3K27ac_AMF_siCtrl_Selected;ENSMUSG00000036752:Tubb4b;H3K27ac_AMF_siCtrl_Selected;H3K27ac_AMF_siCtrl_Selected;H3K4me3_Selected;ENSMUSG00000036752:Tubb4b	Tubb4b	0.211397
chr6	6861995	6864016	577	498.697	2.89828	0.0037521	0.0112201	chr6	6857334	6863816	ENSMUSG00000029754:Dlx6;H3K27ac_AMF_siCtrl_Selected;ENSMUSG00000029754:Dlx6;H3K4me3_Selected	Dlx6	0.210408
chr17	23958991	23961091	5724	4948.06	7.68168	1.57013e-14	8.68858e-13	chr17	23954819	23960919	ENSMUSG00000024125:Sbpl;H3K27ac_AMF_siCtrl_Selected	Sbpl	0.21016
chr14	70288592	70290282	4291	3710.16	6.5456	5.92573e-11	1.62299e-09	chr14	70288792	70295449	H3K27ac_AMF_siCtrl_Selected;ENSMUSG00000022092:Ppp3cc;H3K4me3_Selected;ENSMUSG00000022092:Ppp3cc	Ppp3cc	0.209831
chr2	30594151	30595805	6606	5712.03	8.04343	8.73576e-16	6.03491e-14	chr2	30589040	30595605	ENSMUSG00000047363:Cstad;H3K27ac_AMF_siCtrl_Selected;ENSMUSG00000047363:Cstad;H3K4me3_Selected;H3K4me3_Selected	Cstad	0.209775
chr15	80132719	80134875	13575	11738.8	9.21636	3.07367e-20	4.32914e-18	chr15	80127154	80134675	ENSMUSG00000022414:Tab1;H3K27ac_AMF_siCtrl_Selected;ENSMUSG00000022414:Tab1;H3K4me3_Selected	Tab1	0.209664
chr18	35958692	35960591	3542	3062.92	5.85198	4.85765e-09	8.44328e-08	chr18	35958830	35965569	ENSMUSG00000024347:Psd2;H3K4me3_Selected;H3K4me3_Selected	Psd2	0.209657
chr4	126532554	126534328	4871	4212.4	6.96778	3.21983e-12	1.13017e-10	chr4	126532754	126539472	H3K27ac_AMF_siCtrl_Selected;ENSMUSG00000042500:Ago4;H3K4me3_Selected;ENSMUSG00000042500:Ago4	Ago4	0.209576
chr2	174283853	174284552	274	236.969	2.88538	0.00390942	0.011601	chr2	174278320	174284420	ENSMUSG00000027523:Gnas;H3K4me3_Selected	Gnas	0.209475
chr5	137071886	137073305	2355	2037.23	4.85368	1.21192e-06	1.12635e-05	chr5	137072086	137078268	H3K4me3_Selected;ENSMUSG00000037411:Serpine1	Serpine1	0.209118
chr6	24514402	24515457	740	640.171	2.87975	0.00397994	0.011778	chr6	24514602	24521067	H3K4me3_Selected;ENSMUSG00000046192:Iqub	Iqub	0.209067
chr9	56159987	56162145	5743	4969.28	7.63089	2.3313e-14	1.22151e-12	chr9	56160187	56167070	H3K27ac_AMF_siCtrl_Selected;ENSMUSG00000032324:Tspan3;H3K4me3_Selected;ENSMUSG00000032324:Tspan3	Tspan3	0.208766
chr11	61950256	61951203	662	572.971	2.87009	0.00410351	0.0120712	chr11	61950456	61957271	H3K4me3_Selected;ENSMUSG00000042331:Specc1;H3K4me3_Selected	Specc1	0.208369
chr4	129622777	129625494	10359	8965.93	9.15903	5.23657e-20	7.09948e-18	chr4	129614157	129629947	ENSMUSG00000078552:Dcdc2b;ENSMUSG00000040795:Iqcc;H3K27ac_AMF_siCtrl_Selected;ENSMUSG00000028795:Ccdc28b;ENSMUSG00000078552:Dcdc2b;H3K4me3_Selected;ENSMUSG00000040795:Iqcc;H3K4me3_Selected;ENSMUSG00000028795:Ccdc28b	Dcdc2b	0.208359
chr17	34262775	34263718	1136	983.246	2.86966	0.00410914	0.012078	chr17	34257209	34263518	ENSMUSG00000073421:H2-Ab1;H3K4me3_Selected;H3K4me3_Selected	H2-Ab1	0.208338
chr4	129376830	129378451	2513	2175.17	4.83437	1.33566e-06	1.23185e-05	chr4	129377030	129384116	H3K4me3_Selected;ENSMUSG00000028807:Zbtb8a	Zbtb8a	0.208284
chr12	84004708	84005939	1667	1443.04	3.91063	9.20575e-05	0.000479105	chr12	84003502	84009602	ENSMUSG00000072949:Acot1;H3K27ac_AMF_siCtrl_Selected	Acot1	0.208145
chr6	85836784	85838319	1434	1241.44	3.4907	0.000481761	0.00199054	chr6	85831982	85838119	ENSMUSG00000030004:Nat8;H3K4me3_Selected	Nat8	0.208034
chr2	32095029	32096686	5503	4764.15	7.39372	1.42772e-13	6.53378e-12	chr2	32084212	32096486	H3K4me3_Selected;ENSMUSG00000050592:Fam78a;ENSMUSG00000051373:Ppapdc3;H3K4me3_Selected;ENSMUSG00000050592:Fam78a;ENSMUSG00000051373:Ppapdc3;H3K27ac_AMF_siCtrl_Selected	Fam78a	0.208
chr6	113467896	113469959	2888	2500.56	5.24647	1.55042e-07	1.8101e-06	chr6	113465427	113472078	ENSMUSG00000030281:Il17rc;H3K4me3_Selected;ENSMUSG00000030281:Il17rc;H3K27ac_AMF_siCtrl_Selected	Il17rc	0.20782
chr4	139350945	139353295	4174	3614.67	6.47493	9.48545e-11	2.44732e-09	chr4	139346587	139358576	ENSMUSG00000078517:Emc1;ENSMUSG00000066036:Ubr4;H3K27ac_AMF_siCtrl_Selected;ENSMUSG00000028741:Mrto4;ENSMUSG00000078517:Emc1;ENSMUSG00000066036:Ubr4;H3K4me3_Selected;ENSMUSG00000028741:Mrto4	Emc1	0.207567
chr6	38662404	38664052	3516	3045.23	5.78868	7.09396e-09	1.19232e-07	chr6	38657069	38663852	ENSMUSG00000079598:Clec2l;H3K4me3_Selected	Clec2l	0.207382
chrX	166439555	166441486	2156	1867.46	4.55004	5.3635e-06	4.0808e-05	chrX	166434574	166446704	ENSMUSG00000079317:Trappc2;H3K4me3_Selected;ENSMUSG00000040586:Ofd1	Trappc2	0.207279
chr16	13733176	13734996	2111	1828.56	4.54879	5.39544e-06	4.09509e-05	chr16	13730883	13736983	ENSMUSG00000022683:Pla2g10;H3K4me3_Selected	Pla2g10	0.207222
chr9	108648126	108650157	3887	3367.09	6.02254	1.71703e-09	3.31751e-08	chr9	108648326	108655386	H3K27ac_AMF_siCtrl_Selected;ENSMUSG00000064145:Arih2;H3K4me3_Selected;ENSMUSG00000064145:Arih2	Arih2	0.207155
chr7	80342679	80343922	2376	2058.45	4.80408	1.55465e-06	1.40866e-05	chr7	80337104	80347005	ENSMUSG00000030532:Hddc3;H3K27ac_AMF_siCtrl_Selected;ENSMUSG00000030533:Unc45a;ENSMUSG00000030532:Hddc3;H3K4me3_Selected;ENSMUSG00000030533:Unc45a;H3K4me3_Selected	Hddc3	0.206976
chr19	10925631	10927190	1837	1591.59	4.20133	2.65347e-05	0.000164361	chr19	10920532	10926990	ENSMUSG00000024734:Zp1;H3K27ac_AMF_siCtrl_Selected	Zp1	0.206887
chr7	82334828	82335988	1102	954.952	2.84597	0.00442763	0.0128814	chr7	82329694	82335794	ENSMUSG00000070469:Adamtsl3;H3K4me3_Selected	Adamtsl3	0.206625
chr8	57455388	57457642	6761	5860.57	7.90619	2.65376e-15	1.6931e-13	chr8	57449923	57457442	ENSMUSG00000031610:Scrg1;H3K27ac_AMF_siCtrl_Selected;ENSMUSG00000031610:Scrg1;H3K4me3_Selected	Scrg1	0.206195
chr9	121947306	121948535	1534	1329.86	3.45678	0.000546672	0.00220827	chr9	121944988	121951314	ENSMUSG00000038233:Fam198a;H3K27ac_AMF_siCtrl_Selected;ENSMUSG00000038233:Fam198a;H3K4me3_Selected	Fam198a	0.206026
chr7	28168179	28170617	5298	4594.38	7.08556	1.38486e-12	5.32631e-11	chr7	28163748	28170417	ENSMUSG00000046865:Fbl;H3K4me3_Selected	Fbl	0.205578
chr15	58932797	58934375	4184	3628.82	6.40678	1.48626e-10	3.66363e-09	chr15	58927810	58939730	ENSMUSG00000022354:Ndufb9;H3K27ac_AMF_siCtrl_Selected;ENSMUSG00000050891:Tatdn1;ENSMUSG00000022354:Ndufb9;H3K4me3_Selected;ENSMUSG00000050891:Tatdn1	Ndufb9	0.205384
chr7	127386163	127387609	734	636.634	2.82786	0.00468603	0.0135028	chr7	127386363	127399629	H3K4me3_Selected;ENSMUSG00000030823:9130019O22Rik;H3K4me3_Selected;ENSMUSG00000078580:E430018J23Rik	9130019O22Rik	0.205315
chr2	25254893	25257186	3413	2960.35	5.57168	2.52292e-08	3.6297e-07	chr2	25249439	25263431	ENSMUSG00000078201:Tmem203;H3K27ac_AMF_siCtrl_Selected;ENSMUSG00000006471:Ndor1;ENSMUSG00000048707:Tprn;ENSMUSG00000078201:Tmem203;H3K4me3_Selected;ENSMUSG00000006471:Ndor1;ENSMUSG00000048707:Tprn;H3K4me3_Selected	Tmem203	0.205273
chr9	55208257	55209763	3195	2772.9	5.34405	9.08918e-08	1.1409e-06	chr9	55202925	55209563	ENSMUSG00000032309:Fbxo22;H3K4me3_Selected	Fbxo22	0.204422
chr11	78161489	78166209	23560	20450.1	8.97763	2.76653e-19	3.2615e-17	chr11	78161689	78193492	H3K27ac_AMF_siCtrl_Selected;ENSMUSG00000017386:Traf4;ENSMUSG00000019437:Tlcd1;H3K27ac_AMF_siCtrl_Selected;ENSMUSG00000017405:Nek8;ENSMUSG00000002059:Rab34;H3K27ac_AMF_siCtrl_Selected;ENSMUSG00000058546:Rpl23a;ENSMUSG00000044122:Proca1;H3K27ac_AMF_siCtrl_Selected;H3K4me3_Selected;ENSMUSG00000017386:Traf4;ENSMUSG00000019437:Tlcd1;H3K4me3_Selected;ENSMUSG00000017405:Nek8;ENSMUSG00000002059:Rab34;H3K…	Traf4	0.204231
chr4	155894055	155895692	7374	6401.71	8.00569	1.18799e-15	7.85664e-14	chr4	155885822	155897781	ENSMUSG00000029033:Acap3;H3K27ac_AMF_siCtrl_Selected;ENSMUSG00000051557:Pusl1;H3K27ac_AMF_siCtrl_Selected;ENSMUSG00000029033:Acap3;H3K4me3_Selected;ENSMUSG00000051557:Pusl1;H3K4me3_Selected	Acap3	0.20399
chr6	87354141	87356319	1548	1344.01	3.4203	0.000625519	0.00246884	chr6	87350842	87356942	ENSMUSG00000030050:Gkn1;H3K4me3_Selected	Gkn1	0.203866
chr2	32150445	32152593	4273	3710.16	6.35629	2.06687e-10	4.88394e-09	chr2	32145082	32152393	ENSMUSG00000039262:Prrc2b;H3K4me3_Selected	Prrc2b	0.203767
chr9	119357068	119358198	2358	2047.84	4.7227	2.32731e-06	1.99069e-05	chr9	119351381	119357998	ENSMUSG00000035769:Xylb;H3K4me3_Selected	Xylb	0.20346
chr16	91173582	91175474	1360	1181.31	3.40936	0.000651145	0.00255603	chr16	91171301	91177401	ENSMUSG00000052471:Gm9881;H3K27ac_AMF_siCtrl_Selected	Gm9881	0.203219
chr16	97921653	97923251	5529	4803.05	7.21885	5.24282e-13	2.18706e-11	chr16	97921853	97928633	H3K27ac_AMF_siCtrl_Selected;ENSMUSG00000045975:C2cd2;H3K4me3_Selected;ENSMUSG00000045975:C2cd2	C2cd2	0.203067
chr18	36759003	36760877	2227	1934.66	4.45662	8.32606e-06	5.95872e-05	chr18	36754239	36760677	ENSMUSG00000042660:Wdr55;H3K4me3_Selected	Wdr55	0.203021
chr16	97169748	97172670	9839	8548.58	8.9159	4.83858e-19	5.49952e-17	chr16	97169948	97176752	H3K27ac_AMF_siCtrl_Selected;ENSMUSG00000050272:Dscam;H3K4me3_Selected;ENSMUSG00000050272:Dscam	Dscam	0.202826
chr1	191035465	191036228	464	403.202	2.79063	0.00526051	0.014897	chr1	191025120	191036739	H3K27ac_AMF_siCtrl_Selected;ENSMUSG00000066595:Mfsd7b;ENSMUSG00000057072:Spata45;H3K27ac_AMF_siCtrl_Selected;H3K4me3_Selected;ENSMUSG00000066595:Mfsd7b;ENSMUSG00000057072:Spata45	Mfsd7b	0.202623
chr10	41474011	41475551	814	707.372	2.78977	0.0052745	0.0149249	chr10	41470314	41476414	ENSMUSG00000019823:Mical1;H3K4me3_Selected	Mical1	0.202561
chr17	34743413	34744850	1123	976.173	2.78409	0.00536782	0.0151534	chr17	34743613	34749882	H3K4me3_Selected;ENSMUSG00000073418:C4b	C4b	0.20215
chr3	94886008	94887863	3137	2726.92	5.28383	1.2651e-07	1.52121e-06	chr3	94886208	94892961	H3K27ac_AMF_siCtrl_Selected;ENSMUSG00000005779:Psmb4;H3K4me3_Selected;ENSMUSG00000005779:Psmb4	Psmb4	0.202115
chr4	59188494	59190432	6740	5860.57	7.73414	1.04106e-14	5.91171e-13	chr4	59183257	59190232	ENSMUSG00000028381:Ugcg;H3K27ac_AMF_siCtrl_Selected;ENSMUSG00000028381:Ugcg;H3K4me3_Selected	Ugcg	0.201707
chr15	103314800	103315777	1301	1131.79	3.37205	0.000746121	0.00287067	chr15	103310338	103316438	ENSMUSG00000063234:Gpr84;H3K4me3_Selected	Gpr84	0.201009
chr4	124741415	124742860	2520	2192.85	4.65685	3.2109e-06	2.62206e-05	chr4	124735850	124742660	ENSMUSG00000028894:Inpp5b;H3K27ac_AMF_siCtrl_Selected;ENSMUSG00000028894:Inpp5b;H3K4me3_Selected	Inpp5b	0.200615
chr5	114658105	114658857	252	219.285	2.76288	0.00572946	0.0160211	chr5	114658305	114664421	H3K4me3_Selected;ENSMUSG00000014158:Trpv4	Trpv4	0.200615
chr6	90462052	90464425	5438	4732.32	7.12892	1.01158e-12	4.0189e-11	chr6	90456576	90464225	ENSMUSG00000030087:Klf15;H3K4me3_Selected	Klf15	0.20053
chr3	104779464	104780647	1207	1050.45	2.76021	0.00577642	0.0161347	chr3	104775056	104781156	ENSMUSG00000002228:Ppm1j;H3K4me3_Selected	Ppm1j	0.200423
chr15	81744585	81746620	5900	5135.52	7.31883	2.50133e-13	1.08518e-11	chr15	81738848	81746420	ENSMUSG00000022390:Zc3h7b;H3K27ac_AMF_siCtrl_Selected;ENSMUSG00000022390:Zc3h7b;H3K4me3_Selected	Zc3h7b	0.200205
chr3	89281817	89282499	1028	894.825	2.75662	0.00584028	0.0162879	chr3	89281042	89287142	ENSMUSG00000027954:Efna1;H3K4me3_Selected	Efna1	0.200163
chr14	33938919	33940802	581	505.771	2.75512	0.00586699	0.016354	chr14	33935039	33941139	ENSMUSG00000072625:Gdf2;H3K4me3_Selected	Gdf2	0.200055
chr4	45183665	45185546	5309	4622.67	6.88386	5.82531e-12	1.92041e-10	chr4	45178875	45185346	ENSMUSG00000035615:Frmpd1;H3K4me3_Selected	Frmpd1	0.199713
chr2	4880909	4882982	6863	5977.29	7.64371	2.11057e-14	1.13074e-12	chr2	4875564	4882782	ENSMUSG00000026662:Sephs1;H3K27ac_AMF_siCtrl_Selected;ENSMUSG00000026662:Sephs1;H3K4me3_Selected	Sephs1	0.199348
chr2	30265479	30267069	2769	2412.14	5.0255	5.02129e-07	5.08505e-06	chr2	30260203	30266869	ENSMUSG00000079484:Phyhd1;H3K27ac_AMF_siCtrl_Selected;ENSMUSG00000079484:Phyhd1;H3K4me3_Selected	Phyhd1	0.199053
chr1	132067041	132068519	1737	1513.78	3.72831	0.000192769	0.000906665	chr1	132067241	132074062	H3K4me3_Selected;ENSMUSG00000059149:Mfsd4	Mfsd4	0.198447
chr6	92183102	92184807	3226	2811.8	5.38155	7.38453e-08	9.51218e-07	chr6	92183302	92190033	H3K4me3_Selected;ENSMUSG00000014551:Mrps25	Mrps25	0.198252
chr7	109751513	109753229	3910	3409.53	5.95375	2.62065e-09	4.86704e-08	chr7	109751713	109758875	H3K27ac_AMF_siCtrl_Selected;ENSMUSG00000031021:Tmem9b;H3K4me3_Selected;ENSMUSG00000031021:Tmem9b	Tmem9b	0.197595
chr4	150651310	150652492	653	569.434	2.72054	0.00651745	0.0179217	chr4	150651510	150658174	H3K4me3_Selected;ENSMUSG00000039838:Slc45a1	Slc45a1	0.197554
chr4	115731346	115732681	1289	1124.72	3.29902	0.000970229	0.00359396	chr4	115731546	115738257	H3K27ac_AMF_siCtrl_Selected;ENSMUSG00000034210:Efcab14;H3K27ac_AMF_siCtrl_Selected;ENSMUSG00000034210:Efcab14;H3K4me3_Selected	Efcab14	0.196685
chr4	106315362	106318089	5233	4566.08	6.7796	1.20507e-11	3.77752e-10	chr4	106310213	106317889	ENSMUSG00000028514:Usp24;H3K27ac_AMF_siCtrl_Selected;ENSMUSG00000028514:Usp24;H3K4me3_Selected	Usp24	0.196681
chr2	32756565	32758247	7709	6727.1	7.9688	1.60227e-15	1.04688e-13	chr2	32751234	32758047	ENSMUSG00000009563:Tor2a;H3K27ac_AMF_siCtrl_Selected;ENSMUSG00000009563:Tor2a;H3K4me3_Selected	Tor2a	0.196558
chr1	172081958	172083691	6185	5397.24	7.36818	1.72971e-13	7.72034e-12	chr1	172076529	172088795	ENSMUSG00000026553:Copa;H3K27ac_AMF_siCtrl_Selected;ENSMUSG00000003458:Ncstn;ENSMUSG00000026553:Copa;H3K4me3_Selected;ENSMUSG00000003458:Ncstn	Copa	0.19655
chr9	64231848	64233341	1228	1071.67	2.70531	0.00682398	0.0186384	chr9	64229201	64235301	ENSMUSG00000035337:Uchl4;H3K27ac_AMF_siCtrl_Selected;ENSMUSG00000035337:Uchl4;H3K4me3_Selected	Uchl4	0.196453
chr11	70763911	70765103	1021	891.288	2.69932	0.00694817	0.0189251	chr11	70758209	70764903	ENSMUSG00000043602:Zfp3;H3K4me3_Selected	Zfp3	0.196019
chr2	92023883	92024984	944	824.088	2.6989	0.00695693	0.0189442	chr2	92024083	92030502	H3K4me3_Selected;ENSMUSG00000027230:Creb3l1	Creb3l1	0.195989
chr11	116493173	116495263	2864	2500.56	4.94303	7.69184e-07	7.46873e-06	chr11	116493373	116500202	H3K27ac_AMF_siCtrl_Selected;ENSMUSG00000015869:Prpsap1	Prpsap1	0.195781
chr11	107001630	107002865	4383	3826.88	6.10605	1.02128e-09	2.05889e-08	chr11	106998545	107005541	H3K27ac_AMF_siCtrl_Selected;ENSMUSG00000018362:Kpna2;H3K27ac_AMF_siCtrl_Selected;H3K4me3_Selected;ENSMUSG00000018362:Kpna2	Kpna2	0.19575
chr2	164485681	164488424	3759	3282.2	5.68959	1.27347e-08	1.99021e-07	chr2	164480106	164488224	ENSMUSG00000017734:Dbndd2;H3K4me3_Selected	Dbndd2	0.195684
chr15	76230659	76233463	11556	10090.7	8.59935	8.01675e-18	7.97703e-16	chr15	76230859	76238574	H3K27ac_AMF_siCtrl_Selected;ENSMUSG00000022565:Plec;H3K4me3_Selected;ENSMUSG00000022565:Plec	Plec	0.195622
chr15	98098156	98099303	1304	1138.87	3.27635	0.00105159	0.00383913	chr15	98086589	98099744	ENSMUSG00000033065:Pfkm;H3K27ac_AMF_siCtrl_Selected;ENSMUSG00000033075:Senp1;H3K27ac_AMF_siCtrl_Selected;ENSMUSG00000033065:Pfkm;H3K4me3_Selected;ENSMUSG00000033075:Senp1	Pfkm	0.195343
chr17	6317113	6318502	575	502.234	2.68803	0.00718746	0.0194742	chr17	6317313	6323474	H3K4me3_Selected;ENSMUSG00000092074:Dynlt1a	Dynlt1a	0.195203
chrX	157489629	157492643	3389	2960.35	5.296	1.18369e-07	1.43284e-06	chrX	157489829	157498287	H3K4me3_Selected;ENSMUSG00000071708:Sms	Sms	0.195092
chr11	7063096	7064139	332	290.022	2.68549	0.00724229	0.0195885	chr11	7057489	7063939	ENSMUSG00000020431:Adcy1;H3K4me3_Selected	Adcy1	0.195019
chr7	118115185	118116836	3251	2840.1	5.29198	1.21001e-07	1.46144e-06	chr7	118115385	118122188	H3K27ac_AMF_siCtrl_Selected;ENSMUSG00000008683:Rps15a;H3K4me3_Selected;ENSMUSG00000008683:Rps15a	Rps15a	0.194944
chr7	49754406	49755349	603	526.992	2.67662	0.00743692	0.0200449	chr7	49753106	49759206	ENSMUSG00000039745:Htatip2;H3K4me3_Selected	Htatip2	0.194378
chr6	112490349	112491448	1598	1397.06	3.64235	0.000270155	0.00121079	chr6	112489843	112495943	ENSMUSG00000049112:Oxtr;H3K4me3_Selected	Oxtr	0.193875
chr1	127868316	127869455	3111	2719.84	5.06828	4.01433e-07	4.1585e-06	chr1	127862773	127869255	ENSMUSG00000036104:Rab3gap1;H3K27ac_AMF_siCtrl_Selected;ENSMUSG00000036104:Rab3gap1;H3K4me3_Selected	Rab3gap1	0.193855
chr16	96235139	96236101	449	392.591	2.66708	0.00765136	0.0204905	chr16	96229801	96235901	ENSMUSG00000074892:B3galt5;H3K4me3_Selected	B3galt5	0.193688
chr19	6076443	6077931	2536	2217.61	4.67678	2.91412e-06	2.41455e-05	chr19	6066963	6090944	H3K27ac_AMF_siCtrl_Selected;ENSMUSG00000024799:Tm7sf2;ENSMUSG00000047733:BC048609;H3K27ac_AMF_siCtrl_Selected;ENSMUSG00000024791:Cdca5;ENSMUSG00000024797:Vps51;ENSMUSG00000100621:Gm28374;H3K27ac_AMF_siCtrl_Selected;ENSMUSG00000024792:Zfpl1;H3K4me3_Selected;ENSMUSG00000024799:Tm7sf2;ENSMUSG00000047733:BC048609;H3K4me3_Selected;ENSMUSG00000024791:Cdca5;ENSMUSG00000024797:Vps51;ENSMUSG00000100621:Gm…	Tm7sf2	0.193549
chr2	31151731	31153136	1998	1747.21	3.92979	8.50185e-05	0.000447627	chr2	31140921	31152936	H3K27ac_AMF_siCtrl_Selected;ENSMUSG00000075415:Fnbp1;ENSMUSG00000000194:Gpr107;H3K27ac_AMF_siCtrl_Selected;H3K4me3_Selected;ENSMUSG00000075415:Fnbp1;ENSMUSG00000000194:Gpr107;H3K4me3_Selected	Fnbp1	0.193506
chrX	151519975	151522701	5674	4962.21	7.07015	1.54768e-12	5.91062e-11	chrX	151514672	151522501	ENSMUSG00000041229:Phf8;H3K4me3_Selected	Phf8	0.193383
chr4	122835424	122837249	3142	2748.14	5.05193	4.37357e-07	4.49202e-06	chr4	122830242	122837049	ENSMUSG00000028657:Ppt1;H3K27ac_AMF_siCtrl_Selected;ENSMUSG00000028657:Ppt1;H3K4me3_Selected	Ppt1	0.193229
chr7	142060034	142062045	5329	4661.58	6.86365	6.71211e-12	2.19276e-10	chr7	142060234	142067034	H3K4me3_Selected;ENSMUSG00000025147:Mob2	Mob2	0.193046
chr17	37022764	37023827	1702	1489.02	3.62348	0.000290664	0.0012857	chr17	37022964	37029398	H3K4me3_Selected;ENSMUSG00000076439:Mog;H3K4me3_Selected;ENSMUSG00000076439:Mog;H3K27ac_AMF_siCtrl_Selected	Mog	0.192871
chrX	142389590	142391217	3614	3161.95	5.38256	7.34322e-08	9.47022e-07	chrX	142389790	142396535	H3K27ac_AMF_siCtrl_Selected;ENSMUSG00000031278:Acsl4;H3K4me3_Selected;ENSMUSG00000031278:Acsl4	Acsl4	0.192782
chr17	26670936	26672082	1144	1000.93	2.65404	0.00795334	0.0211864	chr17	26670396	26677296	ENSMUSG00000015575:Atp6v0e;H3K27ac_AMF_siCtrl_Selected;H3K27ac_AMF_siCtrl_Selected;ENSMUSG00000015575:Atp6v0e;H3K4me3_Selected	Atp6v0e	0.192745
chr7	55791970	55795060	4786	4187.64	6.40685	1.48562e-10	3.66363e-09	chr7	55788154	55794860	ENSMUSG00000033790:Tubgcp5;H3K27ac_AMF_siCtrl_Selected;ENSMUSG00000033790:Tubgcp5;H3K4me3_Selected	Tubgcp5	0.192683
chrX	153139384	153140782	2235	1955.88	4.22485	2.39099e-05	0.000150073	chrX	153133981	153140582	ENSMUSG00000041658:Rragb;H3K4me3_Selected	Rragb	0.192455
chr10	79645078	79646896	6356	5563.48	7.20283	5.89766e-13	2.44145e-11	chr10	79645278	79651738	H3K27ac_AMF_siCtrl_Selected;ENSMUSG00000035963:Odf3l2	Odf3l2	0.192132
chr14	65836788	65838261	1717	1503.16	3.60499	0.000312165	0.00136412	chr14	65831302	65839994	ENSMUSG00000022035:Ccdc25;H3K4me3_Selected;ENSMUSG00000022034:Esco2;H3K4me3_Selected	Ccdc25	0.191887
chr1	75179149	75180945	3559	3115.97	5.35498	8.55672e-08	1.08418e-06	chr1	75179349	75198196	H3K27ac_AMF_siCtrl_Selected;ENSMUSG00000026198:Abcb6;ENSMUSG00000026199:Ankzf1;H3K27ac_AMF_siCtrl_Selected;ENSMUSG00000033124:Atg9a;H3K4me3_Selected;ENSMUSG00000026198:Abcb6;ENSMUSG00000026199:Ankzf1;H3K4me3_Selected;ENSMUSG00000033124:Atg9a	Abcb6	0.19179
chr7	118704888	118706335	3623	3172.56	5.34794	8.89624e-08	1.12066e-06	chr7	118705088	118713250	H3K27ac_AMF_siCtrl_Selected;ENSMUSG00000033917:Gde1;ENSMUSG00000033904:Ccp110;H3K4me3_Selected;ENSMUSG00000033917:Gde1;ENSMUSG00000033904:Ccp110;H3K4me3_Selected	Gde1	0.191537
chr4	138912995	138914594	4681	4099.22	6.14112	8.19439e-10	1.68967e-08	chr4	138913195	138919945	H3K27ac_AMF_siCtrl_Selected;ENSMUSG00000041161:Otud3;H3K4me3_Selected;ENSMUSG00000041161:Otud3	Otud3	0.191468
chr1	182287229	182289155	10614	9301.94	8.36836	5.84259e-17	5.02927e-15	chr1	182281954	182288955	H3K27ac_AMF_siCtrl_Selected;ENSMUSG00000038633:Degs1;H3K27ac_AMF_siCtrl_Selected;H3K4me3_Selected;ENSMUSG00000038633:Degs1;H3K4me3_Selected	Degs1	0.190366
chrX	152768721	152770410	2066	1810.87	4.17442	2.98746e-05	0.000182444	chrX	152768921	152775465	H3K4me3_Selected;ENSMUSG00000045180:Shroom2	Shroom2	0.190156
chr11	86683049	86684585	3559	3119.51	5.30945	1.09955e-07	1.34299e-06	chr11	86677985	86689836	ENSMUSG00000072582:Ptrh2;H3K27ac_AMF_siCtrl_Selected;ENSMUSG00000018171:Vmp1;ENSMUSG00000072582:Ptrh2;H3K4me3_Selected;ENSMUSG00000018171:Vmp1	Ptrh2	0.190153
chr4	123200482	123201394	347	304.17	2.6169	0.00887316	0.0232235	chr4	123195504	123201604	ENSMUSG00000054958:Nt5c1a;H3K4me3_Selected	Nt5c1a	0.190059
chr5	122391469	122392949	2437	2136.26	4.41151	1.02651e-05	7.13687e-05	chr5	122385878	122392749	ENSMUSG00000029465:Arpc3;H3K27ac_AMF_siCtrl_Selected;ENSMUSG00000029465:Arpc3;H3K4me3_Selected	Arpc3	0.190018
chr13	23709228	23711233	4539	3978.96	6.09336	1.10564e-09	2.2125e-08	chr13	23709428	23716854	H3K4me3_Selected;ENSMUSG00000006611:Hfe	Hfe	0.189981
chr7	141454505	141456456	8347	7317.76	8.02645	1.00338e-15	6.84441e-14	chr7	141437022	141461194	H3K4me3_Selected;ENSMUSG00000019082:Slc25a22;ENSMUSG00000025508:Rplp2;H3K4me3_Selected;ENSMUSG00000025507:Pidd1;H3K4me3_Selected;ENSMUSG00000025509:Pnpla2;H3K4me3_Selected;ENSMUSG00000048200:Cracr2b;ENSMUSG00000019082:Slc25a22;ENSMUSG00000025508:Rplp2;ENSMUSG00000025507:Pidd1;H3K27ac_AMF_siCtrl_Selected;ENSMUSG00000025509:Pnpla2;H3K27ac_AMF_siCtrl_Selected;ENSMUSG00000048200:Cracr2b	Slc25a22	0.189856
chr1	180941621	180943194	3437	3013.4	5.29841	1.16813e-07	1.41718e-06	chr1	180936344	180942994	ENSMUSG00000026519:Tmem63a;H3K27ac_AMF_siCtrl_Selected;ENSMUSG00000026519:Tmem63a;H3K4me3_Selected	Tmem63a	0.189756
chr8	36986771	36988456	4949	4339.72	6.30227	2.93324e-10	6.84171e-09	chr8	36986971	36994273	H3K4me3_Selected;ENSMUSG00000074384:AI429214;H3K4me3_Selected	AI429214	0.189534
chr14	54630253	54632180	1331	1167.16	3.17773	0.00148431	0.00512702	chr14	54626329	54632429	ENSMUSG00000092443:Gm20726;H3K27ac_AMF_siCtrl_Selected	Gm20726	0.189505
chr7	126779814	126780512	875	767.498	2.60392	0.00921651	0.0239316	chr7	126770955	126781583	ENSMUSG00000042675:Ypel3;ENSMUSG00000030699:Tbx6;H3K27ac_AMF_siCtrl_Selected;ENSMUSG00000042675:Ypel3;ENSMUSG00000030699:Tbx6;H3K4me3_Selected;H3K4me3_Selected	Ypel3	0.18912
chr4	114405429	114406697	1266	1110.57	2.60188	0.00927133	0.0240567	chr4	114400724	114406824	ENSMUSG00000070867:Trabd2b;H3K4me3_Selected	Trabd2b	0.188973
chr2	29251315	29254102	10241	8987.16	8.28287	1.20239e-16	9.95508e-15	chr2	29251515	29259005	H3K27ac_AMF_siCtrl_Selected;ENSMUSG00000035513:Ntng2;H3K4me3_Selected;ENSMUSG00000035513:Ntng2	Ntng2	0.18842
chr14	118709156	118710411	2349	2061.99	4.36505	1.27091e-05	8.58833e-05	chr14	118705708	118712219	H3K4me3_Selected;ENSMUSG00000032849:Abcc4;H3K4me3_Selected;ENSMUSG00000032849:Abcc4;H3K27ac_AMF_siCtrl_Selected	Abcc4	0.188011
chr1	90203594	90205894	3888	3413.07	5.46538	4.6192e-08	6.23132e-07	chr1	90197980	90205694	ENSMUSG00000044337:Ackr3;H3K27ac_AMF_siCtrl_Selected;ENSMUSG00000044337:Ackr3;H3K4me3_Selected	Ackr3	0.187959
chr1	172340496	172343645	24610	21610.2	8.24385	1.66751e-16	1.33969e-14	chr1	172329139	172343445	H3K27ac_AMF_siCtrl_Selected;ENSMUSG00000038026:Kcnj9;H3K27ac_AMF_siCtrl_Selected;ENSMUSG00000044708:Kcnj10;H3K27ac_AMF_siCtrl_Selected;H3K4me3_Selected;ENSMUSG00000038026:Kcnj9;ENSMUSG00000044708:Kcnj10;H3K4me3_Selected	Kcnj9	0.187532
chr6	30390479	30391471	1019	894.825	2.5812	0.00984589	0.025306	chr6	30390679	30402414	H3K4me3_Selected;ENSMUSG00000039130:Zc3hc1;ENSMUSG00000029775:Klhdc10;H3K4me3_Selected;ENSMUSG00000039130:Zc3hc1;ENSMUSG00000029775:Klhdc10;H3K27ac_AMF_siCtrl_Selected	Zc3hc1	0.187477
chr6	145114420	145116963	1627	1428.89	3.51911	0.000432997	0.00181745	chr6	145109653	145116763	ENSMUSG00000030263:Lrmp;H3K27ac_AMF_siCtrl_Selected	Lrmp	0.187319
chr3	59005113	59007608	10044	8828	8.18426	2.73991e-16	2.13792e-14	chr3	58999825	59007408	ENSMUSG00000056476:Med12l;H3K27ac_AMF_siCtrl_Selected;ENSMUSG00000056476:Med12l;H3K4me3_Selected	Med12l	0.186176
chr11	46169563	46170796	1887	1658.79	3.77681	0.000158852	0.000767443	chr11	46166408	46172508	ENSMUSG00000020411:Nipal4;H3K27ac_AMF_siCtrl_Selected	Nipal4	0.185966
chr11	100758652	100760367	1219	1071.67	2.55857	0.0105104	0.0267533	chr11	100758852	100768931	H3K4me3_Selected;ENSMUSG00000035355:Kcnh4;H3K4me3_Selected;ENSMUSG00000045471:Hcrt	Kcnh4	0.18584
chr18	36952220	36953767	1464	1287.42	3.10903	0.001877	0.00627365	chr18	36940105	36953567	ENSMUSG00000102312:Pcdha3;H3K4me3_Selected;ENSMUSG00000104252:Pcdha4;ENSMUSG00000103458:Gm42416;H3K4me3_Selected;ENSMUSG00000104252:Pcdha4;ENSMUSG00000103458:Gm42416;H3K27ac_AMF_siCtrl_Selected	Pcdha3	0.185437
chr4	114986102	114987834	5771	5075.39	6.7756	1.23892e-11	3.87243e-10	chr4	114986302	114993241	H3K27ac_AMF_siCtrl_Selected;ENSMUSG00000028719:Cmpk1;H3K4me3_Selected;ENSMUSG00000028719:Cmpk1	Cmpk1	0.185302
chr2	32966445	32968081	2272	1998.32	4.06508	4.80168e-05	0.0002741	chr2	32955559	32967881	ENSMUSG00000038900:Rpl12;H3K27ac_AMF_siCtrl_Selected;ENSMUSG00000026792:Lrsam1;H3K27ac_AMF_siCtrl_Selected;ENSMUSG00000038900:Rpl12;H3K4me3_Selected;ENSMUSG00000026792:Lrsam1;H3K4me3_Selected	Rpl12	0.185172
chr5	98180201	98181838	949	834.698	2.54907	0.0108012	0.0273714	chr5	98174978	98181638	ENSMUSG00000035456:Prdm8;H3K4me3_Selected	Prdm8	0.185153
chr4	98816745	98818215	615	541.139	2.54123	0.0110462	0.0278946	chr4	98816945	98823537	H3K4me3_Selected;ENSMUSG00000035407:Kank4	Kank4	0.184587
chr1	92906568	92907862	5547	4880.86	6.56324	5.265e-11	1.45674e-09	chr1	92900981	92912590	ENSMUSG00000047067:Dusp28;ENSMUSG00000034212:Ankmy1;ENSMUSG00000026269:Rnpepl1;H3K27ac_AMF_siCtrl_Selected;ENSMUSG00000047067:Dusp28;ENSMUSG00000034212:Ankmy1;ENSMUSG00000026269:Rnpepl1;H3K4me3_Selected;H3K4me3_Selected	Dusp28	0.184571
chr9	62816807	62818153	1660	1460.72	3.46614	0.000527982	0.00214717	chr9	62810753	62817953	H3K27ac_AMF_siCtrl_Selected;ENSMUSG00000032244:Fem1b;H3K4me3_Selected;ENSMUSG00000032244:Fem1b;H3K4me3_Selected	Fem1b	0.184501
chr6	37298880	37300627	2729	2401.53	4.45655	8.3288e-06	5.95872e-05	chr6	37299080	37306184	H3K27ac_AMF_siCtrl_Selected;ENSMUSG00000038665:Dgki;H3K4me3_Selected;ENSMUSG00000038665:Dgki	Dgki	0.184421
chr15	98808719	98810197	1077	947.878	2.53651	0.0111963	0.0282079	chr15	98807825	98813925	ENSMUSG00000059213:Ddn;H3K4me3_Selected	Ddn	0.184245
chr16	95700751	95703224	8660	7621.93	7.7878	6.8185e-15	3.99748e-13	chr16	95696075	95703024	ENSMUSG00000022895:Ets2;H3K27ac_AMF_siCtrl_Selected;ENSMUSG00000022895:Ets2;H3K4me3_Selected	Ets2	0.184211
chr11	87852612	87854196	2877	2532.39	4.64774	3.35586e-06	2.71746e-05	chr11	87847215	87853996	ENSMUSG00000034121:Mks1;H3K27ac_AMF_siCtrl_Selected;ENSMUSG00000034121:Mks1;H3K4me3_Selected	Mks1	0.184066
chr8	116504572	116505311	229	201.601	2.53099	0.0113742	0.0285501	chr8	116499015	116505115	ENSMUSG00000034467:Dynlrb2;H3K4me3_Selected	Dynlrb2	0.183846
chr13	56433304	56434057	466	410.275	2.52948	0.011423	0.0286197	chr13	56432355	56438455	ENSMUSG00000021509:Slc25a48;H3K27ac_AMF_siCtrl_Selected	Slc25a48	0.183737
chr4	133573824	133575425	2579	2270.66	4.43913	9.03249e-06	6.38218e-05	chr4	133568745	133575225	ENSMUSG00000028850:Gpatch3;H3K27ac_AMF_siCtrl_Selected;ENSMUSG00000028850:Gpatch3;H3K4me3_Selected	Gpatch3	0.183698
chr2	34825394	34827151	3583	3154.88	5.12673	2.94819e-07	3.18804e-06	chr2	34825594	34832311	H3K4me3_Selected;ENSMUSG00000035949:Fbxw2	Fbxw2	0.183584
chr17	34037740	34041441	11632	10242.7	8.06656	7.2307e-16	5.15949e-14	chr17	34024204	34041241	H3K27ac_AMF_siCtrl_Selected;ENSMUSG00000024325:Ring1;ENSMUSG00000039656:Rxrb;ENSMUSG00000073422:H2-Ke6;H3K27ac_AMF_siCtrl_Selected;ENSMUSG00000024327:Slc39a7;ENSMUSG00000024330:Col11a2;H3K27ac_AMF_siCtrl_Selected;H3K4me3_Selected;ENSMUSG00000024325:Ring1;ENSMUSG00000039656:Rxrb;ENSMUSG00000073422:H2-Ke6;H3K4me3_Selected;ENSMUSG00000024327:Slc39a7;ENSMUSG00000024330:Col11a2;H3K4me3_Selected	Ring1	0.183498
chr5	112575406	112578488	9820	8647.62	8.06317	7.43405e-16	5.26991e-14	chr5	112575606	112583185	H3K27ac_AMF_siCtrl_Selected;ENSMUSG00000058153:Sez6l;H3K4me3_Selected;ENSMUSG00000058153:Sez6l	Sez6l	0.18342
chr11	98739845	98744478	19609	17270.5	8.05384	8.02342e-16	5.61432e-14	chr11	98729069	98744278	H3K27ac_AMF_siCtrl_Selected;ENSMUSG00000017210:Med24;H3K27ac_AMF_siCtrl_Selected;ENSMUSG00000058756:Thra;H3K27ac_AMF_siCtrl_Selected;H3K4me3_Selected;ENSMUSG00000017210:Med24;ENSMUSG00000058756:Thra;H3K4me3_Selected	Med24	0.183208
chr8	105935708	105938750	7929	6985.29	7.41169	1.24695e-13	5.90588e-12	chr8	105933762	105949382	ENSMUSG00000031896:Ctrl;H3K27ac_AMF_siCtrl_Selected;ENSMUSG00000031897:Psmb10;H3K27ac_AMF_siCtrl_Selected;ENSMUSG00000035237:Lcat;ENSMUSG00000031896:Ctrl;H3K4me3_Selected;ENSMUSG00000031897:Psmb10;ENSMUSG00000035237:Lcat	Ctrl	0.182818
chr4	136052339	136054066	4119	3628.82	5.50808	3.62765e-08	5.01216e-07	chr4	136052539	136059428	H3K27ac_AMF_siCtrl_Selected;ENSMUSG00000059291:Rpl11;H3K4me3_Selected;ENSMUSG00000059291:Rpl11	Rpl11	0.182795
chr4	56946351	56947895	7077	6235.48	7.16783	7.61953e-13	3.07217e-11	chr4	56946551	56953437	H3K4me3_Selected;ENSMUSG00000055296:Tmem245;ENSMUSG00000055296:Tmem245;H3K27ac_AMF_siCtrl_Selected	Tmem245	0.182637
chr9	119099973	119103008	5390	4750	6.48478	8.88602e-11	2.31677e-09	chr9	119093396	119102808	ENSMUSG00000010660:Plcd1;ENSMUSG00000038060:Dlec1;H3K27ac_AMF_siCtrl_Selected;ENSMUSG00000010660:Plcd1;ENSMUSG00000038060:Dlec1;H3K4me3_Selected	Plcd1	0.182358
chr1	52816438	52818425	3708	3268.06	5.29846	1.16782e-07	1.41718e-06	chr1	52816638	52823688	H3K27ac_AMF_siCtrl_Selected;ENSMUSG00000026102:Inpp1;H3K4me3_Selected;ENSMUSG00000026102:Inpp1	Inpp1	0.182208
chr4	148556515	148559199	4020	3543.93	5.47946	4.26619e-08	5.79838e-07	chr4	148552429	148558999	ENSMUSG00000017264:Exosc10;H3K27ac_AMF_siCtrl_Selected;ENSMUSG00000017264:Exosc10;H3K4me3_Selected	Exosc10	0.181845
chr1	87213158	87214870	9479	8357.59	7.98525	1.40241e-15	9.21853e-14	chr1	87207914	87214670	ENSMUSG00000026254:Eif4e2;H3K27ac_AMF_siCtrl_Selected;ENSMUSG00000026254:Eif4e2;H3K4me3_Selected	Eif4e2	0.181647
chr2	28467606	28468909	2491	2196.39	4.21646	2.48171e-05	0.000155212	chr2	28462066	28472332	ENSMUSG00000035772:Mrps2;ENSMUSG00000026831:1700007K13Rik;H3K4me3_Selected	Mrps2	0.181592
chrX	160501559	160503167	2515	2217.61	4.38736	1.14733e-05	7.85103e-05	chrX	160496166	160502967	ENSMUSG00000031295:Phka2;H3K4me3_Selected	Phka2	0.181553
chr11	65161641	65163235	361	318.317	2.49902	0.0124538	0.0306846	chr11	65159791	65168961	ENSMUSG00000020548:1700086D15Rik;H3K4me3_Selected;ENSMUSG00000033389:Arhgap44	1700086D15Rik	0.181534
chr5	139418018	139419590	3670	3236.22	5.27698	1.31328e-07	1.57044e-06	chr5	139417151	139423832	ENSMUSG00000053647:Gper1;H3K27ac_AMF_siCtrl_Selected;ENSMUSG00000053647:Gper1;H3K4me3_Selected	Gper1	0.181468
chr10	80347369	80349005	2478	2185.78	4.20344	2.62892e-05	0.000163026	chr10	80347569	80356559	H3K4me3_Selected;ENSMUSG00000043822:Adamtsl5;ENSMUSG00000035486:Plk5	Adamtsl5	0.181029
chr2	29817355	29818494	3027	2670.33	4.72947	2.25105e-06	1.94077e-05	chr2	29814075	29821145	ENSMUSG00000069020:Urm1;H3K27ac_AMF_siCtrl_Selected;ENSMUSG00000069020:Urm1;H3K4me3_Selected;H3K4me3_Selected	Urm1	0.180872
chrX	155622449	155624547	1579	1393.52	3.3867	0.000707391	0.00273915	chrX	155618741	155629814	ENSMUSG00000055109:Gm15155;H3K4me3_Selected;ENSMUSG00000041552:Ptchd1	Gm15155	0.180276
chr7	132610161	132611393	2112	1863.92	3.95747	7.57469e-05	0.000405704	chr7	132599537	132611193	ENSMUSG00000048528:Nkx1-2;ENSMUSG00000030946:Lhpp;H3K27ac_AMF_siCtrl_Selected;ENSMUSG00000048528:Nkx1-2;ENSMUSG00000030946:Lhpp;H3K4me3_Selected	Nkx1-2	0.180267
chr7	16815563	16818640	5414	4778.29	6.40826	1.47189e-10	3.6531e-09	chr7	16809884	16822732	H3K4me3_Selected;ENSMUSG00000030374:Strn4;H3K4me3_Selected;ENSMUSG00000048920:Fkrp;H3K4me3_Selected;ENSMUSG00000030374:Strn4;H3K27ac_AMF_siCtrl_Selected;ENSMUSG00000048920:Fkrp	Strn4	0.180199
chr7	46676457	46677705	2272	2005.4	3.95324	7.70987e-05	0.0004123	chr7	46672437	46678537	ENSMUSG00000040046:Tph1;H3K27ac_AMF_siCtrl_Selected	Tph1	0.180074
chr13	49146976	49148433	2276	2008.94	3.95315	7.71304e-05	0.0004123	chr13	49147176	49154014	H3K4me3_Selected;ENSMUSG00000037989:Wnk2	Wnk2	0.18007
chr6	83107424	83109979	3642	3215	5.23177	1.67893e-07	1.93514e-06	chr6	83103040	83116420	ENSMUSG00000030037:Mrpl53;H3K27ac_AMF_siCtrl_Selected;ENSMUSG00000030036:Mogs;ENSMUSG00000030037:Mrpl53;H3K4me3_Selected;ENSMUSG00000030036:Mogs;H3K4me3_Selected	Mrpl53	0.179911
chr1	186704901	186707027	9923	8760.8	7.90032	2.78195e-15	1.74411e-13	chr1	186705101	186711989	H3K27ac_AMF_siCtrl_Selected;ENSMUSG00000039239:Tgfb2;H3K4me3_Selected;ENSMUSG00000039239:Tgfb2	Tgfb2	0.179714
chr16	18126941	18128312	3357	2963.89	4.87872	1.06778e-06	1.0001e-05	chr16	18121642	18128112	ENSMUSG00000043811:Rtn4r;H3K4me3_Selected	Rtn4r	0.179682
chr5	139323499	139326097	5532	4884.4	6.38772	1.68373e-10	4.04915e-09	chr5	139323699	139331622	H3K4me3_Selected;ENSMUSG00000056413:Adap1	Adap1	0.17962
chr14	32321541	32322810	2319	2047.84	4.16571	3.10389e-05	0.000188493	chr14	32316019	32322610	ENSMUSG00000021913:Ogdhl;H3K4me3_Selected	Ogdhl	0.179399
chr17	56295735	56297062	4369	3858.71	5.58892	2.28485e-08	3.33982e-07	chr17	56290411	56296862	ENSMUSG00000024197:Plin3;H3K27ac_AMF_siCtrl_Selected	Plin3	0.179184
chr11	100544714	100546226	5193	4587.3	6.16889	6.87716e-10	1.43996e-08	chr11	100539607	100546026	ENSMUSG00000006784:Ttc25;H3K4me3_Selected	Ttc25	0.178922
chr5	76588165	76589797	4784	4226.54	5.94382	2.78452e-09	5.12749e-08	chr5	76582698	76589597	ENSMUSG00000036403:Cep135;H3K27ac_AMF_siCtrl_Selected;ENSMUSG00000036403:Cep135;H3K4me3_Selected	Cep135	0.178739
chr4	108779637	108782039	7045	6224.87	7.00769	2.42291e-12	8.78891e-11	chr4	108779837	108786798	H3K27ac_AMF_siCtrl_Selected;ENSMUSG00000034557:Zfyve9;H3K4me3_Selected;ENSMUSG00000034557:Zfyve9	Zfyve9	0.178556
chr14	108912807	108914545	1597	1411.21	3.35211	0.000801987	0.0030542	chr14	108913007	108920239	H3K4me3_Selected;ENSMUSG00000075478:Slitrk1	Slitrk1	0.178436
chr13	35026582	35027492	408	360.759	2.44368	0.0145383	0.0350174	chr13	35026782	35033094	H3K4me3_Selected;ENSMUSG00000021417:Eci2	Eci2	0.177532
chr7	97417059	97418025	704	622.487	2.44368	0.0145383	0.0350174	chr7	97417259	97423730	H3K4me3_Selected;ENSMUSG00000035686:Thrsp	Thrsp	0.177532
chr13	46268116	46269825	968	855.92	2.44368	0.0145383	0.0350174	chr13	46267721	46273821	ENSMUSG00000063529:Stmnd1;H3K4me3_Selected	Stmnd1	0.177532
chr7	67758702	67760274	3988	3526.25	5.34959	8.81547e-08	1.11437e-06	chr7	67758902	67765742	H3K4me3_Selected;ENSMUSG00000030554:Synm	Synm	0.177532
chr3	88774307	88775686	436	385.517	2.44368	0.0145383	0.0350174	chr3	88774507	88781164	H3K27ac_AMF_siCtrl_Selected;ENSMUSG00000068923:Syt11;H3K4me3_Selected;ENSMUSG00000068923:Syt11	Syt11	0.177532
chr15	78803136	78804843	1340	1184.85	2.97551	0.00292498	0.00911881	chr15	78802942	78809042	ENSMUSG00000033170:Card10;H3K4me3_Selected	Card10	0.177532
chrX	152015402	152017377	3578	3165.49	4.93595	7.97623e-07	7.72145e-06	chrX	152010428	152022295	ENSMUSG00000041133:Smc1a;H3K4me3_Selected;ENSMUSG00000025257:Ribc1	Smc1a	0.176726
chr6	136834165	136836438	4453	3940.06	5.66227	1.49382e-08	2.30141e-07	chr6	136821626	136834233	ENSMUSG00000047515:BC049715;H3K27ac_AMF_siCtrl_Selected;ENSMUSG00000030216:Wbp11;ENSMUSG00000047515:BC049715;H3K4me3_Selected;ENSMUSG00000030216:Wbp11	BC049715	0.17656
chr6	136834165	136836438	4453	3940.06	5.66227	1.49382e-08	2.30141e-07	chr6	136834365	136841452	H3K27ac_AMF_siCtrl_Selected;ENSMUSG00000043298:Smco3;H3K4me3_Selected;ENSMUSG00000043298:Smco3	Smco3	0.17656
chr4	136834779	136837065	5924	5241.62	6.45685	1.06904e-10	2.72819e-09	chr4	136834979	136841988	H3K27ac_AMF_siCtrl_Selected;ENSMUSG00000028664:Ephb2;H3K4me3_Selected;ENSMUSG00000028664:Ephb2;H3K4me3_Selected	Ephb2	0.176558
chr3	89434834	89435547	1295	1145.94	2.9567	0.00310946	0.00958919	chr3	89411238	89436806	H3K27ac_AMF_siCtrl_Selected;ENSMUSG00000042642:Flad1;ENSMUSG00000042626:Shc1;H3K27ac_AMF_siCtrl_Selected;ENSMUSG00000028044:Cks1b;H3K27ac_AMF_siCtrl_Selected;ENSMUSG00000047824:Pygo2;H3K4me3_Selected;ENSMUSG00000042642:Flad1;ENSMUSG00000042626:Shc1;H3K4me3_Selected;ENSMUSG00000028044:Cks1b;ENSMUSG00000047824:Pygo2;H3K4me3_Selected;ENSMUSG00000042613:Pbxip1;ENSMUSG00000042613:Pbxip1;H3K27ac_AMF_si…	Flad1	0.176418
chr10	79716257	79718492	6965	6164.74	6.91063	4.82515e-12	1.61995e-10	chr10	79710634	79718292	ENSMUSG00000020331:Hcn2;H3K27ac_AMF_siCtrl_Selected;H3K27ac_AMF_siCtrl_Selected;ENSMUSG00000020331:Hcn2;H3K4me3_Selected	Hcn2	0.176083
chr1	127864803	127866405	5338	4725.24	6.25627	3.94297e-10	8.85413e-09	chr1	127862773	127869255	ENSMUSG00000036104:Rab3gap1;H3K27ac_AMF_siCtrl_Selected;ENSMUSG00000036104:Rab3gap1;H3K4me3_Selected	Rab3gap1	0.175911
chr8	27085122	27086232	1518	1344.01	2.94343	0.00324597	0.0099283	chr8	27079583	27086032	ENSMUSG00000031486:Adgra2;H3K4me3_Selected	Adgra2	0.175632
chr1	136350080	136352041	2704	2394.45	4.2389	2.24613e-05	0.000141884	chr1	136344484	136352104	H3K27ac_AMF_siCtrl_Selected;ENSMUSG00000041570:Camsap2;H3K27ac_AMF_siCtrl_Selected;H3K4me3_Selected;ENSMUSG00000041570:Camsap2	Camsap2	0.175399
chr17	37211672	37213506	1294	1145.94	2.93788	0.00330464	0.0100765	chr17	37211767	37217867	ENSMUSG00000049561:Olfr95;H3K27ac_AMF_siCtrl_Selected;ENSMUSG00000049561:Olfr95;H3K4me3_Selected	Olfr95	0.175304
chrX	166238447	166240369	2572	2277.74	4.23627	2.27267e-05	0.000143477	chrX	166232911	166240169	ENSMUSG00000031342:Gpm6b;H3K27ac_AMF_siCtrl_Selected;ENSMUSG00000031342:Gpm6b;H3K4me3_Selected	Gpm6b	0.17529
chr11	87086034	87087351	2184	1934.66	3.83956	0.000123253	0.000615752	chr11	87086234	87092774	H3K4me3_Selected;ENSMUSG00000020495:Smg8	Smg8	0.174892
chr1	155557398	155559093	4451	3943.6	5.59988	2.14505e-08	3.16965e-07	chr1	155552120	155558893	ENSMUSG00000033701:Acbd6;H3K27ac_AMF_siCtrl_Selected;ENSMUSG00000033701:Acbd6;H3K4me3_Selected	Acbd6	0.174618
chr3	59342851	59344849	1752	1552.68	3.27327	0.00106311	0.0038719	chr3	59343051	59350394	H3K4me3_Selected;ENSMUSG00000036334:Igsf10	Igsf10	0.174242
chr1	153549094	153551397	2183	1934.66	3.82507	0.000130735	0.000648326	chr1	153549294	153556045	H3K4me3_Selected;ENSMUSG00000042684:Npl	Npl	0.174231
chr2	5844152	5845887	5555	4923.31	6.19418	5.85891e-10	1.25833e-08	chr2	5839019	5851164	ENSMUSG00000025817:Nudt5;H3K27ac_AMF_siCtrl_Selected;ENSMUSG00000039128:Cdc123;ENSMUSG00000025817:Nudt5;H3K4me3_Selected;ENSMUSG00000039128:Cdc123	Nudt5	0.17416
chr7	143504801	143507182	1927	1708.3	3.52978	0.000415905	0.00175249	chr7	143502441	143508541	ENSMUSG00000010760:Phlda2;H3K27ac_AMF_siCtrl_Selected	Phlda2	0.173793
chr10	80412149	80414000	9595	8506.14	7.63945	2.18152e-14	1.15984e-12	chr10	80405885	80413800	H3K27ac_AMF_siCtrl_Selected;ENSMUSG00000020163:Uqcr11;H3K27ac_AMF_siCtrl_Selected;H3K4me3_Selected;ENSMUSG00000020163:Uqcr11;H3K4me3_Selected	Uqcr11	0.173778
chrX	53607167	53608972	1919	1701.23	3.52946	0.000416402	0.0017539	chrX	53602032	53608772	ENSMUSG00000051851:Cxx1c;H3K4me3_Selected	Cxx1c	0.173778
chr7	110017858	110019441	4544	4028.48	5.57127	2.52895e-08	3.63297e-07	chr7	110012425	110019241	ENSMUSG00000066232:Ipo7;H3K27ac_AMF_siCtrl_Selected;ENSMUSG00000066232:Ipo7;H3K4me3_Selected	Ipo7	0.173727
chr16	20240412	20241723	4735	4198.25	5.77241	7.81455e-09	1.29995e-07	chr16	20240612	20247358	H3K27ac_AMF_siCtrl_Selected;ENSMUSG00000041205:Map6d1;H3K4me3_Selected;ENSMUSG00000041205:Map6d1	Map6d1	0.173576
chr15	102258251	102260075	2900	2571.3	4.38289	1.17113e-05	7.9837e-05	chr15	102257417	102263517	ENSMUSG00000001288:Rarg;H3K27ac_AMF_siCtrl_Selected;ENSMUSG00000001288:Rarg;H3K4me3_Selected	Rarg	0.173557
chr6	77241651	77243595	1707	1513.78	3.25579	0.00113076	0.00408263	chr6	77236689	77243395	ENSMUSG00000060780:Lrrtm1;H3K27ac_AMF_siCtrl_Selected;ENSMUSG00000060780:Lrrtm1;H3K4me3_Selected	Lrrtm1	0.173312
chr4	116016778	116018344	3872	3434.29	5.21516	1.8366e-07	2.10106e-06	chr4	116016978	116023926	H3K27ac_AMF_siCtrl_Selected;ENSMUSG00000034171:Faah;H3K4me3_Selected;ENSMUSG00000034171:Faah	Faah	0.173068
chr7	24461279	24463626	921	817.014	2.37881	0.0173688	0.0404775	chr7	24452197	24463426	ENSMUSG00000062028:Irgc1;ENSMUSG00000046223:Plaur;H3K4me3_Selected	Irgc1	0.17284
chr6	88639764	88640819	307	272.338	2.37881	0.0173688	0.0404775	chr6	88637850	88643950	ENSMUSG00000033182:Kbtbd12;H3K4me3_Selected	Kbtbd12	0.17284
chrX	136867799	136869088	913	809.94	2.37824	0.0173956	0.0405137	chrX	136867999	136874755	H3K4me3_Selected;ENSMUSG00000043463:Rab9b	Rab9b	0.172799
chr17	56668041	56669280	6634	5885.33	6.62424	3.49044e-11	9.98875e-10	chr17	56667225	56674159	ENSMUSG00000002372:Ranbp3;H3K27ac_AMF_siCtrl_Selected;H3K27ac_AMF_siCtrl_Selected;ENSMUSG00000002372:Ranbp3;H3K4me3_Selected;H3K4me3_Selected	Ranbp3	0.172755
chr7	46919261	46920577	2986	2649.11	4.51643	6.28907e-06	4.672e-05	chr7	46919461	46925969	H3K27ac_AMF_siCtrl_Selected;ENSMUSG00000014402:Tsg101;H3K4me3_Selected;ENSMUSG00000014402:Tsg101	Tsg101	0.172708
chr6	55202712	55204389	9739	8640.54	7.58996	3.19993e-14	1.65269e-12	chr6	55197383	55204189	ENSMUSG00000038022:Fam188b;H3K27ac_AMF_siCtrl_Selected;ENSMUSG00000038022:Fam188b;H3K4me3_Selected	Fam188b	0.172652
chr4	119634088	119635573	873	774.572	2.37524	0.0175373	0.0408	chr4	119631704	119637804	ENSMUSG00000023247:Guca2a;H3K27ac_AMF_siCtrl_Selected	Guca2a	0.172583
chr6	129532326	129535229	4018	3565.15	5.19848	2.00923e-07	2.27238e-06	chr6	129527160	129535029	ENSMUSG00000030161:Gabarapl1;H3K27ac_AMF_siCtrl_Selected;ENSMUSG00000030161:Gabarapl1;H3K4me3_Selected	Gabarapl1	0.172514
chr2	32718408	32719465	7595	6741.25	6.97444	3.071e-12	1.0885e-10	chr2	32712106	32721155	H3K27ac_AMF_siCtrl_Selected;ENSMUSG00000009555:Cdk9;ENSMUSG00000059013:Sh2d3c;H3K27ac_AMF_siCtrl_Selected;H3K4me3_Selected;ENSMUSG00000009555:Cdk9;ENSMUSG00000059013:Sh2d3c	Cdk9	0.172034
chr11	33992767	33994207	785	696.761	2.36759	0.0179045	0.0415651	chr11	33992967	33999152	H3K4me3_Selected;ENSMUSG00000053519:Kcnip1	Kcnip1	0.172029
chr7	127448092	127450143	4447	3947.13	5.51667	3.45481e-08	4.79167e-07	chr7	127448292	127459711	H3K27ac_AMF_siCtrl_Selected;ENSMUSG00000048921:Zfp689;ENSMUSG00000030822:Prr14;H3K4me3_Selected;ENSMUSG00000048921:Zfp689;ENSMUSG00000030822:Prr14	Zfp689	0.172027
chr3	142559406	142561233	6204	5506.89	6.44792	1.13396e-10	2.8803e-09	chr3	142554026	142561033	ENSMUSG00000028268:Gbp3;H3K27ac_AMF_siCtrl_Selected;ENSMUSG00000028268:Gbp3;H3K4me3_Selected	Gbp3	0.171962
chr11	101066725	101067605	1032	916.046	2.36651	0.0179568	0.0416775	chr11	101064012	101070660	ENSMUSG00000001751:Naglu;H3K27ac_AMF_siCtrl_Selected;ENSMUSG00000001751:Naglu;H3K4me3_Selected;H3K4me3_Selected	Naglu	0.171951
chr1	187214910	187216389	3064	2719.84	4.49514	6.95234e-06	5.10874e-05	chr1	187209508	187221465	ENSMUSG00000039210:Gpatch2;H3K27ac_AMF_siCtrl_Selected;ENSMUSG00000026611:Spata17;ENSMUSG00000039210:Gpatch2;H3K4me3_Selected;ENSMUSG00000026611:Spata17	Gpatch2	0.171893
chr4	116876408	116878890	7709	6843.82	6.96261	3.34026e-12	1.16117e-10	chr4	116871376	116878690	ENSMUSG00000033948:Zswim5;H3K27ac_AMF_siCtrl_Selected;ENSMUSG00000033948:Zswim5;H3K4me3_Selected	Zswim5	0.171742
chr17	25823233	25824139	984	873.604	2.36275	0.0181398	0.0420394	chr17	25817627	25829377	ENSMUSG00000025737:Wdr24;ENSMUSG00000025736:Jmjd8;H3K27ac_AMF_siCtrl_Selected;ENSMUSG00000025737:Wdr24;ENSMUSG00000025736:Jmjd8;H3K4me3_Selected;H3K4me3_Selected	Wdr24	0.171679
chr4	99828623	99830541	2434	2161.02	3.98554	6.73262e-05	0.000366208	chr4	99823198	99830341	ENSMUSG00000073791:Efcab7;H3K27ac_AMF_siCtrl_Selected;ENSMUSG00000073791:Efcab7;H3K4me3_Selected	Efcab7	0.171617
chr7	133782891	133783600	243	215.748	2.36175	0.0181887	0.0421077	chr7	133782626	133788726	ENSMUSG00000030986:Dhx32;H3K4me3_Selected	Dhx32	0.171607
chr4	149585805	149587325	2621	2327.25	4.14458	3.4043e-05	0.000203555	chr4	149580468	149587125	ENSMUSG00000039953:Clstn1;H3K4me3_Selected	Clstn1	0.17149
chr4	149103729	149104937	1649	1464.26	3.22023	0.00128087	0.00453256	chr4	149098146	149105876	ENSMUSG00000028974:Dffa;H3K27ac_AMF_siCtrl_Selected;ENSMUSG00000028975:Pex14;ENSMUSG00000028974:Dffa;H3K4me3_Selected;ENSMUSG00000028975:Pex14;H3K4me3_Selected	Dffa	0.171421
chr11	116918274	116919600	3278	2910.83	4.65399	3.25568e-06	2.65298e-05	chr11	116912863	116919400	ENSMUSG00000043857:Mgat5b;H3K4me3_Selected	Mgat5b	0.171383
chr4	44980737	44982367	5377	4774.76	6.09544	1.09138e-09	2.188e-08	chr4	44975395	44982167	ENSMUSG00000035637:Grhpr;H3K27ac_AMF_siCtrl_Selected;ENSMUSG00000035637:Grhpr;H3K4me3_Selected	Grhpr	0.171374
chr2	30132600	30134753	5807	5156.74	6.26643	3.69415e-10	8.38217e-09	chr2	30123650	30134553	H3K27ac_AMF_siCtrl_Selected;ENSMUSG00000039686:Zer1;ENSMUSG00000039678:Tbc1d13;H3K27ac_AMF_siCtrl_Selected;H3K4me3_Selected;ENSMUSG00000039686:Zer1;ENSMUSG00000039678:Tbc1d13;H3K4me3_Selected	Zer1	0.171334
chr6	88445409	88447123	3688	3275.13	4.98146	6.31061e-07	6.23775e-06	chr6	88445609	88452539	H3K27ac_AMF_siCtrl_Selected;ENSMUSG00000033216:Eefsec;H3K4me3_Selected;ENSMUSG00000033216:Eefsec	Eefsec	0.171286
chr6	113194439	113196000	2636	2341.4	4.13227	3.59204e-05	0.000213476	chr6	113194639	113201384	H3K27ac_AMF_siCtrl_Selected;ENSMUSG00000042873:Lhfpl4;H3K4me3_Selected;ENSMUSG00000042873:Lhfpl4	Lhfpl4	0.170979
chr6	113530788	113532056	1298	1153.02	2.86314	0.00419471	0.0123028	chr6	113525682	113537652	ENSMUSG00000034023:Fancd2;H3K27ac_AMF_siCtrl_Selected;ENSMUSG00000030286:Emc3;ENSMUSG00000034023:Fancd2;H3K4me3_Selected;ENSMUSG00000030286:Emc3	Fancd2	0.170878
chr1	132740650	132742655	6314	5609.46	6.40045	1.54915e-10	3.78425e-09	chr1	132740850	132747797	H3K27ac_AMF_siCtrl_Selected;ENSMUSG00000026442:Nfasc;H3K4me3_Selected;ENSMUSG00000026442:Nfasc	Nfasc	0.170693
chr6	136860655	136861941	1210	1075.2	2.345	0.0190269	0.0437493	chr6	136857633	136863733	ENSMUSG00000030217:Art4;H3K4me3_Selected	Art4	0.170396
chrX	137037548	137038760	963	855.92	2.34037	0.0192646	0.0442078	chrX	137037748	137050307	H3K4me3_Selected;ENSMUSG00000044348:Slc25a53;ENSMUSG00000042595:Fam199x;H3K4me3_Selected	Slc25a53	0.170061
chr1	180725169	180726937	8026	7133.84	6.89206	5.49912e-12	1.8184e-10	chr1	180719913	180726737	H3K27ac_AMF_siCtrl_Selected;ENSMUSG00000026499:Acbd3;H3K27ac_AMF_siCtrl_Selected;ENSMUSG00000026499:Acbd3;H3K4me3_Selected	Acbd3	0.170002
chr19	57452236	57453815	2292	2037.23	3.94807	7.87826e-05	0.000419272	chr19	57446906	57453615	ENSMUSG00000025086:Trub1;H3K27ac_AMF_siCtrl_Selected;ENSMUSG00000025086:Trub1;H3K4me3_Selected	Trub1	0.169998
chr15	79891236	79893073	3732	3317.57	4.93893	7.8553e-07	7.61382e-06	chr15	79885659	79892873	ENSMUSG00000009585:Apobec3;H3K27ac_AMF_siCtrl_Selected;ENSMUSG00000009585:Apobec3;H3K4me3_Selected	Apobec3	0.169821
chr7	121981033	121982400	1293	1149.48	2.84395	0.00445579	0.012953	chr7	121981233	121987711	H3K4me3_Selected;ENSMUSG00000034951:Cog7	Cog7	0.169743
chr2	130628960	130630749	2574	2288.35	4.10156	4.10376e-05	0.000239814	chr2	130629160	130636038	H3K27ac_AMF_siCtrl_Selected;ENSMUSG00000079043:Fastkd5;ENSMUSG00000027300:Ubox5;H3K4me3_Selected;ENSMUSG00000079043:Fastkd5;ENSMUSG00000027300:Ubox5	Fastkd5	0.169706
chr7	45700315	45701572	2021	1796.72	3.44673	0.000567413	0.00227563	chr7	45693867	45707952	ENSMUSG00000003273:Car11;ENSMUSG00000040364:Sec1;ENSMUSG00000059824:Dbp;H3K27ac_AMF_siCtrl_Selected;ENSMUSG00000003273:Car11;ENSMUSG00000040364:Sec1;ENSMUSG00000059824:Dbp;H3K4me3_Selected;H3K4me3_Selected	Car11	0.169701
chr13	58112836	58114331	1985	1764.89	3.44386	0.000573479	0.00229519	chr13	58113036	58119592	H3K4me3_Selected;ENSMUSG00000014164:Klhl3	Klhl3	0.169559
chr1	156838016	156839465	3922	3487.34	5.10658	3.28042e-07	3.49161e-06	chr1	156832562	156839265	ENSMUSG00000033544:Angptl1;H3K4me3_Selected	Angptl1	0.169462
chr8	119439774	119441257	3711	3299.89	4.92644	8.37397e-07	8.05178e-06	chr8	119439974	119447386	H3K4me3_Selected;ENSMUSG00000031837:Necab2;H3K4me3_Selected	Necab2	0.169391
chr19	46041540	46042918	3138	2790.58	4.42696	9.55698e-06	6.70906e-05	chr19	46038661	46051214	H3K27ac_AMF_siCtrl_Selected;ENSMUSG00000055491:Pprc1;H3K27ac_AMF_siCtrl_Selected;H3K4me3_Selected;ENSMUSG00000055491:Pprc1;H3K4me3_Selected;H3K4me3_Selected;ENSMUSG00000025223:Ldb1	Pprc1	0.16928
chr8	104441863	104443570	3472	3087.68	4.72787	2.26885e-06	1.95302e-05	chr8	104442063	104449047	H3K27ac_AMF_siCtrl_Selected;ENSMUSG00000035770:Dync1li2;H3K4me3_Selected;ENSMUSG00000035770:Dync1li2	Dync1li2	0.169245
chr15	79228779	79230224	3917	3483.8	5.09524	3.48295e-07	3.67114e-06	chr15	79223173	79230024	ENSMUSG00000068206:Pick1;H3K27ac_AMF_siCtrl_Selected;H3K27ac_AMF_siCtrl_Selected;ENSMUSG00000068206:Pick1;H3K4me3_Selected;H3K4me3_Selected	Pick1	0.169085
chr18	35552551	35554441	3221	2864.85	4.59072	4.41724e-06	3.4492e-05	chr18	35547404	35554241	ENSMUSG00000099703:Gm28285;H3K27ac_AMF_siCtrl_Selected;ENSMUSG00000099703:Gm28285;H3K4me3_Selected	Gm28285	0.169047
chr18	12740504	12742151	4557	4053.24	5.41973	5.9689e-08	7.84711e-07	chr18	12735324	12741951	ENSMUSG00000024430:Cabyr;H3K4me3_Selected	Cabyr	0.169009
chr11	101465440	101466593	3364	2992.18	4.58891	4.45563e-06	3.46919e-05	chr11	101465640	101473150	H3K4me3_Selected;ENSMUSG00000034993:Vat1;H3K4me3_Selected;ENSMUSG00000034993:Vat1;H3K27ac_AMF_siCtrl_Selected;H3K27ac_AMF_siCtrl_Selected	Vat1	0.16898
chr6	52157898	52161584	9662	8594.56	7.42499	1.12785e-13	5.461e-12	chr6	52158098	52164317	H3K27ac_AMF_siCtrl_Selected;ENSMUSG00000029844:Hoxa1;H3K4me3_Selected;ENSMUSG00000029844:Hoxa1	Hoxa1	0.168897
chr1	55224854	55227065	4485	3989.58	5.41535	6.11693e-08	8.00855e-07	chr1	55225054	55239541	H3K27ac_AMF_siCtrl_Selected;ENSMUSG00000025978:Rftn2;ENSMUSG00000046994:Mars2;H3K27ac_AMF_siCtrl_Selected;H3K4me3_Selected;ENSMUSG00000025978:Rftn2;ENSMUSG00000046994:Mars2;H3K4me3_Selected	Rftn2	0.168873
chr15	102524752	102525728	1153	1025.69	2.32293	0.0201827	0.0459395	chr15	102524842	102530942	ENSMUSG00000023052:Npff;H3K27ac_AMF_siCtrl_Selected	Npff	0.1688
chr10	68282322	68283695	3641	3239.76	4.89905	9.63006e-07	9.13802e-06	chr10	68278626	68284726	ENSMUSG00000019947:Arid5b;H3K27ac_AMF_siCtrl_Selected	Arid5b	0.168447
chr6	88873852	88875656	5592	4976.36	5.98555	2.15656e-09	4.08203e-08	chr6	88874052	88881044	H3K4me3_Selected;ENSMUSG00000033152:Podxl2	Podxl2	0.168274
chr4	152007375	152011050	14398	12814	7.39187	1.44779e-13	6.59778e-12	chr4	152002803	152010850	ENSMUSG00000073700:Klhl21;H3K27ac_AMF_siCtrl_Selected;ENSMUSG00000073700:Klhl21;H3K4me3_Selected	Klhl21	0.168144
chr1	167597604	167598788	747	664.929	2.3106	0.0208551	0.0472124	chr1	167592384	167598588	ENSMUSG00000015843:Rxrg;H3K4me3_Selected	Rxrg	0.167907
chr9	50752333	50754604	4732	4212.4	5.58089	2.39288e-08	3.47433e-07	chr9	50746421	50758354	ENSMUSG00000032062:2310030G06Rik;ENSMUSG00000032060:Cryab;ENSMUSG00000038086:Hspb2;H3K27ac_AMF_siCtrl_Selected;ENSMUSG00000032062:2310030G06Rik;ENSMUSG00000032060:Cryab;ENSMUSG00000038086:Hspb2;H3K4me3_Selected	2310030G06Rik	0.167809
chr8	75093201	75094332	2872	2557.15	4.23073	2.32939e-05	0.000146887	chr8	75087591	75094132	ENSMUSG00000005413:Hmox1;H3K4me3_Selected	Hmox1	0.16752
chr7	44895132	44896727	5839	5199.18	6.12437	9.10409e-10	1.86307e-08	chr7	44890079	44898397	ENSMUSG00000011658:Fuz;H3K27ac_AMF_siCtrl_Selected;ENSMUSG00000002968:Med25;H3K27ac_AMF_siCtrl_Selected;ENSMUSG00000011658:Fuz;H3K4me3_Selected;ENSMUSG00000002968:Med25;H3K4me3_Selected	Fuz	0.167437
chr15	77933481	77934976	6179	5503.35	6.26459	3.73803e-10	8.44639e-09	chr15	77928328	77935006	H3K27ac_AMF_siCtrl_Selected;ENSMUSG00000005354:Txn2;H3K27ac_AMF_siCtrl_Selected;H3K4me3_Selected;ENSMUSG00000005354:Txn2	Txn2	0.167063
chr17	56139281	56142885	10224	9107.41	7.33491	2.21877e-13	9.78242e-12	chr17	56139481	56146343	H3K27ac_AMF_siCtrl_Selected;ENSMUSG00000001227:Sema6b;H3K4me3_Selected;ENSMUSG00000001227:Sema6b	Sema6b	0.166847
chr11	94653248	94654745	3009	2680.94	4.35562	1.32691e-05	8.91128e-05	chr11	94647767	94659964	ENSMUSG00000024414:Mrpl27;H3K27ac_AMF_siCtrl_Selected;ENSMUSG00000039055:Eme1;ENSMUSG00000024414:Mrpl27;H3K4me3_Selected;ENSMUSG00000039055:Eme1	Mrpl27	0.166546
chr4	63402414	63404064	5327	4746.46	5.92163	3.18771e-09	5.80099e-08	chr4	63402614	63410941	H3K27ac_AMF_siCtrl_Selected;ENSMUSG00000039158:Akna;H3K27ac_AMF_siCtrl_Selected;H3K4me3_Selected;ENSMUSG00000039158:Akna;H3K4me3_Selected	Akna	0.16647
chr6	48046988	48049317	6355	5662.51	6.24167	4.32927e-10	9.60231e-09	chr6	48047188	48054911	H3K27ac_AMF_siCtrl_Selected;ENSMUSG00000071477:Zfp777;H3K4me3_Selected;ENSMUSG00000071477:Zfp777	Zfp777	0.166451
chr14	70442368	70444236	3739	3331.72	4.83921	1.30356e-06	1.20635e-05	chr14	70442568	70449471	H3K27ac_AMF_siCtrl_Selected;ENSMUSG00000000776:Polr3d;H3K4me3_Selected;ENSMUSG00000000776:Polr3d	Polr3d	0.166385
chr6	29278320	29279557	2818	2511.17	4.20029	2.66573e-05	0.000165026	chr6	29273593	29279693	ENSMUSG00000079652:Fam71f2;H3K27ac_AMF_siCtrl_Selected	Fam71f2	0.166313
chr1	90908910	90910462	2425	2161.02	3.86182	0.000112545	0.000569602	chr1	90909085	90915962	ENSMUSG00000026303:Mlph;H3K27ac_AMF_siCtrl_Selected;ENSMUSG00000026303:Mlph;H3K4me3_Selected;H3K4me3_Selected	Mlph	0.166272
chr10	41071542	41072465	508	452.718	2.28722	0.0221832	0.0496798	chr10	41071742	41078285	H3K4me3_Selected;ENSMUSG00000046922:Gpr6	Gpr6	0.166217
chrX	48255968	48257528	1897	1690.62	3.37506	0.000737991	0.00284242	chrX	48250862	48257328	ENSMUSG00000063785:Utp14a;H3K4me3_Selected	Utp14a	0.166169
chr14	105675874	105677508	754	672.003	2.28556	0.0222799	0.0498653	chr14	105675828	105681928	ENSMUSG00000060143:Gm10076;H3K4me3_Selected	Gm10076	0.166097
chr1	135145948	135149109	12877	11477.1	7.29935	2.89172e-13	1.24459e-11	chr1	135140824	135148909	ENSMUSG00000026426:Arl8a;H3K27ac_AMF_siCtrl_Selected;ENSMUSG00000026426:Arl8a;H3K4me3_Selected	Arl8a	0.166038
chr16	36040565	36041916	2750	2451.04	4.19333	2.74894e-05	0.000169216	chr16	36035190	36041716	ENSMUSG00000034379:Wdr5b;H3K4me3_Selected	Wdr5b	0.166036
chr16	28445800	28447614	2944	2624.35	4.33663	1.44686e-05	9.6156e-05	chr16	28445127	28451227	ENSMUSG00000022523:Fgf12;H3K4me3_Selected	Fgf12	0.165818
chr8	94837499	94839175	4535	4042.63	5.31694	1.05527e-07	1.2962e-06	chr8	94832321	94844358	ENSMUSG00000031782:Coq9;H3K4me3_Selected;ENSMUSG00000031781:Ciapin1	Coq9	0.165809
chr17	25795151	25797532	14604	13019.2	7.28563	3.20181e-13	1.35652e-11	chr17	25780580	25810203	ENSMUSG00000071202:Ccdc78;H3K27ac_AMF_siCtrl_Selected;ENSMUSG00000061046:Haghl;H3K27ac_AMF_siCtrl_Selected;ENSMUSG00000057411:Fam173a;H3K27ac_AMF_siCtrl_Selected;ENSMUSG00000002274:Metrn;H3K27ac_AMF_siCtrl_Selected;ENSMUSG00000025738:Fbxl16;H3K27ac_AMF_siCtrl_Selected;ENSMUSG00000071202:Ccdc78;H3K4me3_Selected;ENSMUSG00000061046:Haghl;H3K4me3_Selected;ENSMUSG00000057411:Fam173a;H3K4me3_Selected;E…	Ccdc78	0.165726
chr2	30357361	30359754	6354	5666.05	6.19946	5.66583e-10	1.21928e-08	chr2	30357561	30365625	H3K4me3_Selected;ENSMUSG00000026858:Fam73b;ENSMUSG00000026860:Sh3glb2;H3K4me3_Selected;ENSMUSG00000026858:Fam73b;ENSMUSG00000026860:Sh3glb2;H3K27ac_AMF_siCtrl_Selected	Fam73b	0.165323
chr6	100670100	100671588	2815	2511.17	4.16156	3.16082e-05	0.000191628	chr6	100670300	100677157	H3K4me3_Selected;ENSMUSG00000035378:Shq1	Shq1	0.164776
chr9	44318561	44321231	7730	6896.87	6.67004	2.55734e-11	7.43617e-10	chr9	44318761	44327501	H3K4me3_Selected;ENSMUSG00000032120:C2cd2l;ENSMUSG00000032123:Dpagt1;H3K4me3_Selected	C2cd2l	0.164526
chrX	153036077	153038356	2053	1832.09	3.60593	0.000311043	0.00136114	chrX	153036277	153043575	H3K4me3_Selected;ENSMUSG00000047238:Mageh1	Mageh1	0.164241
chr4	139129751	139131576	4488	4007.26	5.24138	1.59378e-07	1.85474e-06	chr4	139129951	139137113	H3K27ac_AMF_siCtrl_Selected;ENSMUSG00000050608:Minos1;H3K4me3_Selected;ENSMUSG00000050608:Minos1	Minos1	0.163457
chr11	76178550	76180636	4757	4247.77	5.43277	5.54849e-08	7.34786e-07	chr11	76173671	76185647	ENSMUSG00000069808:Fam57a;H3K4me3_Selected;ENSMUSG00000017288:Vps53	Fam57a	0.163348
chr6	29395815	29397355	2721	2429.82	4.12403	3.72302e-05	0.000220414	chr6	29388085	29397155	H3K4me3_Selected;ENSMUSG00000058831:Opn1sw;ENSMUSG00000029769:Ccdc136;H3K4me3_Selected;ENSMUSG00000058831:Opn1sw;ENSMUSG00000029769:Ccdc136;H3K27ac_AMF_siCtrl_Selected	Opn1sw	0.163287
chr11	102696872	102698662	3323	2967.42	4.43444	9.23128e-06	6.50569e-05	chr11	102697072	102703782	H3K27ac_AMF_siCtrl_Selected;ENSMUSG00000020925:Ccdc43;H3K4me3_Selected;ENSMUSG00000020925:Ccdc43	Ccdc43	0.163275
chrX	13279793	13282315	6114	5460.91	6.11161	9.86291e-10	1.99205e-08	chrX	13274970	13282115	ENSMUSG00000000787:Ddx3x;H3K27ac_AMF_siCtrl_Selected;ENSMUSG00000000787:Ddx3x;H3K4me3_Selected	Ddx3x	0.162976
chr7	27837797	27839324	1774	1584.51	3.06131	0.00220368	0.00720129	chr7	27832607	27839124	ENSMUSG00000078779:Zfp59;H3K4me3_Selected	Zfp59	0.162967
chr8	124568877	124570225	3515	3140.73	4.53816	5.67479e-06	4.28016e-05	chr8	124569077	124576211	H3K27ac_AMF_siCtrl_Selected;ENSMUSG00000031980:Agt;ENSMUSG00000031981:Capn9;H3K4me3_Selected;ENSMUSG00000031980:Agt;ENSMUSG00000031981:Capn9;H3K4me3_Selected	Agt	0.162425
chr2	15048778	15049990	2557	2284.81	3.92476	8.68167e-05	0.000455962	chr2	15043395	15049790	ENSMUSG00000017418:Arl5b;H3K27ac_AMF_siCtrl_Selected;ENSMUSG00000017418:Arl5b;H3K4me3_Selected	Arl5b	0.162378
chr5	114090734	114091784	2600	2323.72	3.91753	8.94619e-05	0.000467391	chr5	114090934	114097570	H3K4me3_Selected;ENSMUSG00000042078:Svop	Svop	0.162078
chr4	124801558	124803290	6308	5637.75	6.07745	1.22107e-09	2.41234e-08	chr4	124796104	124803090	ENSMUSG00000028890:Mtf1;H3K27ac_AMF_siCtrl_Selected;ENSMUSG00000028890:Mtf1;H3K4me3_Selected	Mtf1	0.162063
chr14	65663669	65666719	1373	1227.29	2.71075	0.00671322	0.0183775	chr14	65660403	65666519	ENSMUSG00000022032:Scara5;H3K27ac_AMF_siCtrl_Selected	Scara5	0.161856
chr17	24894324	24897011	6124	5475.06	6.06015	1.35992e-09	2.66241e-08	chr17	24880643	24901087	ENSMUSG00000024160:Spsb3;H3K27ac_AMF_siCtrl_Selected;ENSMUSG00000039183:Nubp2;ENSMUSG00000038880:Mrps34;ENSMUSG00000073435:Nme3;H3K27ac_AMF_siCtrl_Selected;ENSMUSG00000073436:Eme2;ENSMUSG00000024160:Spsb3;H3K4me3_Selected;ENSMUSG00000039183:Nubp2;ENSMUSG00000038880:Mrps34;ENSMUSG00000073435:Nme3;H3K4me3_Selected;ENSMUSG00000073436:Eme2	Spsb3	0.161601
chr6	83032981	83035812	13679	12230.5	7.09927	1.25419e-12	4.84089e-11	chr6	83028173	83039471	ENSMUSG00000000693:Loxl3;H3K27ac_AMF_siCtrl_Selected;ENSMUSG00000068335:Dok1;ENSMUSG00000000693:Loxl3;H3K4me3_Selected;ENSMUSG00000068335:Dok1	Loxl3	0.161485
chr6	112945233	112947952	6428	5747.39	6.19129	5.96746e-10	1.27408e-08	chr6	112945433	112953266	H3K27ac_AMF_siCtrl_Selected;ENSMUSG00000030257:Srgap3;H3K4me3_Selected;ENSMUSG00000030257:Srgap3	Srgap3	0.161462
chr1	119097388	119098760	2175	1945.27	3.53578	0.000406579	0.00172121	chr1	119053301	119129379	H3K4me3_Selected;ENSMUSG00000048402:Gli2;H3K4me3_Selected;ENSMUSG00000048402:Gli2;H3K27ac_AMF_siCtrl_Selected;H3K27ac_AMF_siCtrl_Selected	Gli2	0.161044
chr6	89883482	89885047	1542	1379.37	3.02036	0.00252477	0.00809208	chr6	89877622	89884847	ENSMUSG00000068234:Vmn1r44;H3K27ac_AMF_siCtrl_Selected	Vmn1r44	0.160789
chr7	81828445	81830312	7780	6960.54	6.50971	7.52966e-11	2.01149e-09	chr7	81828645	81835431	H3K27ac_AMF_siCtrl_Selected;ENSMUSG00000025103:Btbd1;H3K4me3_Selected;ENSMUSG00000025103:Btbd1	Btbd1	0.160572
chr6	48839844	48842216	9728	8704.21	7.05294	1.75183e-12	6.5745e-11	chr6	48834919	48847496	ENSMUSG00000023367:Tmem176a;H3K27ac_AMF_siCtrl_Selected;ENSMUSG00000029810:Tmem176b;ENSMUSG00000023367:Tmem176a;H3K4me3_Selected;ENSMUSG00000029810:Tmem176b	Tmem176a	0.16043
chr6	87423664	87425052	1340	1198.99	2.68628	0.00722516	0.0195519	chr6	87422994	87429094	ENSMUSG00000030046:Bmp10;H3K4me3_Selected	Bmp10	0.160408
chr4	120404727	120406768	3514	3144.27	4.48157	7.4095e-06	5.40077e-05	chr4	120399281	120406568	ENSMUSG00000000085:Scmh1;H3K27ac_AMF_siCtrl_Selected;ENSMUSG00000000085:Scmh1;H3K4me3_Selected	Scmh1	0.160391
chr6	54038875	54040898	7884	7056.03	6.4894	8.61791e-11	2.25229e-09	chr6	54033554	54040698	ENSMUSG00000004633:Chn2;H3K27ac_AMF_siCtrl_Selected;ENSMUSG00000004633:Chn2;H3K4me3_Selected;H3K4me3_Selected	Chn2	0.160071
chr10	40246287	40248032	4501	4028.48	5.13066	2.88722e-07	3.1409e-06	chr10	40246487	40253036	H3K27ac_AMF_siCtrl_Selected;ENSMUSG00000038510:Rpf2;H3K4me3_Selected;ENSMUSG00000038510:Rpf2	Rpf2	0.16001
chrX	151800466	151801665	1308	1170.7	2.67925	0.0073787	0.0199177	chrX	151794807	151801465	ENSMUSG00000025261:Huwe1;H3K4me3_Selected	Huwe1	0.159991
chr17	24473122	24475195	7396	6621	6.26764	3.66552e-10	8.33463e-09	chr17	24464473	24474995	ENSMUSG00000043445:Pgp;ENSMUSG00000045744:Bricd5;H3K27ac_AMF_siCtrl_Selected;H3K27ac_AMF_siCtrl_Selected;ENSMUSG00000043445:Pgp;ENSMUSG00000045744:Bricd5;H3K4me3_Selected;H3K4me3_Selected	Pgp	0.159697
chr18	24466712	24468265	2864	2564.22	4.02885	5.60507e-05	0.000313202	chr18	24464861	24471109	ENSMUSG00000024273:2700062C07Rik;H3K27ac_AMF_siCtrl_Selected;ENSMUSG00000024273:2700062C07Rik;H3K4me3_Selected;H3K4me3_Selected	2700062C07Rik	0.15951
chr1	156040455	156041388	3492	3126.58	4.45588	8.35489e-06	5.97345e-05	chr1	156029403	156042480	ENSMUSG00000050565:Tor1aip2;H3K27ac_AMF_siCtrl_Selected;ENSMUSG00000026466:Tor1aip1;ENSMUSG00000050565:Tor1aip2;H3K4me3_Selected;ENSMUSG00000026466:Tor1aip1;H3K4me3_Selected	Tor1aip2	0.159467
chr4	138434067	138435428	1821	1630.49	3.23819	0.00120291	0.00430728	chr4	138428671	138435228	ENSMUSG00000041241:Mul1;H3K4me3_Selected	Mul1	0.159424
chr2	37421972	37424239	5696	5100.15	5.83177	5.48425e-09	9.41173e-08	chr2	37422172	37428903	H3K27ac_AMF_siCtrl_Selected;ENSMUSG00000075376:Rc3h2;H3K4me3_Selected;ENSMUSG00000075376:Rc3h2	Rc3h2	0.15941
chr1	183368580	183370496	11433	10239.2	6.9945	2.66207e-12	9.56052e-11	chr1	183368780	183375553	H3K27ac_AMF_siCtrl_Selected;ENSMUSG00000056050:Mia3	Mia3	0.159101
chr18	77773217	77774945	3104	2779.97	4.16023	3.17922e-05	0.000192421	chr18	77767057	77774745	H3K4me3_Selected;ENSMUSG00000041840:Haus1;ENSMUSG00000025428:Atp5a1;H3K4me3_Selected;ENSMUSG00000041840:Haus1;ENSMUSG00000025428:Atp5a1;H3K27ac_AMF_siCtrl_Selected	Haus1	0.159059
chr15	37424389	37425800	2867	2567.76	4.0168	5.89944e-05	0.000327291	chr15	37419554	37425654	ENSMUSG00000022288:4930447A16Rik;H3K27ac_AMF_siCtrl_Selected;ENSMUSG00000022288:4930447A16Rik;H3K4me3_Selected	4930447A16Rik	0.159032
chr3	51408097	51409596	2314	2072.6	3.69227	0.00022226	0.00102232	chr3	51408297	51415248	H3K27ac_AMF_siCtrl_Selected;ENSMUSG00000037152:Ndufc1;ENSMUSG00000063273:Naa15;H3K4me3_Selected;ENSMUSG00000037152:Ndufc1;ENSMUSG00000063273:Naa15	Ndufc1	0.158948
chr6	53820092	53821790	4371	3915.3	5.09309	3.52267e-07	3.70581e-06	chr6	53820292	53826830	H3K27ac_AMF_siCtrl_Selected;ENSMUSG00000043496:Tril;H3K4me3_Selected;ENSMUSG00000043496:Tril	Tril	0.15884
chr10	80322574	80325033	3805	3409.53	4.60521	4.12043e-06	3.24784e-05	chr10	80320179	80335498	H3K27ac_AMF_siCtrl_Selected;ENSMUSG00000020133:2310011J03Rik;ENSMUSG00000035504:Reep6;ENSMUSG00000020131:Pcsk4;H3K4me3_Selected;ENSMUSG00000020133:2310011J03Rik;H3K4me3_Selected;ENSMUSG00000035504:Reep6;H3K4me3_Selected;ENSMUSG00000020131:Pcsk4	2310011J03Rik	0.158323
chr6	53067496	53069274	4278	3833.95	4.93088	8.18589e-07	7.89894e-06	chr6	53067696	53074631	H3K27ac_AMF_siCtrl_Selected;ENSMUSG00000063568:Jazf1;H3K4me3_Selected;ENSMUSG00000063568:Jazf1	Jazf1	0.158104
chr17	23876128	23877997	15689	14062.5	6.94155	3.87826e-12	1.32482e-10	chr17	23874876	23880980	ENSMUSG00000096445:Dcpp1;ENSMUSG00000096278:Dcpp2;H3K27ac_AMF_siCtrl_Selected;ENSMUSG00000096445:Dcpp1;ENSMUSG00000096278:Dcpp2;H3K4me3_Selected	Dcpp1	0.157896
chr1	138962551	138964729	7505	6727.1	6.40003	1.55347e-10	3.78628e-09	chr1	138957435	138964529	ENSMUSG00000056268:Dennd1b;H3K27ac_AMF_siCtrl_Selected;ENSMUSG00000056268:Dennd1b;H3K4me3_Selected	Dennd1b	0.157867
chr7	101347483	101348782	2399	2150.41	3.6662	0.000246184	0.00111911	chr7	101342067	101348582	ENSMUSG00000032812:Arap1;H3K4me3_Selected	Arap1	0.157822
chr9	44129822	44132081	6968	6246.09	6.19287	5.90776e-10	1.26382e-08	chr9	44128469	44135920	ENSMUSG00000032135:Mcam;H3K27ac_AMF_siCtrl_Selected;ENSMUSG00000032135:Mcam;H3K4me3_Selected	Mcam	0.157791
chr3	90555657	90556637	3034	2719.84	4.1247	3.71224e-05	0.000219896	chr3	90554578	90560678	ENSMUSG00000001021:S100a3;H3K27ac_AMF_siCtrl_Selected;H3K27ac_AMF_siCtrl_Selected;ENSMUSG00000001021:S100a3;H3K4me3_Selected	S100a3	0.157697
chr18	60773928	60775657	4687	4201.79	5.24397	1.57154e-07	1.83279e-06	chr18	60768510	60775457	ENSMUSG00000024608:Rps14;H3K27ac_AMF_siCtrl_Selected;ENSMUSG00000024608:Rps14;H3K4me3_Selected	Rps14	0.157662
chr8	70807114	70807905	1724	1545.61	2.96016	0.0030748	0.00950122	chr8	70802449	70808549	ENSMUSG00000000791:Il12rb1;H3K27ac_AMF_siCtrl_Selected;ENSMUSG00000000791:Il12rb1;H3K4me3_Selected	Il12rb1	0.157586
chrX	102504388	102505895	1282	1149.48	2.63576	0.00839484	0.0221588	chrX	102504588	102511359	H3K4me3_Selected;ENSMUSG00000067567:Hdac8	Hdac8	0.157417
chrX	162887672	162889155	1337	1198.99	2.63167	0.00849664	0.0223731	chrX	162887872	162894447	H3K4me3_Selected;ENSMUSG00000031357:Syap1	Syap1	0.157174
chr11	77077499	77079226	3502	3140.73	4.38946	1.13631e-05	7.79532e-05	chr11	77077699	77084435	H3K27ac_AMF_siCtrl_Selected;ENSMUSG00000037958:Ccdc55;H3K4me3_Selected;ENSMUSG00000037958:Ccdc55	Ccdc55	0.157079
chr4	133649674	133650783	1400	1255.58	2.62987	0.00854168	0.0224753	chr4	133649874	133656154	H3K4me3_Selected;ENSMUSG00000037553:Zdhhc18	Zdhhc18	0.157068
chr6	144780845	144782975	1676	1503.16	2.9495	0.00318292	0.00977406	chr6	144781045	144787977	H3K27ac_AMF_siCtrl_Selected;ENSMUSG00000041540:Sox5;H3K4me3_Selected;ENSMUSG00000041540:Sox5	Sox5	0.157019
chr19	29366740	29368032	1301	1167.16	2.62222	0.00873581	0.0229093	chr19	29361233	29373390	H3K27ac_AMF_siCtrl_Selected;ENSMUSG00000016496:Cd274;ENSMUSG00000016495:Plgrkt;H3K4me3_Selected;ENSMUSG00000016496:Cd274;H3K4me3_Selected;ENSMUSG00000016495:Plgrkt;H3K4me3_Selected	Cd274	0.156615
chr7	30289299	30290524	4569	4099.22	5.01889	5.19717e-07	5.23384e-06	chr7	30274094	30292083	ENSMUSG00000013928:Thap8;H3K27ac_AMF_siCtrl_Selected;ENSMUSG00000037020:Wdr62;ENSMUSG00000013921:Clip3;H3K27ac_AMF_siCtrl_Selected;H3K27ac_AMF_siCtrl_Selected;ENSMUSG00000013928:Thap8;H3K4me3_Selected;ENSMUSG00000037020:Wdr62;ENSMUSG00000013921:Clip3;H3K4me3_Selected	Thap8	0.15653
chr11	119392662	119393838	3122	2801.19	4.09162	4.28366e-05	0.000249252	chr11	119387100	119393638	ENSMUSG00000070327:Rnf213;H3K27ac_AMF_siCtrl_Selected;ENSMUSG00000070327:Rnf213;H3K4me3_Selected	Rnf213	0.15643
chr7	112225187	112226399	3713	3331.72	4.54702	5.44114e-06	4.12689e-05	chr7	112219856	112226199	ENSMUSG00000038244:Mical2;H3K4me3_Selected	Mical2	0.156318
chr4	154335149	154336961	3102	2783.51	4.0881	4.34924e-05	0.000252256	chr4	154330127	154336761	ENSMUSG00000097871:B230104I21Rik;H3K4me3_Selected	B230104I21Rik	0.156295
chr4	141444069	141445806	3472	3115.97	4.3618	1.28996e-05	8.69544e-05	chr4	141436005	141445606	ENSMUSG00000070637:Gm694;ENSMUSG00000006215:Zbtb17;H3K27ac_AMF_siCtrl_Selected;ENSMUSG00000070637:Gm694;ENSMUSG00000006215:Zbtb17;H3K4me3_Selected	Gm694	0.156085
chr4	43629824	43632417	6356	5704.95	5.84697	5.00607e-09	8.67346e-08	chr4	43625935	43632217	ENSMUSG00000028469:Npr2;H3K27ac_AMF_siCtrl_Selected;ENSMUSG00000028469:Npr2;H3K4me3_Selected	Npr2	0.155905
chr7	27227477	27229203	5256	4718.17	5.54121	3.00383e-08	4.24766e-07	chr7	27227023	27234661	ENSMUSG00000003762:Adck4;ENSMUSG00000003752:Itpkc;H3K27ac_AMF_siCtrl_Selected;ENSMUSG00000003762:Adck4;H3K4me3_Selected;ENSMUSG00000003752:Itpkc;H3K4me3_Selected	Adck4	0.155738
chr12	100109385	100111049	2297	2061.99	3.61742	0.000297549	0.00131081	chr12	100103927	100110849	H3K4me3_Selected;ENSMUSG00000021178:Psmc1;H3K4me3_Selected;ENSMUSG00000021178:Psmc1;H3K27ac_AMF_siCtrl_Selected	Psmc1	0.155715
chr14	32158892	32160999	6536	5867.65	5.96755	2.40841e-09	4.51931e-08	chr14	32153865	32160799	ENSMUSG00000056234:Ncoa4;H3K27ac_AMF_siCtrl_Selected;ENSMUSG00000056234:Ncoa4;H3K4me3_Selected	Ncoa4	0.155626
chr2	118732931	118734166	3123	2804.73	4.05617	4.98833e-05	0.000283116	chr2	118728338	118734438	ENSMUSG00000040061:Plcb2;H3K27ac_AMF_siCtrl_Selected	Plcb2	0.155072
chr11	78037513	78039131	4525	4063.85	4.97203	6.62563e-07	6.52102e-06	chr11	78026280	78038931	ENSMUSG00000020834:Dhrs13;H3K27ac_AMF_siCtrl_Selected;ENSMUSG00000061981:Flot2;H3K27ac_AMF_siCtrl_Selected;ENSMUSG00000020834:Dhrs13;H3K4me3_Selected;ENSMUSG00000061981:Flot2;H3K4me3_Selected	Dhrs13	0.155071
chr7	80370117	80372009	6238	5602.38	5.81473	6.07322e-09	1.03245e-07	chr7	80370317	80377375	H3K27ac_AMF_siCtrl_Selected;ENSMUSG00000038886:Man2a2;H3K4me3_Selected;ENSMUSG00000038886:Man2a2	Man2a2	0.155043
chr2	35978215	35980453	5092	4573.16	5.34772	8.90701e-08	1.12071e-06	chr2	35978415	35985913	H3K27ac_AMF_siCtrl_Selected;ENSMUSG00000026885:Ttll11;H3K4me3_Selected;ENSMUSG00000026885:Ttll11	Ttll11	0.155042
chr15	79515940	79517466	2032	1825.02	3.40296	0.0006666	0.00260538	chr15	79504282	79517266	H3K4me3_Selected;ENSMUSG00000044216:Kcnj4;ENSMUSG00000010830:Kdelr3;H3K4me3_Selected;H3K4me3_Selected	Kcnj4	0.154989
chr7	44586709	44588084	2335	2097.36	3.59741	0.0003214	0.00139873	chr7	44584886	44591421	ENSMUSG00000062785:Kcnc3;H3K4me3_Selected;H3K4me3_Selected	Kcnc3	0.15485
chr6	4902417	4904315	3583	3218.54	4.32499	1.5254e-05	0.000100647	chr6	4896917	4904115	ENSMUSG00000032827:Ppp1r9a;H3K27ac_AMF_siCtrl_Selected;ENSMUSG00000032827:Ppp1r9a;H3K4me3_Selected	Ppp1r9a	0.154761
chr2	181313363	181315014	3520	3161.95	4.32496	1.52558e-05	0.000100647	chr2	181313563	181320500	H3K4me3_Selected;ENSMUSG00000038685:Rtel1;ENSMUSG00000027581:Stmn3;H3K4me3_Selected;ENSMUSG00000038685:Rtel1;ENSMUSG00000027581:Stmn3;H3K27ac_AMF_siCtrl_Selected	Rtel1	0.154761
chr7	113765429	113767157	5381	4834.88	5.49352	3.94004e-08	5.40249e-07	chr7	113759998	113766957	ENSMUSG00000038156:Spon1;H3K27ac_AMF_siCtrl_Selected;ENSMUSG00000038156:Spon1;H3K4me3_Selected	Spon1	0.154393
chr12	85338566	85339931	2287	2054.91	3.58648	0.000335173	0.00145237	chr12	85338766	85345362	H3K4me3_Selected;ENSMUSG00000034290:Nek9	Nek9	0.154378
chr4	123717453	123719118	2594	2330.79	3.73132	0.000190478	0.00089667	chr4	123717653	123724202	H3K4me3_Selected;ENSMUSG00000028648:Ndufs5	Ndufs5	0.15436
chr17	25791311	25793390	5597	5029.41	5.6442	1.6595e-08	2.50682e-07	chr17	25780580	25810203	ENSMUSG00000071202:Ccdc78;H3K27ac_AMF_siCtrl_Selected;ENSMUSG00000061046:Haghl;H3K27ac_AMF_siCtrl_Selected;ENSMUSG00000057411:Fam173a;H3K27ac_AMF_siCtrl_Selected;ENSMUSG00000002274:Metrn;H3K27ac_AMF_siCtrl_Selected;ENSMUSG00000025738:Fbxl16;H3K27ac_AMF_siCtrl_Selected;ENSMUSG00000071202:Ccdc78;H3K4me3_Selected;ENSMUSG00000061046:Haghl;H3K4me3_Selected;ENSMUSG00000057411:Fam173a;H3K4me3_Selected;E…	Ccdc78	0.154264
chr2	32084012	32085250	2090	1878.07	3.38677	0.000707219	0.00273915	chr2	32084212	32096486	H3K4me3_Selected;ENSMUSG00000050592:Fam78a;ENSMUSG00000051373:Ppapdc3;H3K4me3_Selected;ENSMUSG00000050592:Fam78a;ENSMUSG00000051373:Ppapdc3;H3K27ac_AMF_siCtrl_Selected	Fam78a	0.154251
chr9	109073147	109074697	2849	2560.68	3.88809	0.000101035	0.000521028	chr9	109073347	109088587	H3K4me3_Selected;ENSMUSG00000105383:Gm42641;ENSMUSG00000025646:Atrip;ENSMUSG00000025645:Ccdc51;H3K4me3_Selected;ENSMUSG00000091537:Tma7	Gm42641	0.153926
chr16	35153836	35155841	9195	8265.64	6.75823	1.39692e-11	4.24399e-10	chr16	35148877	35155641	ENSMUSG00000022840:Adcy5;H3K27ac_AMF_siCtrl_Selected;ENSMUSG00000022840:Adcy5;H3K4me3_Selected	Adcy5	0.153724
chr7	80946793	80948499	5213	4686.34	5.29997	1.15825e-07	1.40992e-06	chr7	80946993	80953780	H3K27ac_AMF_siCtrl_Selected;ENSMUSG00000025724:Sec11a;H3K4me3_Selected;ENSMUSG00000025724:Sec11a	Sec11a	0.153653
chrX	150458086	150460078	1617	1453.65	2.88599	0.00390182	0.0115879	chrX	150458286	150465154	H3K4me3_Selected;ENSMUSG00000041353:Tmem29	Tmem29	0.153641
chr4	122995134	122997638	9025	8113.55	6.7525	1.4532e-11	4.38959e-10	chr4	122989652	122997438	ENSMUSG00000028654:Mycl;H3K27ac_AMF_siCtrl_Selected;ENSMUSG00000028654:Mycl;H3K4me3_Selected	Mycl	0.153593
chr6	55037387	55039572	6629	5959.61	5.88891	3.88761e-09	6.9123e-08	chr6	55032007	55039372	ENSMUSG00000029777:Gars;H3K27ac_AMF_siCtrl_Selected;ENSMUSG00000029777:Gars;H3K4me3_Selected	Gars	0.153575
chr17	25576934	25578253	4594	4131.05	4.9133	8.95569e-07	8.54295e-06	chr17	25569547	25579767	H3K27ac_AMF_siCtrl_Selected;ENSMUSG00000024176:Sox8;ENSMUSG00000002279:Lmf1;H3K27ac_AMF_siCtrl_Selected;H3K27ac_AMF_siCtrl_Selected;H3K4me3_Selected;ENSMUSG00000024176:Sox8;ENSMUSG00000002279:Lmf1;H3K4me3_Selected	Sox8	0.153242
chr4	140986308	140987603	3052	2744.6	4.00624	6.1693e-05	0.000339656	chr4	140980873	140987403	ENSMUSG00000036622:Atp13a2;H3K4me3_Selected	Atp13a2	0.153158
chr16	94008339	94009959	1467	1319.25	2.56376	0.0103547	0.0264002	chr16	94008539	94014837	H3K4me3_Selected;ENSMUSG00000047109:Cldn14	Cldn14	0.153153
chr5	143111990	143113714	7606	6840.28	6.20603	5.43389e-10	1.17402e-08	chr5	143112190	143118994	H3K27ac_AMF_siCtrl_Selected;ENSMUSG00000045078:Rnf216;H3K4me3_Selected;ENSMUSG00000045078:Rnf216	Rnf216	0.153082
chr3	62506251	62507681	3217	2893.15	4.15822	3.20735e-05	0.000193505	chr3	62506451	62513004	H3K27ac_AMF_siCtrl_Selected;ENSMUSG00000027770:Dhx36;H3K4me3_Selected;ENSMUSG00000027770:Dhx36	Dhx36	0.153075
chr5	138084241	138086795	5722	5146.13	5.59929	2.15226e-08	3.17166e-07	chr5	138079084	138086595	ENSMUSG00000029729:Zkscan1;H3K27ac_AMF_siCtrl_Selected;ENSMUSG00000029729:Zkscan1;H3K4me3_Selected	Zkscan1	0.153032
chr9	114563132	114565073	2218	1994.79	3.35985	0.000779845	0.00298244	chr9	114563332	114570369	H3K27ac_AMF_siCtrl_Selected;ENSMUSG00000079259:Trim71;H3K4me3_Selected;ENSMUSG00000079259:Trim71	Trim71	0.153024
chr1	86045316	86047064	5812	5227.48	5.59522	2.20348e-08	3.23749e-07	chr1	86039863	86046864	ENSMUSG00000026227:2810459M11Rik;H3K4me3_Selected	2810459M11Rik	0.15292
chr7	19119313	19120695	2831	2546.54	3.85908	0.000113814	0.000575082	chr7	19113859	19124368	ENSMUSG00000050428:Fbxo46;ENSMUSG00000085601:Gm4969;H3K4me3_Selected	Fbxo46	0.152775
chr4	134000155	134001547	3499	3147.8	4.26479	2.00091e-05	0.000127959	chr4	134000355	134006918	H3K4me3_Selected;ENSMUSG00000012117:Dhdds	Dhdds	0.152597
chr6	39573315	39574961	6923	6228.41	5.98659	2.1428e-09	4.06308e-08	chr6	39567873	39574761	ENSMUSG00000046947:Adck2;H3K27ac_AMF_siCtrl_Selected;ENSMUSG00000046947:Adck2;H3K4me3_Selected	Adck2	0.152534
chr7	29766492	29769252	4426	3982.5	4.88394	1.03986e-06	9.76476e-06	chr7	29762552	29769052	ENSMUSG00000046185:Zfp84;H3K4me3_Selected	Zfp84	0.152328
chr7	29155079	29156611	4150	3734.92	4.7414	2.12251e-06	1.84757e-05	chr7	29155279	29162234	H3K27ac_AMF_siCtrl_Selected;ENSMUSG00000030590:Fam98c;H3K4me3_Selected;ENSMUSG00000030590:Fam98c	Fam98c	0.152033
chr1	156558156	156560142	7117	6405.25	5.9662	2.42843e-09	4.549e-08	chr1	156552786	156559942	ENSMUSG00000026596:Abl2;H3K27ac_AMF_siCtrl_Selected;ENSMUSG00000026596:Abl2;H3K4me3_Selected	Abl2	0.152015
chr4	33030233	33032206	8630	7766.94	6.42668	1.30425e-10	3.28974e-09	chr4	33025416	33032006	ENSMUSG00000028277:Ube2j1;H3K27ac_AMF_siCtrl_Selected;ENSMUSG00000028277:Ube2j1;H3K4me3_Selected	Ube2j1	0.152014
chr1	118320626	118322821	3914	3522.71	4.57949	4.66101e-06	3.60837e-05	chr1	118310709	118322621	H3K27ac_AMF_siCtrl_Selected;ENSMUSG00000026374:Tsn;ENSMUSG00000026377:Nifk;H3K27ac_AMF_siCtrl_Selected;H3K4me3_Selected;ENSMUSG00000026374:Tsn;ENSMUSG00000026377:Nifk;H3K4me3_Selected	Tsn	0.151958
chrX	135008457	135009935	2613	2352.01	3.66987	0.000242676	0.00110525	chrX	135008657	135015209	H3K27ac_AMF_siCtrl_Selected;ENSMUSG00000052676:Zmat1;H3K4me3_Selected;ENSMUSG00000052676:Zmat1	Zmat1	0.151813
chr11	3963320	3964950	2585	2327.25	3.66321	0.000249077	0.0011308	chr11	3957975	3964750	ENSMUSG00000020430:Pes1;H3K27ac_AMF_siCtrl_Selected;ENSMUSG00000020430:Pes1;H3K4me3_Selected	Pes1	0.151537
chr2	32570123	32571579	2349	2115.04	3.51664	0.00043705	0.00182809	chr2	32564858	32575230	ENSMUSG00000026810:Dpm2;ENSMUSG00000046854:Pip5kl1;H3K4me3_Selected;H3K4me3_Selected	Dpm2	0.151361
chr14	62456949	62458019	1524	1372.3	2.53188	0.0113452	0.0284923	chr14	62456189	62462289	ENSMUSG00000021933:Gucy1b2;H3K4me3_Selected	Gucy1b2	0.151266
chr3	88606949	88608766	6928	6239.02	5.93111	3.00899e-09	5.50346e-08	chr3	88601454	88608566	ENSMUSG00000028059:Arhgef2;H3K4me3_Selected	Arhgef2	0.15112
chr4	147935861	147937211	5031	4530.71	5.21239	1.86427e-07	2.12393e-06	chr4	147934895	147942767	ENSMUSG00000044496:2510039O18Rik;ENSMUSG00000019055:Plod1;H3K27ac_AMF_siCtrl_Selected;ENSMUSG00000044496:2510039O18Rik;H3K4me3_Selected;ENSMUSG00000019055:Plod1;H3K4me3_Selected	2510039O18Rik	0.151107
chr5	122144934	122146652	2262	2037.23	3.50805	0.000451409	0.0018809	chr5	122140723	122146823	ENSMUSG00000043036:Ccdc63;H3K4me3_Selected	Ccdc63	0.15099
chr5	137539230	137540162	1453	1308.64	2.52687	0.0115084	0.0288002	chr5	137530562	137539962	H3K27ac_AMF_siCtrl_Selected;ENSMUSG00000029711:Epo;ENSMUSG00000029713:Gnb2;H3K4me3_Selected;ENSMUSG00000029711:Epo;ENSMUSG00000029713:Gnb2;H3K4me3_Selected	Epo	0.150969
chr11	78245006	78246654	5592	5036.49	5.52329	3.32714e-08	4.63832e-07	chr11	78239746	78251987	ENSMUSG00000002064:Sdf2;H3K27ac_AMF_siCtrl_Selected;H3K27ac_AMF_siCtrl_Selected;ENSMUSG00000002052:Supt6;ENSMUSG00000002064:Sdf2;H3K4me3_Selected;ENSMUSG00000002052:Supt6	Sdf2	0.150947
chr7	29783420	29785052	4849	4368.02	5.01308	5.35662e-07	5.35464e-06	chr7	29777998	29784852	ENSMUSG00000047473:Zfp30;H3K27ac_AMF_siCtrl_Selected;ENSMUSG00000047473:Zfp30;H3K4me3_Selected	Zfp30	0.150708
chr1	9796706	9798961	6113	5506.89	5.65007	1.60382e-08	2.43629e-07	chr1	9792107	9798761	ENSMUSG00000025915:Sgk3;H3K27ac_AMF_siCtrl_Selected;ENSMUSG00000025915:Sgk3;H3K4me3_Selected	Sgk3	0.150643
chr7	44590281	44591621	4448	4007.26	4.82652	1.38939e-06	1.27382e-05	chr7	44584886	44591421	ENSMUSG00000062785:Kcnc3;H3K4me3_Selected;H3K4me3_Selected	Kcnc3	0.150541
chr7	34318041	34320643	5076	4573.16	5.19158	2.08512e-07	2.34841e-06	chr7	34312733	34320443	H3K27ac_AMF_siCtrl_Selected;ENSMUSG00000066571:4931406P16Rik;H3K27ac_AMF_siCtrl_Selected;H3K4me3_Selected;ENSMUSG00000066571:4931406P16Rik;H3K4me3_Selected	4931406P16Rik	0.150502
chr6	124856281	124857870	2834	2553.61	3.79673	0.000146619	0.000716964	chr6	124856481	124869983	H3K27ac_AMF_siCtrl_Selected;ENSMUSG00000023191:P3h3;H3K27ac_AMF_siCtrl_Selected;ENSMUSG00000038390:Gpr162;H3K4me3_Selected;ENSMUSG00000023191:P3h3;H3K4me3_Selected;ENSMUSG00000038390:Gpr162	P3h3	0.150301
chr3	87919066	87920330	2441	2199.93	3.48554	0.000491151	0.00202011	chr3	87913506	87920130	ENSMUSG00000019710:Mrpl24;H3K4me3_Selected	Mrpl24	0.150018
chr2	25371552	25374286	9087	8191.36	6.58144	4.65901e-11	1.30753e-09	chr2	25364903	25374086	H3K27ac_AMF_siCtrl_Selected;ENSMUSG00000026956:Uap1l1;ENSMUSG00000026955:Sapcd2;H3K27ac_AMF_siCtrl_Selected;H3K4me3_Selected;ENSMUSG00000026956:Uap1l1;ENSMUSG00000026955:Sapcd2;H3K4me3_Selected	Uap1l1	0.149701
chr13	100102969	100104440	2048	1846.24	3.2853	0.00101873	0.00374293	chr13	100101997	100110070	ENSMUSG00000021643:Serf1;H3K27ac_AMF_siCtrl_Selected;ENSMUSG00000049658:Bdp1;ENSMUSG00000021643:Serf1;H3K4me3_Selected;ENSMUSG00000049658:Bdp1;H3K4me3_Selected	Serf1	0.149626
chr6	34028749	34030166	2146	1934.66	3.28406	0.00102323	0.00375439	chr6	34023448	34029966	ENSMUSG00000056215:Lrguk;H3K4me3_Selected	Lrguk	0.149569
chr19	45235591	45237729	4444	4007.26	4.78483	1.71133e-06	1.53144e-05	chr19	45235712	45241812	ENSMUSG00000025216:Lbx1;H3K4me3_Selected	Lbx1	0.149243
chr2	24761713	24763640	1255	1131.79	2.49488	0.0125999	0.0310095	chr2	24761913	24769152	H3K4me3_Selected;ENSMUSG00000004113:Cacna1b	Cacna1b	0.149075
chr7	28337901	28340074	3745	3377.7	4.33243	1.47471e-05	9.77072e-05	chr7	28338101	28351387	H3K27ac_AMF_siCtrl_Selected;ENSMUSG00000003435:Supt5;ENSMUSG00000037563:Rps16;H3K4me3_Selected;ENSMUSG00000003435:Supt5;ENSMUSG00000037563:Rps16;H3K4me3_Selected	Supt5	0.148925
chr14	66296294	66298736	6176	5570.55	5.58305	2.36335e-08	3.43604e-07	chr14	66291031	66298536	ENSMUSG00000022043:Trim35;H3K27ac_AMF_siCtrl_Selected;ENSMUSG00000022043:Trim35;H3K4me3_Selected	Trim35	0.148853
chr2	118478624	118480554	4831	4357.41	4.95143	7.36702e-07	7.19196e-06	chr2	118478824	118485711	H3K27ac_AMF_siCtrl_Selected;ENSMUSG00000009549:Srp14;H3K4me3_Selected;ENSMUSG00000009549:Srp14	Srp14	0.148851
chr1	171246712	171249329	16523	14904.3	6.53946	6.17406e-11	1.6741e-09	chr1	171244421	171251037	ENSMUSG00000006403:Adamts4;H3K27ac_AMF_siCtrl_Selected;ENSMUSG00000006403:Adamts4;H3K4me3_Selected;H3K4me3_Selected	Adamts4	0.148745
chr9	37367155	37368607	3172	2861.32	4.0401	5.34278e-05	0.000300248	chr9	37361368	37368407	ENSMUSG00000046240:Hepacam;H3K27ac_AMF_siCtrl_Selected;ENSMUSG00000046240:Hepacam;H3K4me3_Selected	Hepacam	0.148713
chr11	78342762	78345393	6191	5584.7	5.57708	2.44594e-08	3.53244e-07	chr11	78337482	78345193	ENSMUSG00000002058:Unc119;H3K27ac_AMF_siCtrl_Selected;ENSMUSG00000002058:Unc119;H3K4me3_Selected	Unc119	0.148693
chr12	103241772	103243211	2438	2199.93	3.44447	0.00057219	0.00229087	chr12	103241972	103248150	H3K4me3_Selected;ENSMUSG00000041669:Prima1	Prima1	0.148244
chr3	88716460	88718291	3935	3551.01	4.46441	8.02888e-06	5.78747e-05	chr3	88710838	88718091	ENSMUSG00000028057:Rit1;H3K4me3_Selected	Rit1	0.148136
chr10	61274481	61276391	2814	2539.46	3.74122	0.000183131	0.000868873	chr10	61273338	61279438	ENSMUSG00000059901:Adamts14;H3K27ac_AMF_siCtrl_Selected	Adamts14	0.148098
chr9	57552013	57553220	1254	1131.79	2.47546	0.0133066	0.0324833	chr9	57552213	57561435	H3K27ac_AMF_siCtrl_Selected;ENSMUSG00000032306:Mpi;ENSMUSG00000040188:Scamp2;H3K4me3_Selected;ENSMUSG00000032306:Mpi;ENSMUSG00000040188:Scamp2;H3K4me3_Selected	Mpi	0.147925
chr16	97850509	97852578	10310	9305.47	6.50201	7.9253e-11	2.10166e-09	chr16	97850709	97857850	H3K27ac_AMF_siCtrl_Selected;ENSMUSG00000014039:Prdm15;H3K4me3_Selected;ENSMUSG00000014039:Prdm15	Prdm15	0.147893
chr9	44766791	44768226	2390	2157.48	3.43099	0.000601386	0.00238837	chr9	44761908	44773845	ENSMUSG00000002031:Ift46;H3K27ac_AMF_siCtrl_Selected;ENSMUSG00000032096:Arcn1;ENSMUSG00000002031:Ift46;H3K4me3_Selected;ENSMUSG00000032096:Arcn1;H3K4me3_Selected	Ift46	0.147661
chr5	120115919	120117248	2366	2136.26	3.42405	0.000616959	0.00244128	chr5	120110465	120117048	ENSMUSG00000029594:Rbm19;H3K4me3_Selected	Rbm19	0.147361
chr8	107055943	107057690	4536	4095.68	4.72298	2.32414e-06	1.99008e-05	chr8	107047936	107062689	H3K27ac_AMF_siCtrl_Selected;ENSMUSG00000078931:Pdf;ENSMUSG00000031917:Nip7;ENSMUSG00000031916:Cog8;H3K4me3_Selected;ENSMUSG00000078931:Pdf;ENSMUSG00000031917:Nip7;H3K4me3_Selected;ENSMUSG00000031916:Cog8	Pdf	0.147317
chr4	115827378	115829051	8182	7388.5	6.222	4.90855e-10	1.06904e-08	chr4	115822092	115828851	ENSMUSG00000028709:Mob3c;H3K27ac_AMF_siCtrl_Selected;ENSMUSG00000028709:Mob3c;H3K4me3_Selected	Mob3c	0.147173
chr4	131837527	131838737	2393	2161.02	3.41818	0.000630417	0.00248366	chr4	131837470	131844394	ENSMUSG00000028910:Mecr;H3K4me3_Selected;ENSMUSG00000028909:Ptpru;H3K4me3_Selected	Mecr	0.147108
chr4	124849395	124851652	12458	11250.7	6.46506	1.01261e-10	2.59027e-09	chr4	124844679	124857196	ENSMUSG00000028889:Yrdc;H3K27ac_AMF_siCtrl_Selected;ENSMUSG00000078570:1110065P20Rik;ENSMUSG00000028889:Yrdc;H3K4me3_Selected;ENSMUSG00000078570:1110065P20Rik	Yrdc	0.147052
chr11	101301332	101302922	3043	2748.14	3.84657	0.000119785	0.000601474	chr11	101301532	101308286	H3K27ac_AMF_siCtrl_Selected;ENSMUSG00000035086:Becn1;H3K4me3_Selected;ENSMUSG00000035086:Becn1	Becn1	0.14704
chr9	110624019	110625591	2005	1810.87	2.98441	0.00284123	0.00889349	chr9	110624219	110630452	H3K4me3_Selected;ENSMUSG00000032491:Nradd	Nradd	0.146918
chr14	57397637	57398968	1351	1220.22	2.45799	0.0139717	0.0338781	chr14	57397837	57404483	H3K4me3_Selected;ENSMUSG00000021947:Cryl1	Cryl1	0.146891
chr7	81344216	81345913	3121	2818.88	3.84262	0.000121726	0.000609812	chr7	81344416	81351254	H3K27ac_AMF_siCtrl_Selected;ENSMUSG00000061787:Rps17;H3K4me3_Selected;ENSMUSG00000061787:Rps17	Rps17	0.146889
chr6	38881912	38883702	2232	2016.01	3.22408	0.00126378	0.00448819	chr6	38869404	38883502	ENSMUSG00000029925:Tbxas1;H3K27ac_AMF_siCtrl_Selected;ENSMUSG00000061436:Hipk2;H3K27ac_AMF_siCtrl_Selected;ENSMUSG00000029925:Tbxas1;H3K4me3_Selected;ENSMUSG00000061436:Hipk2;H3K4me3_Selected	Tbxas1	0.146835
chr2	25580548	25583487	5994	5414.93	5.49787	3.84416e-08	5.29781e-07	chr2	25574134	25587757	H3K27ac_AMF_siCtrl_Selected;ENSMUSG00000026941:Mamdc4;ENSMUSG00000036504:Phpt1;H3K4me3_Selected;ENSMUSG00000026941:Mamdc4;ENSMUSG00000036504:Phpt1;H3K4me3_Selected;ENSMUSG00000029419:Gm996	Mamdc4	0.146577
chr6	83506001	83507644	6123	5531.65	5.49612	3.88238e-08	5.33691e-07	chr6	83506201	83512969	H3K27ac_AMF_siCtrl_Selected;ENSMUSG00000014554:Dguok;H3K4me3_Selected;ENSMUSG00000014554:Dguok	Dguok	0.14653
chr4	117549469	117551606	6463	5839.35	5.6137	1.98051e-08	2.94255e-07	chr4	117544365	117551406	ENSMUSG00000033423:Eri3;H3K27ac_AMF_siCtrl_Selected;ENSMUSG00000033423:Eri3;H3K4me3_Selected	Eri3	0.146396
chr5	8366650	8368625	6901	6235.48	5.74215	9.34814e-09	1.51781e-07	chr5	8366850	8374160	H3K4me3_Selected;ENSMUSG00000040537:Adam22	Adam22	0.146305
chr7	35753620	35755150	3691	3335.26	4.25375	2.10223e-05	0.000133494	chr7	35753820	35760454	H3K4me3_Selected;ENSMUSG00000043671:Dpy19l3	Dpy19l3	0.146214
chr5	120710656	120713329	4121	3724.31	4.55371	5.27077e-06	4.02016e-05	chr5	120710856	120717927	H3K4me3_Selected;ENSMUSG00000029603:Dtx1	Dtx1	0.146021
chr6	39204868	39207717	12906	11664.6	6.41489	1.40921e-10	3.50558e-09	chr6	39205068	39212789	H3K27ac_AMF_siCtrl_Selected;ENSMUSG00000042599:Kdm7a;H3K4me3_Selected;ENSMUSG00000042599:Kdm7a	Kdm7a	0.14591
chr4	105108794	105110860	4465	4035.55	4.67724	2.90762e-06	2.41158e-05	chr4	105108994	105115890	H3K27ac_AMF_siCtrl_Selected;ENSMUSG00000028518:Prkaa2;H3K4me3_Selected;ENSMUSG00000028518:Prkaa2	Prkaa2	0.145893
chr1	119420658	119424064	13440	12149.1	6.4049	1.50471e-10	3.7007e-09	chr1	119420858	119428248	H3K27ac_AMF_siCtrl_Selected;ENSMUSG00000037035:Inhbb	Inhbb	0.145683
chr7	110627360	110631102	6393	5779.23	5.58384	2.35265e-08	3.42969e-07	chr7	110621661	110630902	ENSMUSG00000030790:Adm;H3K27ac_AMF_siCtrl_Selected;ENSMUSG00000030790:Adm;H3K4me3_Selected	Adm	0.145617
chr14	46821131	46822825	2324	2100.89	3.38343	0.000715854	0.00276797	chr14	46821331	46833114	H3K4me3_Selected;ENSMUSG00000062014:Gmfb;ENSMUSG00000055128:Cgrrf1;H3K4me3_Selected;ENSMUSG00000062014:Gmfb;ENSMUSG00000055128:Cgrrf1;H3K27ac_AMF_siCtrl_Selected	Gmfb	0.145607
chr3	32816916	32818832	5313	4803.05	5.18096	2.20752e-07	2.46833e-06	chr3	32811546	32818632	ENSMUSG00000056900:Usp13;H3K4me3_Selected	Usp13	0.145575
chr7	127421181	127422744	3912	3536.86	4.38317	1.16965e-05	7.97865e-05	chr7	127421381	127428068	H3K4me3_Selected;ENSMUSG00000045251:Zfp688	Zfp688	0.145438
chr4	153974305	153976288	5605	5068.32	5.31408	1.072e-07	1.31082e-06	chr4	153969194	153981126	ENSMUSG00000039523:Cep104;H3K4me3_Selected;ENSMUSG00000029027:Dffb	Cep104	0.145208
chr13	54948833	54950205	1756	1588.05	2.72424	0.00644488	0.017782	chr13	54943411	54950005	ENSMUSG00000025876:Unc5a;H3K4me3_Selected	Unc5a	0.145037
chr15	31568148	31569915	1533	1386.45	2.72287	0.00647184	0.017828	chr15	31562791	31569715	ENSMUSG00000022235:Cmbl;H3K4me3_Selected	Cmbl	0.144964
chr7	16174447	16176078	4028	3642.96	4.3685	1.25101e-05	8.47497e-05	chr7	16169090	16175878	ENSMUSG00000041420:Meis3;H3K27ac_AMF_siCtrl_Selected;ENSMUSG00000041420:Meis3;H3K4me3_Selected	Meis3	0.144951
chr3	108084724	108087063	10398	9404.5	6.36971	1.89386e-10	4.50457e-09	chr3	108084924	108092889	H3K27ac_AMF_siCtrl_Selected;ENSMUSG00000027889:Ampd2;ENSMUSG00000009108:Gnat2;H3K4me3_Selected;ENSMUSG00000027889:Ampd2;ENSMUSG00000009108:Gnat2	Ampd2	0.144882
chr4	134509027	134511608	2698	2440.43	3.49957	0.000466008	0.00193504	chr4	134504999	134511408	ENSMUSG00000078521:Aunip;H3K27ac_AMF_siCtrl_Selected;ENSMUSG00000078521:Aunip;H3K4me3_Selected	Aunip	0.144754
chr7	35554422	35556434	5177	4682.8	4.99363	5.92558e-07	5.89082e-06	chr7	35554622	35562304	H3K27ac_AMF_siCtrl_Selected;ENSMUSG00000034875:Nudt19;H3K4me3_Selected;ENSMUSG00000034875:Nudt19	Nudt19	0.144745
chr4	34686555	34688190	5525	4997.58	5.15153	2.58375e-07	2.8479e-06	chr4	34686755	34693438	H3K27ac_AMF_siCtrl_Selected;ENSMUSG00000028293:Slc35a1;H3K4me3_Selected;ENSMUSG00000028293:Slc35a1	Slc35a1	0.144745
chr11	78182864	78184028	3890	3519.17	4.35593	1.32504e-05	8.90423e-05	chr11	78161689	78193492	H3K27ac_AMF_siCtrl_Selected;ENSMUSG00000017386:Traf4;ENSMUSG00000019437:Tlcd1;H3K27ac_AMF_siCtrl_Selected;ENSMUSG00000017405:Nek8;ENSMUSG00000002059:Rab34;H3K27ac_AMF_siCtrl_Selected;ENSMUSG00000058546:Rpl23a;ENSMUSG00000044122:Proca1;H3K27ac_AMF_siCtrl_Selected;H3K4me3_Selected;ENSMUSG00000017386:Traf4;ENSMUSG00000019437:Tlcd1;H3K4me3_Selected;ENSMUSG00000017405:Nek8;ENSMUSG00000002059:Rab34;H3K…	Traf4	0.144534
chr5	145190658	145192178	3323	3006.33	3.92557	8.6525e-05	0.000454675	chr5	145190858	145198062	H3K27ac_AMF_siCtrl_Selected;ENSMUSG00000038690:Atp5j2;H3K4me3_Selected;ENSMUSG00000038690:Atp5j2	Atp5j2	0.144483
chr2	26296419	26299186	4828	4368.02	4.80516	1.54624e-06	1.40222e-05	chr2	26294457	26300557	ENSMUSG00000048038:4932418E24Rik;H3K27ac_AMF_siCtrl_Selected	4932418E24Rik	0.144447
chr8	123442580	123444092	4394	3975.43	4.63007	3.65542e-06	2.9368e-05	chr8	123436986	123443892	ENSMUSG00000001482:Def8;H3K4me3_Selected	Def8	0.144425
chr2	60282878	60284764	2369	2143.34	3.35596	0.000790895	0.00301725	chr2	60283078	60290488	H3K4me3_Selected;ENSMUSG00000060703:Cd302	Cd302	0.14442
chrX	163957445	163959285	2713	2454.58	3.64834	0.000263944	0.00118835	chrX	163957645	163964661	H3K4me3_Selected;ENSMUSG00000031370:Zrsr2	Zrsr2	0.144413
chr2	22894862	22896518	4476	4049.7	4.62909	3.6727e-06	2.94849e-05	chr2	22889522	22896318	ENSMUSG00000026784:Pdss1;H3K4me3_Selected	Pdss1	0.144394
chr4	118137668	118139720	5461	4940.99	5.13806	2.77587e-07	3.03806e-06	chr4	118134397	118140914	H3K4me3_Selected;ENSMUSG00000028538:St3gal3;ENSMUSG00000028538:St3gal3;H3K27ac_AMF_siCtrl_Selected	St3gal3	0.144365
chr6	113440997	113443530	3483	3151.34	4.0358	5.44171e-05	0.000305332	chr6	113435660	113443330	ENSMUSG00000030278:Cidec;ENSMUSG00000051256:Jagn1;H3K27ac_AMF_siCtrl_Selected;ENSMUSG00000030278:Cidec;ENSMUSG00000051256:Jagn1;H3K4me3_Selected	Cidec	0.144365
chr1	136212395	136213561	8596	7777.55	6.10265	1.04324e-09	2.09926e-08	chr1	136206997	136213361	ENSMUSG00000087230:Mroh3;H3K27ac_AMF_siCtrl_Selected	Mroh3	0.14435
chr6	48553757	48555816	6086	5506.89	5.41106	6.2653e-08	8.16748e-07	chr6	48548796	48555616	ENSMUSG00000073096:Lrrc61;H3K27ac_AMF_siCtrl_Selected;ENSMUSG00000073096:Lrrc61;H3K4me3_Selected	Lrrc61	0.144257
chr11	97840298	97842348	3428	3101.82	4.03261	5.51619e-05	0.000309042	chr11	97834780	97842148	ENSMUSG00000050538:B230217C12Rik;H3K27ac_AMF_siCtrl_Selected;ENSMUSG00000050538:B230217C12Rik;H3K4me3_Selected	B230217C12Rik	0.14425
chr11	97571194	97576995	23423	21196.4	6.33566	2.36322e-10	5.54794e-09	chr11	97571394	97581226	H3K27ac_AMF_siCtrl_Selected;ENSMUSG00000038453:Srcin1;H3K4me3_Selected;ENSMUSG00000038453:Srcin1	Srcin1	0.144107
chr11	72214382	72216179	6106	5528.11	5.38054	7.42645e-08	9.55484e-07	chr11	72214582	72221592	H3K27ac_AMF_siCtrl_Selected;ENSMUSG00000020801:Med31;H3K4me3_Selected;ENSMUSG00000020801:Med31	Med31	0.143442
chr16	30549766	30551148	3793	3434.29	4.16999	3.04618e-05	0.00018543	chr16	30549966	30556842	H3K4me3_Selected;ENSMUSG00000022537:Tmem44	Tmem44	0.143328
chr15	82274646	82276170	5375	4866.72	5.10088	3.38073e-07	3.5773e-06	chr15	82268935	82275970	ENSMUSG00000022456:Sept3;H3K27ac_AMF_siCtrl_Selected;ENSMUSG00000022456:Sept3;H3K4me3_Selected	Sept3	0.143316
chr1	66861662	66863782	9042	8187.83	6.2941	3.09188e-10	7.18085e-09	chr1	66861862	66869277	H3K27ac_AMF_siCtrl_Selected;ENSMUSG00000026003:Acadl;H3K4me3_Selected;ENSMUSG00000026003:Acadl	Acadl	0.143162
chr2	4717142	4718901	4343	3932.99	4.58646	4.50822e-06	3.50762e-05	chr2	4711831	4718701	ENSMUSG00000048186:Bend7;H3K4me3_Selected	Bend7	0.143067
chr1	20950973	20952399	3397	3077.07	3.98964	6.61724e-05	0.000360823	chr1	20945626	20952199	ENSMUSG00000041809:Efhc1;H3K4me3_Selected	Efhc1	0.142706
chr2	125122108	125124239	3959	3586.37	4.29801	1.72337e-05	0.000112195	chr2	125122308	125129661	H3K27ac_AMF_siCtrl_Selected;ENSMUSG00000027201:Myef2;H3K4me3_Selected;ENSMUSG00000027201:Myef2	Myef2	0.14261
chr6	115761736	115762963	2284	2069.06	3.3135	0.000921371	0.00344237	chr6	115761936	115768410	H3K4me3_Selected;ENSMUSG00000059900:Tmem40	Tmem40	0.142586
chr1	135165739	135168118	11146	10097.7	6.26482	3.73255e-10	8.44639e-09	chr1	135165939	135173681	H3K27ac_AMF_siCtrl_Selected;ENSMUSG00000026424:Gpr37l1	Gpr37l1	0.142495
chr5	113226165	113227520	3045	2758.75	3.72622	0.000194374	0.00091263	chr5	113220909	113227320	ENSMUSG00000066964:Tmem211;H3K4me3_Selected	Tmem211	0.142428
chr5	21736694	21738135	6211	5627.14	5.34243	9.17072e-08	1.14592e-06	chr5	21731141	21737935	ENSMUSG00000029017:Pmpcb;H3K27ac_AMF_siCtrl_Selected;ENSMUSG00000029017:Pmpcb;H3K4me3_Selected	Pmpcb	0.142424
chr11	83753016	83754798	3603	3264.52	4.14096	3.45856e-05	0.000206675	chr11	83747696	83754598	ENSMUSG00000000976:Heatr6;H3K27ac_AMF_siCtrl_Selected;ENSMUSG00000000976:Heatr6;H3K4me3_Selected	Heatr6	0.142328
chr6	40324661	40326079	3025	2741.06	3.72024	0.000199037	0.000930097	chr6	40319172	40325879	ENSMUSG00000029916:Agk;H3K27ac_AMF_siCtrl_Selected;ENSMUSG00000029916:Agk;H3K4me3_Selected	Agk	0.142199
chr6	52259924	52262239	3856	3494.42	4.28126	1.85838e-05	0.000120047	chr6	52260124	52266880	H3K27ac_AMF_siCtrl_Selected;ENSMUSG00000038203:Hoxa13	Hoxa13	0.142054
chr18	61789494	61790899	4414	4000.19	4.55282	5.29325e-06	4.03448e-05	chr18	61786602	61792702	ENSMUSG00000033032:Afap1l1;H3K27ac_AMF_siCtrl_Selected	Afap1l1	0.14202
chr16	20301409	20303004	2037	1846.24	3.11486	0.00184033	0.00616819	chr16	20301609	20308387	H3K4me3_Selected;ENSMUSG00000033918:Parl	Parl	0.141856
chr17	24669170	24670894	6657	6033.88	5.43699	5.41888e-08	7.18498e-07	chr17	24658357	24670694	ENSMUSG00000071230:Npw;ENSMUSG00000041130:Zfp598;H3K27ac_AMF_siCtrl_Selected;ENSMUSG00000071230:Npw;ENSMUSG00000041130:Zfp598;H3K4me3_Selected	Npw	0.141786
chr11	102760692	102762505	1631	1478.41	2.66176	0.00777325	0.0207759	chr11	102755439	102762305	ENSMUSG00000020926:Adam11;H3K4me3_Selected	Adam11	0.141714
chr1	181351798	181353448	4335	3929.45	4.54271	5.55347e-06	4.19449e-05	chr1	181346628	181353248	ENSMUSG00000026514:Cnih3;H3K4me3_Selected	Cnih3	0.141705
chr6	38252698	38254903	10644	9648.55	6.22797	4.72509e-10	1.03323e-08	chr6	38252898	38260009	H3K27ac_AMF_siCtrl_Selected;ENSMUSG00000063455:D630045J12Rik;H3K4me3_Selected;ENSMUSG00000063455:D630045J12Rik	D630045J12Rik	0.141657
chr11	78464269	78466661	1974	1789.65	2.87333	0.00406164	0.0119708	chr11	78459697	78466461	ENSMUSG00000020829:Slc46a1;H3K27ac_AMF_siCtrl_Selected;ENSMUSG00000020829:Slc46a1;H3K4me3_Selected	Slc46a1	0.141445
chr13	54571443	54572461	1892	1715.38	2.87217	0.00407661	0.0120117	chr13	54564519	54575569	H3K4me3_Selected;ENSMUSG00000025871:4833439L19Rik;ENSMUSG00000025870:Arl10;H3K4me3_Selected;ENSMUSG00000025871:4833439L19Rik;ENSMUSG00000025870:Arl10;H3K27ac_AMF_siCtrl_Selected	4833439L19Rik	0.141387
chr11	76242729	76244643	3035	2751.68	3.69903	0.000216422	0.000997585	chr11	76237715	76249725	ENSMUSG00000038046:Rnmtl1;H3K27ac_AMF_siCtrl_Selected;ENSMUSG00000017286:Glod4;ENSMUSG00000038046:Rnmtl1;H3K4me3_Selected;ENSMUSG00000017286:Glod4	Rnmtl1	0.141386
chr5	143328334	143329911	2325	2107.97	3.28554	0.00101787	0.0037423	chr5	143328534	143335256	H3K27ac_AMF_siCtrl_Selected;ENSMUSG00000001844:Zdhhc4;H3K4me3_Selected;ENSMUSG00000001844:Zdhhc4	Zdhhc4	0.141378
chr2	26388355	26390076	3542	3211.47	3.95143	7.76863e-05	0.000414862	chr2	26380000	26395316	H3K4me3_Selected;ENSMUSG00000036281:Snapc4;ENSMUSG00000026926:Pmpca;H3K4me3_Selected;ENSMUSG00000026927:Sdccag3	Snapc4	0.141332
chr3	89912319	89913778	4634	4201.79	4.69919	2.61189e-06	2.19602e-05	chr3	89912519	89919196	H3K4me3_Selected;ENSMUSG00000027947:Il6ra	Il6ra	0.141255
chr4	124655999	124658057	9891	8969.47	6.20322	5.53182e-10	1.19281e-08	chr4	124650807	124657857	ENSMUSG00000090125:Pou3f1;H3K27ac_AMF_siCtrl_Selected	Pou3f1	0.141094
chr4	149172054	149173846	1521	1379.37	2.35859	0.0183446	0.0424054	chr4	149166143	149173646	H3K4me3_Selected;ENSMUSG00000028961:Pgd;H3K27ac_AMF_siCtrl_Selected;ENSMUSG00000028961:Pgd;H3K27ac_AMF_siCtrl_Selected	Pgd	0.141006
chr3	27938034	27940173	8345	7568.88	5.95398	2.61694e-09	4.86704e-08	chr3	27932695	27939973	ENSMUSG00000027695:Pld1;H3K27ac_AMF_siCtrl_Selected;ENSMUSG00000027695:Pld1;H3K4me3_Selected	Pld1	0.140833
chr2	25460136	25462020	7526	6826.14	5.70863	1.13886e-08	1.80851e-07	chr2	25460336	25467094	H3K27ac_AMF_siCtrl_Selected;ENSMUSG00000047617:BC029214;H3K4me3_Selected;ENSMUSG00000047617:BC029214	BC029214	0.140814
chr7	4689864	4691969	2000	1814.41	2.85419	0.00431468	0.0125822	chr7	4684324	4691769	H3K4me3_Selected;ENSMUSG00000035390:Brsk1;ENSMUSG00000063802:Hspbp1;H3K4me3_Selected;ENSMUSG00000035390:Brsk1;ENSMUSG00000063802:Hspbp1;H3K27ac_AMF_siCtrl_Selected	Brsk1	0.140501
chr11	71749537	71753114	12981	11777.7	6.17008	6.82545e-10	1.43189e-08	chr11	71743920	71752914	ENSMUSG00000020811:Wscd1;H3K27ac_AMF_siCtrl_Selected;ENSMUSG00000020811:Wscd1;H3K4me3_Selected	Wscd1	0.140339
chr15	82215570	82217692	2105	1909.9	3.08118	0.00206184	0.00678068	chr15	82212715	82218815	ENSMUSG00000096883:Shisa8;H3K27ac_AMF_siCtrl_Selected	Shisa8	0.140321
chr9	50774517	50776347	1875	1701.23	2.85039	0.00436663	0.0127176	chr9	50769019	50781520	ENSMUSG00000032059:Alg9;H3K27ac_AMF_siCtrl_Selected;ENSMUSG00000037971:1110032A03Rik;ENSMUSG00000032059:Alg9;H3K4me3_Selected;ENSMUSG00000037971:1110032A03Rik	Alg9	0.140314
chr4	117882446	117883891	3707	3363.55	4.08113	4.48166e-05	0.000258416	chr4	117882646	117898032	H3K27ac_AMF_siCtrl_Selected;ENSMUSG00000028541:B4galt2;H3K27ac_AMF_siCtrl_Selected;ENSMUSG00000033379:Atp6v0b;ENSMUSG00000028540:Dph2;H3K4me3_Selected;ENSMUSG00000028541:B4galt2;H3K4me3_Selected;ENSMUSG00000033379:Atp6v0b;H3K4me3_Selected;ENSMUSG00000028540:Dph2	B4galt2	0.140267
chr2	30170983	30172592	7141	6479.52	5.50411	3.7104e-08	5.11998e-07	chr2	30165493	30172392	ENSMUSG00000015337:Endog;H3K27ac_AMF_siCtrl_Selected;ENSMUSG00000015337:Endog;H3K4me3_Selected	Endog	0.140238
chr6	113342546	113344940	5452	4948.06	4.98055	6.3403e-07	6.25722e-06	chr6	113342746	113349984	H3K27ac_AMF_siCtrl_Selected;ENSMUSG00000030272:Camk1;H3K4me3_Selected;ENSMUSG00000030272:Camk1	Camk1	0.139921
chr9	50603084	50604978	2876	2610.2	3.53465	0.000408313	0.00172721	chr9	50597901	50609849	ENSMUSG00000039016:Timm8b;H3K4me3_Selected;ENSMUSG00000000171:Sdhd	Timm8b	0.139903
chr4	128883108	128885039	6999	6352.2	5.49057	4.0065e-08	5.47976e-07	chr4	128877580	128884839	ENSMUSG00000041000:Trim62;H3K27ac_AMF_siCtrl_Selected;ENSMUSG00000041000:Trim62;H3K4me3_Selected	Trim62	0.139893
chr11	78321719	78323952	10124	9188.76	6.14805	7.84409e-10	1.62983e-08	chr11	78316968	78329112	ENSMUSG00000017390:Aldoc;H3K27ac_AMF_siCtrl_Selected;ENSMUSG00000041958:Pigs;H3K27ac_AMF_siCtrl_Selected;ENSMUSG00000017390:Aldoc;H3K4me3_Selected;ENSMUSG00000041958:Pigs;H3K4me3_Selected	Aldoc	0.139838
chr17	45557774	45558941	1660	1506.7	2.62559	0.00864982	0.0227212	chr17	45557964	45564985	ENSMUSG00000037089:Slc35b2;H3K27ac_AMF_siCtrl_Selected;H3K27ac_AMF_siCtrl_Selected;ENSMUSG00000037089:Slc35b2;H3K4me3_Selected	Slc35b2	0.13979
chr6	71143104	71144962	3129	2840.1	3.65663	0.000255549	0.00115728	chr6	71143304	71150439	H3K4me3_Selected;ENSMUSG00000054474:Thnsl2	Thnsl2	0.139762
chr14	54935686	54937931	9461	8587.49	6.14446	8.02382e-10	1.66398e-08	chr14	54924558	54937731	H3K27ac_AMF_siCtrl_Selected;ENSMUSG00000022203:Efs;ENSMUSG00000040770:Il25;ENSMUSG00000040759:Cmtm5;H3K27ac_AMF_siCtrl_Selected;H3K4me3_Selected;ENSMUSG00000022203:Efs;ENSMUSG00000040770:Il25;ENSMUSG00000040759:Cmtm5;H3K4me3_Selected	Efs	0.139756
chr5	38258393	38261464	8683	7883.66	5.89039	3.85288e-09	6.87308e-08	chr5	38254185	38261264	ENSMUSG00000067365:Tmem128;H3K27ac_AMF_siCtrl_Selected;ENSMUSG00000067365:Tmem128;H3K4me3_Selected	Tmem128	0.139329
chr7	45830085	45831684	1671	1517.31	2.61439	0.00893859	0.023361	chr7	45824656	45836944	ENSMUSG00000058743:Kcnj14;H3K4me3_Selected;ENSMUSG00000053801:Grwd1	Kcnj14	0.139194
chr7	99482566	99484350	4004	3635.89	4.19332	2.74901e-05	0.000169216	chr7	99482766	99489738	H3K27ac_AMF_siCtrl_Selected;ENSMUSG00000030744:Rps3;H3K4me3_Selected;ENSMUSG00000030744:Rps3	Rps3	0.139134
chr7	44973316	44975723	3392	3080.6	3.88443	0.000102569	0.000525738	chr7	44973516	44980851	H3K27ac_AMF_siCtrl_Selected;ENSMUSG00000007783:Cpt1c;H3K4me3_Selected;ENSMUSG00000007783:Cpt1c	Cpt1c	0.138923
chr8	121828902	121830484	2519	2288.35	3.34979	0.000808741	0.00307668	chr8	121829102	121835569	H3K27ac_AMF_siCtrl_Selected;ENSMUSG00000040263:Klhdc4;H3K4me3_Selected;ENSMUSG00000040263:Klhdc4	Klhdc4	0.138545
chr11	97361652	97364165	12142	11031.5	6.08409	1.17151e-09	2.33142e-08	chr11	97351977	97363965	ENSMUSG00000070337:Gpr179;ENSMUSG00000038485:Socs7;H3K27ac_AMF_siCtrl_Selected;ENSMUSG00000070337:Gpr179;ENSMUSG00000038485:Socs7;H3K4me3_Selected	Gpr179	0.138382
chr7	139833350	139834976	6998	6359.27	5.41947	5.9776e-08	7.84904e-07	chr7	139828174	139834776	ENSMUSG00000025475:Adgra1;H3K4me3_Selected	Adgra1	0.138082
chr1	136051110	136052980	2522	2291.88	3.33746	0.000845482	0.0031963	chr1	136044804	136052850	ENSMUSG00000097918:Ascl5;ENSMUSG00000026407:Cacna1s;H3K4me3_Selected	Ascl5	0.138034
chr11	117877755	117879500	1366	1241.44	2.30691	0.0210598	0.0476062	chr11	117872960	117879481	H3K4me3_Selected;ENSMUSG00000017713:Tha1;H3K4me3_Selected	Tha1	0.137946
chr6	48578487	48580176	2043	1856.85	3.02658	0.00247341	0.00796752	chr6	48572689	48579976	ENSMUSG00000009281:Rarres2;H3K4me3_Selected	Rarres2	0.137832
chr4	107313121	107315147	6817	6196.57	5.40317	6.5474e-08	8.48424e-07	chr4	107307069	107314947	ENSMUSG00000034785:Dio1;ENSMUSG00000057375:Yipf1;H3K27ac_AMF_siCtrl_Selected;ENSMUSG00000034785:Dio1;ENSMUSG00000057375:Yipf1;H3K4me3_Selected	Dio1	0.137666
chr7	35117811	35119725	5754	5231.01	5.03221	4.84859e-07	4.92857e-06	chr7	35113293	35119525	ENSMUSG00000034957:Cebpa;H3K4me3_Selected	Cebpa	0.137475
chr18	82553981	82556386	4225	3841.03	4.28645	1.81553e-05	0.00011763	chr18	82530803	82556186	ENSMUS:MBP;H3K27ac_AMF_siCtrl_Selected;H3K27ac_AMF_siCtrl_Selected;ENSMUS:MBP;H3K4me3_Selected;H3K4me3_Selected;H3K4me3_Selected;H3K4me3_Selected	MBP	0.137459
chr2	38511168	38512772	2910	2645.57	3.4726	0.000515444	0.00210433	chr2	38505643	38512572	ENSMUSG00000026749:Nek6;H3K4me3_Selected	Nek6	0.137441
chr12	103433266	103435477	2960	2691.55	3.58876	0.000332256	0.00144146	chr12	103425139	103435277	H3K4me3_Selected;ENSMUSG00000041645:Ddx24;ENSMUSG00000064215:Ifi27;H3K4me3_Selected;ENSMUSG00000041645:Ddx24;ENSMUSG00000064215:Ifi27;H3K27ac_AMF_siCtrl_Selected	Ddx24	0.137161
chr6	48536794	48538725	5593	5086	5.01819	5.21597e-07	5.2479e-06	chr6	48531615	48538525	ENSMUSG00000039347:Atp6v0e2;H3K27ac_AMF_siCtrl_Selected;ENSMUSG00000039347:Atp6v0e2;H3K4me3_Selected	Atp6v0e2	0.137091
chr15	79223034	79225526	11430	10394.8	6.02159	1.72715e-09	3.32729e-08	chr15	79223173	79230024	ENSMUSG00000068206:Pick1;H3K27ac_AMF_siCtrl_Selected;H3K27ac_AMF_siCtrl_Selected;ENSMUSG00000068206:Pick1;H3K4me3_Selected;H3K4me3_Selected	Pick1	0.13696
chr5	31104395	31106172	3877	3526.25	4.12327	3.73537e-05	0.000220783	chr5	31100285	31106385	ENSMUSG00000053856:Dnajc5g;H3K27ac_AMF_siCtrl_Selected	Dnajc5g	0.136807
chr2	38643239	38644527	1536	1397.06	2.56912	0.0101959	0.0260443	chr2	38643439	38650087	H3K27ac_AMF_siCtrl_Selected;ENSMUSG00000026750:Psmb7;H3K4me3_Selected;ENSMUSG00000026750:Psmb7	Psmb7	0.136786
chr4	132268761	132270811	4425	4024.94	4.38223	1.1747e-05	8.00299e-05	chr4	132268375	132275154	ENSMUSG00000028899:Taf12;H3K27ac_AMF_siCtrl_Selected;H3K27ac_AMF_siCtrl_Selected;ENSMUSG00000028899:Taf12;H3K4me3_Selected	Taf12	0.136709
chr11	83298189	83299720	5105	4643.89	4.71271	2.44448e-06	2.07781e-05	chr11	83293024	83299520	ENSMUSG00000035152:Ap2b1;H3K27ac_AMF_siCtrl_Selected;ENSMUSG00000035152:Ap2b1;H3K4me3_Selected	Ap2b1	0.136576
chr2	29802241	29803960	6963	6334.51	5.35645	8.48719e-08	1.07663e-06	chr2	29796634	29803760	ENSMUSG00000059316:Slc27a4;H3K27ac_AMF_siCtrl_Selected;ENSMUSG00000059316:Slc27a4;H3K4me3_Selected	Slc27a4	0.136476
chr5	31153140	31155504	27439	24963.1	5.99823	1.99481e-09	3.82257e-08	chr5	31153340	31160251	H3K27ac_AMF_siCtrl_Selected;ENSMUSG00000107283:Mpv17;H3K4me3_Selected;ENSMUSG00000107283:Mpv17	Mpv17	0.136428
chr5	115506204	115510459	15031	13677	5.98758	2.12981e-09	4.04552e-08	chr5	115500676	115510259	ENSMUSG00000029528:Pxn;H3K4me3_Selected	Pxn	0.136186
chrX	12672735	12674187	2476	2252.98	3.29267	0.000992411	0.00366237	chrX	12672935	12679668	H3K4me3_Selected;ENSMUSG00000044148:1810030O07Rik	1810030O07Rik	0.136178
chr4	57567361	57568826	1885	1715.38	2.76366	0.00571579	0.0159901	chr4	57562179	57568626	ENSMUSG00000089945:Pakap;H3K4me3_Selected	Pakap	0.13604
chr4	154863698	154865370	2592	2359.08	3.28449	0.00102167	0.00374992	chr4	154863585	154869685	ENSMUSG00000058183:Mmel1;H3K4me3_Selected	Mmel1	0.135839
chr11	117778716	117780944	10086	9181.68	5.95847	2.54606e-09	4.76113e-08	chr11	117776076	117788198	ENSMUSG00000050106:Tmc8;H3K27ac_AMF_siCtrl_Selected;ENSMUSG00000025572:Tmc6;ENSMUSG00000050106:Tmc8;H3K4me3_Selected;ENSMUSG00000025572:Tmc6	Tmc8	0.135524
chr16	30599253	30600369	4075	3710.16	4.21959	2.44749e-05	0.000153265	chr16	30593723	30600169	ENSMUSG00000046546:Fam43a;H3K4me3_Selected	Fam43a	0.135317
chr15	89074279	89077123	31104	28319.6	5.94857	2.705e-09	4.99803e-08	chr15	89069124	89076923	ENSMUSG00000015363:Trabd;H3K27ac_AMF_siCtrl_Selected;ENSMUSG00000015363:Trabd;H3K4me3_Selected	Trabd	0.135298
chr11	69117377	69119228	4405	4010.8	4.33548	1.45442e-05	9.65402e-05	chr11	69114404	69128589	ENSMUSG00000023781:Hes7;ENSMUSG00000020892:Aloxe3;H3K27ac_AMF_siCtrl_Selected;ENSMUSG00000097386:9130213A22Rik;ENSMUSG00000023781:Hes7;H3K4me3_Selected;ENSMUSG00000020892:Aloxe3;H3K4me3_Selected;ENSMUSG00000097386:9130213A22Rik	Hes7	0.135253
chr4	58910841	58913213	8332	7586.56	5.71656	1.08701e-08	1.73378e-07	chr4	58911041	58918749	H3K27ac_AMF_siCtrl_Selected;ENSMUSG00000050812:AI314180;H3K4me3_Selected;ENSMUSG00000050812:AI314180	AI314180	0.135217
chr1	132389871	132392236	15342	13970.6	5.93958	2.85745e-09	5.25286e-08	chr1	132390071	132397403	H3K4me3_Selected;ENSMUSG00000042066:Tmcc2;H3K27ac_AMF_siCtrl_Selected;ENSMUSG00000042066:Tmcc2;H3K27ac_AMF_siCtrl_Selected	Tmcc2	0.135094
chr17	28527231	28528711	3915	3565.15	4.07031	4.69508e-05	0.00026929	chr17	28524860	28530960	ENSMUSG00000024223:Armc12;H3K27ac_AMF_siCtrl_Selected;ENSMUSG00000024223:Armc12;H3K4me3_Selected	Armc12	0.135049
chrX	162828307	162830004	3728	3395.38	3.92326	8.73585e-05	0.000458167	chrX	162828507	162835454	H3K4me3_Selected;ENSMUSG00000038344:Txlng	Txlng	0.134827
chr9	99575352	99576631	1724	1570.36	2.52916	0.0114337	0.0286396	chr9	99568049	99576431	H3K27ac_AMF_siCtrl_Selected;ENSMUSG00000032468:Armc8;ENSMUSG00000032469:Dbr1;H3K4me3_Selected;ENSMUSG00000032468:Armc8;ENSMUSG00000032469:Dbr1;H3K4me3_Selected	Armc8	0.13466
chr9	21962269	21964352	4508	4106.29	4.31615	1.58775e-05	0.000104179	chr9	21962469	21969576	H3K27ac_AMF_siCtrl_Selected;ENSMUSG00000006235:Epor;H3K4me3_Selected;ENSMUSG00000006235:Epor	Epor	0.134651
chr4	141722564	141724251	5234	4767.68	4.79282	1.64453e-06	1.47776e-05	chr4	141722764	141729419	H3K27ac_AMF_siCtrl_Selected;ENSMUSG00000078515:Ddi2;H3K4me3_Selected;ENSMUSG00000078515:Ddi2	Ddi2	0.134625
chr11	100849305	100851705	6884	6270.85	5.28232	1.27556e-07	1.53039e-06	chr11	100849505	100859451	H3K27ac_AMF_siCtrl_Selected;ENSMUSG00000020919:Stat5b;ENSMUSG00000004043:Stat5a;H3K4me3_Selected;ENSMUSG00000020919:Stat5b;ENSMUSG00000004043:Stat5a	Stat5b	0.134586
chr14	67932672	67934564	4616	4205.32	4.47245	7.73284e-06	5.60256e-05	chr14	67932872	67939572	H3K4me3_Selected;ENSMUSG00000044447:Dock5	Dock5	0.134426
chr4	133545137	133546543	4802	4375.09	4.46898	7.85946e-06	5.67913e-05	chr4	133545337	133553476	H3K27ac_AMF_siCtrl_Selected;ENSMUSG00000028851:Nudc;ENSMUSG00000037583:Nr0b2;H3K4me3_Selected;ENSMUSG00000028851:Nudc;ENSMUSG00000037583:Nr0b2	Nudc	0.134322
chr15	75928931	75930438	4965	4523.64	4.63476	3.57347e-06	2.87948e-05	chr15	75929131	75941843	H3K27ac_AMF_siCtrl_Selected;ENSMUSG00000022570:Tsta3;H3K27ac_AMF_siCtrl_Selected;ENSMUSG00000050846:Zfp623;H3K27ac_AMF_siCtrl_Selected;H3K4me3_Selected;ENSMUSG00000022570:Tsta3;ENSMUSG00000050846:Zfp623;H3K4me3_Selected	Tsta3	0.134309
chr7	105553778	105555343	5849	5330.04	4.90709	9.24397e-07	8.80247e-06	chr7	105548360	105555143	ENSMUSG00000037049:Smpd1;H3K4me3_Selected	Smpd1	0.134042
chr7	79920076	79921413	2581	2352.01	3.24099	0.00119116	0.00427631	chr7	79920276	79926649	H3K27ac_AMF_siCtrl_Selected;ENSMUSG00000063801:Ap3s2;H3K4me3_Selected;ENSMUSG00000063801:Ap3s2	Ap3s2	0.134036
chr11	99023127	99025549	10351	9432.8	5.89206	3.81417e-09	6.81523e-08	chr11	99023327	99030189	H3K27ac_AMF_siCtrl_Selected;ENSMUSG00000020914:Top2a;H3K4me3_Selected;ENSMUSG00000020914:Top2a	Top2a	0.134012
chr6	87040408	87043599	12263	11176.5	5.88481	3.98511e-09	7.0625e-08	chr6	87036846	87043399	ENSMUSG00000029992:Gfpt1;H3K27ac_AMF_siCtrl_Selected;ENSMUSG00000029992:Gfpt1;H3K4me3_Selected	Gfpt1	0.133847
chr11	120457193	120459016	4618	4208.86	4.45293	8.47068e-06	6.03813e-05	chr11	120452115	120473607	ENSMUSG00000049957:Ccdc137;ENSMUSG00000025386:Pde6g;H3K4me3_Selected;ENSMUSG00000039670:Oxld1;ENSMUSG00000025793:Hgs;H3K4me3_Selected;ENSMUSG00000057594:Arl16	Ccdc137	0.133838
chr2	26314884	26317352	8366	7625.46	5.65296	1.57704e-08	2.40571e-07	chr2	26309515	26317152	ENSMUSG00000026930:Gpsm1;H3K27ac_AMF_siCtrl_Selected;ENSMUSG00000026930:Gpsm1;H3K4me3_Selected	Gpsm1	0.133713
chr6	124813235	124815696	5618	5121.37	4.88829	1.01714e-06	9.57631e-06	chr6	124813435	124820296	H3K27ac_AMF_siCtrl_Selected;ENSMUSG00000023456:Tpi1;H3K4me3_Selected;ENSMUSG00000023456:Tpi1	Tpi1	0.133527
chr11	114726560	114730368	16819	15332.3	5.87042	4.34691e-09	7.66611e-08	chr11	114721408	114730168	ENSMUSG00000034706:Dnaic2;H3K27ac_AMF_siCtrl_Selected;H3K27ac_AMF_siCtrl_Selected;ENSMUSG00000034706:Dnaic2;H3K4me3_Selected	Dnaic2	0.13352
chr1	93753611	93755664	16052	14635.5	5.85985	4.63281e-09	8.09138e-08	chr1	93753811	93760864	H3K27ac_AMF_siCtrl_Selected;ENSMUSG00000026279:Thap4;H3K4me3_Selected;ENSMUSG00000026279:Thap4	Thap4	0.133279
chr11	50826622	50828292	3204	2921.44	3.61982	0.00029481	0.00130086	chr11	50826822	50833724	H3K27ac_AMF_siCtrl_Selected;ENSMUSG00000044807:Zfp354c;H3K4me3_Selected;ENSMUSG00000044807:Zfp354c	Zfp354c	0.133192
chr11	97309129	97311880	6625	6040.95	5.10568	3.29605e-07	3.5048e-06	chr11	97309329	97316194	H3K4me3_Selected;ENSMUSG00000018882:Mrpl45;H3K4me3_Selected;ENSMUSG00000018882:Mrpl45;H3K27ac_AMF_siCtrl_Selected	Mrpl45	0.133144
chr8	70488857	70491011	3646	3324.65	3.87352	0.000107273	0.000546494	chr8	70487158	70493358	ENSMUSG00000007888:Crlf1;ENSMUSG00000035964:Tmem59l;H3K27ac_AMF_siCtrl_Selected	Crlf1	0.133114
chr19	44988494	44990325	3673	3349.4	3.8718	0.000108034	0.000549854	chr19	44983101	44990125	ENSMUSG00000025207:Sema4g;H3K27ac_AMF_siCtrl_Selected;ENSMUSG00000025207:Sema4g;H3K4me3_Selected	Sema4g	0.133054
chr14	70598748	70600410	3987	3635.89	4.00848	6.11112e-05	0.000337137	chr14	70598948	70605835	H3K4me3_Selected;ENSMUSG00000022095:Fam160b2	Fam160b2	0.132995
chr4	99193031	99195022	4898	4467.05	4.58527	4.53405e-06	3.52518e-05	chr4	99187934	99194822	ENSMUSG00000028550:Atg4c;H3K27ac_AMF_siCtrl_Selected;ENSMUSG00000028550:Atg4c;H3K4me3_Selected	Atg4c	0.13287
chr19	3979983	3980922	2253	2054.91	3.08624	0.00202704	0.00668854	chr19	3980183	3992852	H3K4me3_Selected;ENSMUSG00000024866:Acy3;ENSMUSG00000037477:Tbx10;ENSMUSG00000024866:Acy3;H3K27ac_AMF_siCtrl_Selected;ENSMUSG00000037477:Tbx10	Acy3	0.132769
chr11	83302100	83303506	2916	2659.72	3.47282	0.00051502	0.00210392	chr11	83302300	83308586	H3K27ac_AMF_siCtrl_Selected;ENSMUSG00000018733:Pex12;H3K4me3_Selected;ENSMUSG00000018733:Pex12	Pex12	0.132718
chr3	65957097	65959018	6785	6189.5	5.08197	3.73547e-07	3.90569e-06	chr3	65957297	65964249	H3K27ac_AMF_siCtrl_Selected;ENSMUSG00000027829:Ccnl1;H3K4me3_Selected;ENSMUSG00000027829:Ccnl1	Ccnl1	0.132526
chr1	64616427	64618306	11170	10189.7	5.82646	5.66154e-09	9.67009e-08	chr1	64616627	64623242	H3K27ac_AMF_siCtrl_Selected;ENSMUSG00000025956:Mettl21a;H3K4me3_Selected;ENSMUSG00000025956:Mettl21a	Mettl21a	0.132519
chr15	78942358	78943348	2803	2557.15	3.34646	0.000818513	0.00310949	chr15	78941724	78948426	ENSMUSG00000033088:Triobp;H3K27ac_AMF_siCtrl_Selected;ENSMUSG00000033088:Triobp;H3K4me3_Selected;H3K4me3_Selected	Triobp	0.132436
chr4	117829324	117830698	1543	1407.67	2.48723	0.0128743	0.031556	chr4	117828506	117834606	ENSMUSG00000028542:Slc6a9;H3K27ac_AMF_siCtrl_Selected;ENSMUSG00000028542:Slc6a9;H3K4me3_Selected	Slc6a9	0.13243
chr19	45005305	45007500	5943	5422	4.966	6.83474e-07	6.7025e-06	chr19	45000558	45015276	ENSMUSG00000025209:Peo1;H3K27ac_AMF_siCtrl_Selected;ENSMUSG00000025208:Mrpl43;ENSMUSG00000035342:Lzts2;ENSMUSG00000025209:Peo1;H3K4me3_Selected;ENSMUSG00000025208:Mrpl43;ENSMUSG00000035342:Lzts2	Peo1	0.132366
chr5	111416314	111417875	4842	4417.54	4.40389	1.06329e-05	7.38312e-05	chr5	111411362	111417675	ENSMUSG00000070576:Mn1;H3K4me3_Selected	Mn1	0.132361
chr4	132463098	132464746	2105	1920.51	2.90584	0.00366269	0.0109891	chr4	132463298	132469921	H3K4me3_Selected;ENSMUSG00000066042:Med18	Med18	0.132328
chr4	135850181	135851343	2837	2588.98	3.33502	0.000852918	0.00321989	chr4	135849747	135857069	ENSMUSG00000028676:Srsf10;H3K27ac_AMF_siCtrl_Selected;H3K27ac_AMF_siCtrl_Selected;ENSMUSG00000028676:Srsf10;H3K4me3_Selected;H3K4me3_Selected	Srsf10	0.131982
chr4	43030632	43032191	3643	3324.65	3.83905	0.000123509	0.000616748	chr4	43025187	43037710	H3K4me3_Selected;ENSMUSG00000028454:Pigo;H3K4me3_Selected;ENSMUSG00000028455:Stoml2;ENSMUSG00000028454:Pigo;H3K27ac_AMF_siCtrl_Selected;ENSMUSG00000028455:Stoml2	Pigo	0.131926
chr15	81696446	81698413	10409	9500	5.79626	6.78117e-09	1.14206e-07	chr15	81696646	81703287	H3K27ac_AMF_siCtrl_Selected;ENSMUSG00000063765:Chadl;H3K4me3_Selected;ENSMUSG00000063765:Chadl	Chadl	0.131832
chr11	48825755	48828618	8076	7370.81	5.34386	9.09902e-08	1.1409e-06	chr11	48816549	48832655	H3K27ac_AMF_siCtrl_Selected;ENSMUSG00000040365:Trim41;ENSMUSG00000040350:Trim7;H3K27ac_AMF_siCtrl_Selected;ENSMUSG00000078154:Gm12184;H3K4me3_Selected;ENSMUSG00000040365:Trim41;ENSMUSG00000040350:Trim7;H3K4me3_Selected;ENSMUSG00000078154:Gm12184	Trim41	0.131817
chr4	57433662	57435377	3499	3193.78	3.68286	0.000230636	0.00105681	chr4	57428247	57435177	ENSMUSG00000090053:Palm2;H3K4me3_Selected	Palm2	0.131677
chr10	62601242	62604083	6637	6058.64	5.0441	4.55664e-07	4.66679e-06	chr10	62601442	62608298	H3K27ac_AMF_siCtrl_Selected;ENSMUSG00000020075:Ddx21;H3K4me3_Selected;ENSMUSG00000020075:Ddx21	Ddx21	0.131538
chr4	8689627	8693252	10038	9164	5.77827	7.54731e-09	1.25936e-07	chr4	8684406	8693052	ENSMUSG00000041235:Chd7;H3K27ac_AMF_siCtrl_Selected;ENSMUSG00000041235:Chd7;H3K4me3_Selected	Chd7	0.131423
chr1	181210271	181213091	12331	11257.8	5.77562	7.66684e-09	1.27734e-07	chr1	181210471	181217552	H3K27ac_AMF_siCtrl_Selected;ENSMUSG00000038733:Wdr26;H3K4me3_Selected;ENSMUSG00000038733:Wdr26	Wdr26	0.131363
chr3	96057308	96059183	4249	3879.93	4.08768	4.35701e-05	0.000252307	chr3	96057508	96064466	H3K4me3_Selected;ENSMUSG00000015747:Vps45	Vps45	0.131092
chr5	136907478	136908883	2444	2231.76	3.04678	0.0023131	0.00751136	chr5	136902150	136908683	ENSMUSG00000007987:Ift22;H3K4me3_Selected	Ift22	0.131064
chr4	132273747	132275354	4454	4067.39	4.19885	2.68273e-05	0.0001657	chr4	132268375	132275154	ENSMUSG00000028899:Taf12;H3K27ac_AMF_siCtrl_Selected;H3K27ac_AMF_siCtrl_Selected;ENSMUSG00000028899:Taf12;H3K4me3_Selected	Taf12	0.131
chr2	31949685	31951008	3683	3363.55	3.80915	0.000139443	0.000685583	chr2	31944139	31950808	ENSMUSG00000001864:Aif1l;H3K27ac_AMF_siCtrl_Selected;ENSMUSG00000001864:Aif1l;H3K4me3_Selected	Aif1l	0.130896
chr3	95133137	95135532	3896	3558.08	3.94524	7.9719e-05	0.000423079	chr3	95128088	95140011	ENSMUSG00000053769:Lysmd1;H3K4me3_Selected;ENSMUSG00000092607:Scnm1	Lysmd1	0.130895
chr6	29608867	29610487	3617	3303.42	3.80727	0.000140511	0.000689583	chr6	29609067	29615887	H3K27ac_AMF_siCtrl_Selected;ENSMUSG00000012535:Tnpo3;H3K4me3_Selected;ENSMUSG00000012535:Tnpo3	Tnpo3	0.130831
chr6	61179557	61181490	10102	9227.66	5.74229	9.34061e-09	1.51781e-07	chr6	61174324	61181290	ENSMUSG00000039578:Ccser1;H3K27ac_AMF_siCtrl_Selected;ENSMUSG00000039578:Ccser1;H3K4me3_Selected	Ccser1	0.130604
chr19	32485162	32486966	3988	3642.96	3.93494	8.32189e-05	0.000439646	chr19	32479769	32486766	ENSMUSG00000024896:Minpp1;H3K27ac_AMF_siCtrl_Selected;ENSMUSG00000024896:Minpp1;H3K4me3_Selected	Minpp1	0.130553
chrX	57392044	57393895	2563	2341.4	3.15478	0.00160622	0.00548866	chrX	57392244	57399036	H3K4me3_Selected;ENSMUSG00000031134:Rbmx	Rbmx	0.130462
chr19	42033893	42036091	10600	9683.92	5.7334	9.84354e-09	1.59348e-07	chr19	42030038	42036138	ENSMUSG00000025172:Ankrd2;H3K27ac_AMF_siCtrl_Selected	Ankrd2	0.130402
chr2	25053793	25055673	5749	5252.23	4.77358	1.80977e-06	1.60497e-05	chr2	25048355	25055473	ENSMUSG00000006476:Nsmf;H3K27ac_AMF_siCtrl_Selected;ENSMUSG00000006476:Nsmf;H3K4me3_Selected	Nsmf	0.13038
chr6	86192849	86196543	11064	10108.3	5.73012	1.00359e-08	1.61978e-07	chr6	86189223	86196343	ENSMUSG00000029999:Tgfa;H3K27ac_AMF_siCtrl_Selected;ENSMUSG00000029999:Tgfa;H3K4me3_Selected	Tgfa	0.130327
chr1	161968329	161970197	7061	6451.23	5.11407	3.15287e-07	3.36575e-06	chr1	161963186	161969997	ENSMUSG00000026698:Pigc;H3K27ac_AMF_siCtrl_Selected;ENSMUSG00000026698:Pigc;H3K4me3_Selected	Pigc	0.130299
chr1	162547817	162550390	9692	8856.29	5.71978	1.06664e-08	1.70882e-07	chr1	162548017	162554551	H3K27ac_AMF_siCtrl_Selected;ENSMUSG00000026694:Mettl13;H3K4me3_Selected;ENSMUSG00000026694:Mettl13	Mettl13	0.130092
chr4	155693796	155695584	4412	4032.02	4.16452	3.12004e-05	0.000189262	chr4	155688342	155695384	ENSMUSG00000074738:B930041F14Rik;H3K4me3_Selected	B930041F14Rik	0.129931
chr4	127313522	127314730	1788	1634.03	2.63934	0.00830666	0.0219688	chr4	127313722	127320039	H3K4me3_Selected;ENSMUSG00000050234:Gja4	Gja4	0.129914
chr2	128686650	128688502	3301	3016.94	3.52843	0.000418037	0.0017601	chr2	128686850	128699056	H3K27ac_AMF_siCtrl_Selected;ENSMUSG00000014355:Anapc1;ENSMUSG00000014361:Mertk;H3K4me3_Selected;ENSMUSG00000014355:Anapc1;ENSMUSG00000014361:Mertk;H3K4me3_Selected	Anapc1	0.129817
chr6	124808220	124810070	7894	7215.19	5.25878	1.45014e-07	1.7042e-06	chr6	124802661	124809870	ENSMUSG00000038451:Spsb2;H3K27ac_AMF_siCtrl_Selected;H3K27ac_AMF_siCtrl_Selected;ENSMUSG00000038451:Spsb2;H3K4me3_Selected;H3K4me3_Selected	Spsb2	0.129719
chr16	23224392	23227297	3378	3087.68	3.62642	0.000287381	0.00127482	chr16	23218740	23231368	ENSMUSG00000022885:St6gal1;H3K4me3_Selected;ENSMUSG00000045231:BC106179	St6gal1	0.129648
chrX	8891892	8893791	3405	3112.43	3.6254	0.00028851	0.00127852	chrX	8886382	8893591	ENSMUSG00000052364:B630019K06Rik;H3K4me3_Selected	B630019K06Rik	0.129611
chr15	97773725	97777075	3873	3540.39	3.90448	9.44299e-05	0.000489807	chr15	97766101	97776875	H3K4me3_Selected;ENSMUSG00000022469:Rapgef3;H3K27ac_AMF_siCtrl_Selected;ENSMUSG00000022469:Rapgef3;H3K27ac_AMF_siCtrl_Selected	Rapgef3	0.129541
chr9	73112247	73114256	3424	3130.12	3.62134	0.000293078	0.00129427	chr9	73107426	73114056	ENSMUSG00000032215:Rsl24d1;H3K27ac_AMF_siCtrl_Selected;ENSMUSG00000032215:Rsl24d1;H3K4me3_Selected	Rsl24d1	0.129465
chr8	84686852	84688305	3265	2985.11	3.51442	0.000440721	0.00184203	chr8	84687052	84693862	H3K27ac_AMF_siCtrl_Selected;ENSMUSG00000001910:Nacc1;H3K4me3_Selected;ENSMUSG00000001910:Nacc1;H3K4me3_Selected	Nacc1	0.1293
chr1	170884379	170886051	6824	6239.02	5.07484	3.87814e-07	4.03669e-06	chr1	170879065	170891540	ENSMUSG00000096968:Gm26620;H3K27ac_AMF_siCtrl_Selected;ENSMUSG00000026659:Dusp12;ENSMUSG00000096968:Gm26620;H3K4me3_Selected;ENSMUSG00000026659:Dusp12	Gm26620	0.129299
chr4	137356464	137358177	6366	5821.67	4.94506	7.6119e-07	7.41767e-06	chr4	137356664	137363720	H3K27ac_AMF_siCtrl_Selected;ENSMUSG00000006699:Cdc42;H3K4me3_Selected;ENSMUSG00000006699:Cdc42	Cdc42	0.128955
chr2	158228593	158230013	4196	3837.49	4.01775	5.87553e-05	0.000326131	chr2	158228793	158235222	H3K27ac_AMF_siCtrl_Selected;ENSMUSG00000037813:D630003M21Rik;H3K4me3_Selected;ENSMUSG00000037813:D630003M21Rik	D630003M21Rik	0.128852
chr8	119446090	119447586	2185	1998.32	2.82938	0.00466389	0.0134579	chr8	119439974	119447386	H3K4me3_Selected;ENSMUSG00000031837:Necab2;H3K4me3_Selected	Necab2	0.128842
chr8	46216125	46217620	2359	2157.48	2.99496	0.00274477	0.00865903	chr8	46210392	46217420	H3K27ac_AMF_siCtrl_Selected;ENSMUSG00000031633:Slc25a4;H3K4me3_Selected;ENSMUSG00000031633:Slc25a4;H3K4me3_Selected	Slc25a4	0.128826
chr8	94694327	94696597	4706	4304.36	4.28244	1.84854e-05	0.000119625	chr8	94694527	94702242	H3K4me3_Selected;ENSMUSG00000031775:Pllp	Pllp	0.128704
chr15	57692875	57696626	10583	9680.38	5.65481	1.56021e-08	2.38675e-07	chr15	57688665	57696426	ENSMUSG00000071757:Zhx2;H3K27ac_AMF_siCtrl_Selected;ENSMUSG00000071757:Zhx2;H3K4me3_Selected	Zhx2	0.128613
chr10	75558456	75560892	9001	8233.8	5.65098	1.59535e-08	2.43022e-07	chr10	75555604	75566330	ENSMUSG00000006345:Ggt1;H3K27ac_AMF_siCtrl_Selected;H3K27ac_AMF_siCtrl_Selected;ENSMUSG00000046807:Lrrc75b;ENSMUSG00000006345:Ggt1;H3K4me3_Selected;ENSMUSG00000046807:Lrrc75b	Ggt1	0.128526
chr5	108311936	108313733	3120	2854.24	3.36111	0.000776302	0.00297203	chr5	108306609	108313533	ENSMUSG00000029263:Pigg;H3K27ac_AMF_siCtrl_Selected;ENSMUSG00000029263:Pigg;H3K4me3_Selected	Pigg	0.128437
chr5	134175420	134177322	4326	3957.74	4.11392	3.88992e-05	0.000228425	chr5	134175620	134184893	H3K27ac_AMF_siCtrl_Selected;ENSMUSG00000061979:Wbscr16;ENSMUSG00000015942:Gtf2ird2;H3K27ac_AMF_siCtrl_Selected;H3K4me3_Selected;ENSMUSG00000061979:Wbscr16;ENSMUSG00000015942:Gtf2ird2;H3K4me3_Selected	Wbscr16	0.128355
chr11	102316516	102321158	26871	24584.7	5.64058	1.69477e-08	2.54591e-07	chr11	102316716	102325742	H3K27ac_AMF_siCtrl_Selected;ENSMUSG00000020923:Ubtf;H3K4me3_Selected;ENSMUSG00000020923:Ubtf	Ubtf	0.128289
chr15	74708660	74710287	4627	4233.62	4.26523	1.99692e-05	0.000127855	chr15	74708839	74722458	ENSMUSG00000022598:Psca;H3K27ac_AMF_siCtrl_Selected;ENSMUSG00000046380:Jrk;ENSMUSG00000056665:Them6;H3K27ac_AMF_siCtrl_Selected;ENSMUSG00000022598:Psca;H3K4me3_Selected;ENSMUSG00000046380:Jrk;ENSMUSG00000056665:Them6;H3K4me3_Selected	Psca	0.128186
chr11	60453965	60455370	2238	2047.84	2.81324	0.00490456	0.0140208	chr11	60448591	60455170	ENSMUSG00000020537:Drg2;H3K4me3_Selected	Drg2	0.128107
chr7	117380292	117384369	12344	11296.7	5.62372	1.86893e-08	2.79593e-07	chr7	117374979	117384169	ENSMUSG00000030657:Xylt1;H3K27ac_AMF_siCtrl_Selected;ENSMUSG00000030657:Xylt1;H3K4me3_Selected	Xylt1	0.127906
chr17	24487790	24489916	6376	5835.82	4.89763	9.6998e-07	9.18011e-06	chr17	24478238	24489716	H3K27ac_AMF_siCtrl_Selected;ENSMUSG00000024142:Mlst8;ENSMUSG00000033597:Caskin1;H3K27ac_AMF_siCtrl_Selected;H3K4me3_Selected;ENSMUSG00000024142:Mlst8;ENSMUSG00000033597:Caskin1;H3K4me3_Selected	Mlst8	0.127717
chrX	166169978	166170999	1932	1768.43	2.59294	0.00951602	0.0246092	chrX	166164454	166170799	ENSMUSG00000040621:Gemin8;H3K4me3_Selected	Gemin8	0.127627
chr6	85517777	85519038	2639	2415.67	3.0849	0.00203623	0.00671071	chr6	85513489	85519589	ENSMUSG00000071341:Egr4;H3K27ac_AMF_siCtrl_Selected;ENSMUSG00000071341:Egr4;H3K4me3_Selected	Egr4	0.127566
chr4	117913873	117916123	5104	4672.19	4.40163	1.07442e-05	7.44532e-05	chr4	117914073	117920999	H3K27ac_AMF_siCtrl_Selected;ENSMUSG00000033365:Ipo13;H3K4me3_Selected;ENSMUSG00000033365:Ipo13	Ipo13	0.12753
chr19	45559907	45561161	2109	1931.12	2.79155	0.00524562	0.0148626	chr19	45554615	45566531	ENSMUSG00000041035:Dpcd;H3K27ac_AMF_siCtrl_Selected;ENSMUSG00000025218:Poll;ENSMUSG00000041035:Dpcd;H3K4me3_Selected;ENSMUSG00000025218:Poll	Dpcd	0.127118
chr4	141077421	141078834	3542	3243.3	3.55562	0.00037709	0.00160894	chr4	141077621	141088433	H3K4me3_Selected;ENSMUSG00000028923:Necap2;ENSMUSG00000045004:Spata21	Necap2	0.127102
chr15	84191586	84193028	5728	5245.16	4.65201	3.28717e-06	2.6766e-05	chr15	84186233	84192828	ENSMUSG00000022437:Samm50;H3K27ac_AMF_siCtrl_Selected;ENSMUSG00000022437:Samm50;H3K4me3_Selected	Samm50	0.127045
chr13	21939987	21941584	3646	3338.79	3.69572	0.000219267	0.00100984	chr13	21939094	21945752	ENSMUSG00000006720:Zfp184;H3K4me3_Selected;H3K4me3_Selected	Zfp184	0.126988
chr1	179516668	179518637	4410	4039.09	4.06229	4.85946e-05	0.000276961	chr1	179516868	179524041	H3K4me3_Selected;ENSMUSG00000055067:Smyd3	Smyd3	0.126748
chr11	82889425	82891044	4375	4007.26	4.05969	4.91383e-05	0.000279472	chr11	82886124	82896614	ENSMUSG00000018844:Fndc8;H3K4me3_Selected;ENSMUSG00000018841:Rad51d	Fndc8	0.126667
chr3	30792511	30794345	4394	4024.94	4.05645	4.98244e-05	0.000282929	chr3	30786875	30794145	ENSMUSG00000027706:Sec62;H3K27ac_AMF_siCtrl_Selected;ENSMUSG00000027706:Sec62;H3K4me3_Selected	Sec62	0.126566
chr16	11908397	11909857	4081	3738.46	3.9437	8.02336e-05	0.000425532	chr16	11908597	11915445	H3K27ac_AMF_siCtrl_Selected;ENSMUSG00000065979:Cpped1;H3K4me3_Selected;ENSMUSG00000065979:Cpped1	Cpped1	0.126479
chr4	62207418	62209555	5737	5255.77	4.6283	3.68685e-06	2.95766e-05	chr4	62207618	62214446	H3K27ac_AMF_siCtrl_Selected;ENSMUSG00000028389:Zfp37;H3K4me3_Selected;ENSMUSG00000028389:Zfp37	Zfp37	0.126394
chr5	88674866	88676646	7991	7321.3	5.11922	3.06802e-07	3.29789e-06	chr5	88675066	88682171	H3K27ac_AMF_siCtrl_Selected;ENSMUSG00000044221:Grsf1;H3K4me3_Selected;ENSMUSG00000044221:Grsf1	Grsf1	0.126277
chr14	65265948	65267036	2401	2199.93	2.93373	0.0033492	0.0101923	chr14	65260701	65268463	ENSMUSG00000034532:Fbxo16;H3K27ac_AMF_siCtrl_Selected;ENSMUSG00000007989:Fzd3;ENSMUSG00000034532:Fbxo16;H3K4me3_Selected;ENSMUSG00000007989:Fzd3;H3K4me3_Selected	Fbxo16	0.126181
chr18	67244774	67246400	4454	4081.53	4.03795	5.39207e-05	0.000302704	chr18	67244974	67251830	H3K27ac_AMF_siCtrl_Selected;ENSMUSG00000062526:Mppe1;H3K4me3_Selected;ENSMUSG00000062526:Mppe1	Mppe1	0.12599
chr2	30285485	30287545	5218	4781.83	4.48473	7.3006e-06	5.33214e-05	chr2	30275043	30292334	ENSMUSG00000098794:Gm28038;ENSMUSG00000052533:Nup188;H3K27ac_AMF_siCtrl_Selected;ENSMUSG00000075419:Dolk;ENSMUSG00000098794:Gm28038;ENSMUSG00000052533:Nup188;H3K4me3_Selected;ENSMUSG00000075419:Dolk	Gm28038	0.125934
chr2	118658774	118660627	4859	4452.9	4.18977	2.7924e-05	0.0001714	chr2	118657303	118663403	ENSMUSG00000074923:Pak6;H3K27ac_AMF_siCtrl_Selected;ENSMUSG00000074923:Pak6;H3K4me3_Selected	Pak6	0.125913
chr18	56974580	56975966	1945	1782.58	2.55599	0.0105885	0.0269269	chr18	56974780	56981368	H3K27ac_AMF_siCtrl_Selected;ENSMUSG00000024592:C330018D20Rik;H3K4me3_Selected;ENSMUSG00000024592:C330018D20Rik	C330018D20Rik	0.125806
chr4	84674372	84675923	1887	1729.52	2.55424	0.0106421	0.027044	chr4	84674572	84681275	H3K4me3_Selected;ENSMUSG00000028487:Bnc2	Bnc2	0.12572
chr7	112022646	112024574	4430	4060.31	4.02914	5.59816e-05	0.000312977	chr7	112017506	112024374	ENSMUSG00000059263:Usp47;H3K27ac_AMF_siCtrl_Selected;ENSMUSG00000059263:Usp47;H3K4me3_Selected	Usp47	0.125716
chr16	13986034	13988011	3500	3207.93	3.51695	0.000436533	0.00182734	chr16	13980604	13992855	ENSMUSG00000044117:2900011O08Rik;H3K27ac_AMF_siCtrl_Selected;ENSMUSG00000065968:Ifitm7;ENSMUSG00000044117:2900011O08Rik;H3K4me3_Selected;ENSMUSG00000065968:Ifitm7	2900011O08Rik	0.125712
chr15	5184749	5186779	3114	2854.24	3.28864	0.00100674	0.00371145	chr15	5179525	5186579	ENSMUSG00000022151:Ttc33;H3K27ac_AMF_siCtrl_Selected;ENSMUSG00000022151:Ttc33;H3K4me3_Selected	Ttc33	0.12566
chr6	110644657	110646380	1825	1672.93	2.5501	0.0107691	0.0273109	chr6	110639581	110646180	ENSMUSG00000056755:Grm7;H3K27ac_AMF_siCtrl_Selected;ENSMUSG00000056755:Grm7;H3K4me3_Selected	Grm7	0.125516
chr4	133276816	133278568	3707	3398.92	3.64312	0.000269349	0.00120767	chr4	133277016	133283792	H3K27ac_AMF_siCtrl_Selected;ENSMUSG00000028857:Tmem222;H3K4me3_Selected;ENSMUSG00000028857:Tmem222	Tmem222	0.125176
chr4	134551273	134552770	3707	3398.92	3.64312	0.000269349	0.00120767	chr4	134551473	134558166	H3K27ac_AMF_siCtrl_Selected;ENSMUSG00000050989:Sepn1;H3K4me3_Selected;ENSMUSG00000050989:Sepn1	Sepn1	0.125176
chr8	15002299	15005597	8197	7515.82	5.29161	1.21246e-07	1.46277e-06	chr8	15002499	15014483	H3K27ac_AMF_siCtrl_Selected;ENSMUSG00000055675:Kbtbd11;H3K27ac_AMF_siCtrl_Selected;H3K4me3_Selected;ENSMUSG00000055675:Kbtbd11;H3K4me3_Selected	Kbtbd11	0.125165
chr2	76674625	76676025	6519	5977.29	4.79956	1.59014e-06	1.43483e-05	chr2	76669281	76679116	ENSMUSG00000002733:Plekha3;H3K27ac_AMF_siCtrl_Selected;ENSMUSG00000002732:Fkbp7;H3K27ac_AMF_siCtrl_Selected;ENSMUSG00000002733:Plekha3;H3K4me3_Selected;ENSMUSG00000002732:Fkbp7;H3K4me3_Selected	Plekha3	0.125159
chr4	135971890	135974365	5481	5025.87	4.45392	8.43165e-06	6.02184e-05	chr4	135972090	135978626	H3K27ac_AMF_siCtrl_Selected;ENSMUSG00000028670:Lypla2;H3K4me3_Selected;ENSMUSG00000028670:Lypla2	Lypla2	0.125064
chr2	31670268	31671510	2106	1931.12	2.7465	0.0060235	0.0167215	chr2	31664715	31671310	ENSMUSG00000039356:Exosc2;H3K4me3_Selected	Exosc2	0.125064
chr6	48394971	48397894	2503	2295.42	3.02058	0.00252292	0.00808856	chr6	48389586	48397694	ENSMUSG00000042810:Krba1;H3K4me3_Selected	Krba1	0.1249
chr6	88188985	88190563	6938	6362.81	4.90052	9.55815e-07	9.09366e-06	chr6	88187891	88193991	ENSMUSG00000015053:Gata2;H3K27ac_AMF_siCtrl_Selected;ENSMUSG00000015053:Gata2;H3K4me3_Selected	Gata2	0.124857
chr7	144581264	144582930	11049	10133.1	5.48903	4.04142e-08	5.52056e-07	chr7	144581464	144588463	H3K27ac_AMF_siCtrl_Selected;ENSMUSG00000031077:Fadd;H3K4me3_Selected;ENSMUSG00000031077:Fadd	Fadd	0.124841
chr7	132812824	132814454	4369	4007.26	3.99609	6.43964e-05	0.000352608	chr7	132813024	132819886	H3K27ac_AMF_siCtrl_Selected;ENSMUSG00000030956:Fam53b;H3K4me3_Selected;ENSMUSG00000030956:Fam53b	Fam53b	0.124687
chr8	106209857	106211927	7639	7006.51	5.05474	4.30983e-07	4.43075e-06	chr8	106204936	106216933	ENSMUSG00000060098:Prmt7;H3K27ac_AMF_siCtrl_Selected;ENSMUSG00000033106:Slc7a6os;ENSMUSG00000060098:Prmt7;H3K4me3_Selected;ENSMUSG00000033106:Slc7a6os	Prmt7	0.124687
chr6	39556705	39558703	9621	8824.46	5.48193	4.2072e-08	5.73258e-07	chr6	39556905	39563867	H3K27ac_AMF_siCtrl_Selected;ENSMUSG00000038456:Dennd2a;H3K4me3_Selected;ENSMUSG00000038456:Dennd2a;H3K4me3_Selected	Dennd2a	0.124679
chr8	125012355	125013810	4037	3703.09	3.75429	0.000173831	0.000830561	chr8	125006997	125013610	ENSMUSG00000056820:Tsnax;H3K4me3_Selected	Tsnax	0.124554
chrX	56609156	56610856	2587	2373.23	3.00918	0.00261955	0.00834409	chrX	56597251	56610656	H3K4me3_Selected;ENSMUSG00000061273:Mmgt1;ENSMUSG00000060681:Slc9a6;H3K4me3_Selected;ENSMUSG00000061273:Mmgt1;ENSMUSG00000060681:Slc9a6;H3K27ac_AMF_siCtrl_Selected	Mmgt1	0.124427
chr10	80854813	80858352	18660	17118.4	5.46975	4.50662e-08	6.10222e-07	chr10	80843939	80861209	ENSMUSG00000051067:Lingo3;ENSMUSG00000035206:Sppl2b;H3K27ac_AMF_siCtrl_Selected;ENSMUSG00000035215:Lsm7;ENSMUSG00000051067:Lingo3;ENSMUSG00000035206:Sppl2b;H3K4me3_Selected;ENSMUSG00000035215:Lsm7	Lingo3	0.124402
chr2	25177245	25179294	6506	5970.22	4.75465	1.98791e-06	1.74441e-05	chr2	25174758	25180858	ENSMUSG00000078202:Nrarp;H3K27ac_AMF_siCtrl_Selected	Nrarp	0.123988
chr2	34370873	34373645	14622	13418.8	5.44686	5.12664e-08	6.8393e-07	chr2	34371073	34379142	H3K27ac_AMF_siCtrl_Selected;ENSMUSG00000038718:Pbx3;H3K4me3_Selected;ENSMUSG00000038718:Pbx3	Pbx3	0.123881
chr15	99704150	99706156	9653	8859.83	5.43885	5.36253e-08	7.11898e-07	chr15	99704350	99711490	H3K27ac_AMF_siCtrl_Selected;ENSMUSG00000091604:Gm17349;H3K4me3_Selected;ENSMUSG00000091604:Gm17349	Gm17349	0.123699
chr2	26122155	26123550	2389	2192.85	2.87395	0.00405373	0.0119674	chr2	26122355	26129220	H3K4me3_Selected;ENSMUSG00000026932:Nacc2	Nacc2	0.123599
chr11	85169665	85171171	3229	2963.89	3.35999	0.000779451	0.00298198	chr11	85164404	85170971	ENSMUSG00000018479:1700125H20Rik;H3K4me3_Selected	1700125H20Rik	0.123597
chr16	23608663	23611451	2231	2047.84	2.71409	0.00664578	0.0182113	chr16	23603919	23611251	ENSMUSG00000033355:Rtp4;H3K4me3_Selected	Rtp4	0.123587
chr9	71485012	71486579	3333	3059.38	3.35956	0.000780675	0.00298456	chr9	71485212	71491935	H3K27ac_AMF_siCtrl_Selected;ENSMUSG00000032199:Polr2m;H3K4me3_Selected;ENSMUSG00000032199:Polr2m	Polr2m	0.123581
chr8	110846079	110847733	1730	1588.05	2.31967	0.0203589	0.0462822	chr8	110840600	110852803	ENSMUSG00000031753:Cog4;H3K4me3_Selected;ENSMUSG00000033732:Sf3b3	Cog4	0.123517
chr11	64078742	64080379	4034	3703.09	3.722	0.000197653	0.000924426	chr11	64078942	64085468	H3K27ac_AMF_siCtrl_Selected;ENSMUSG00000042148:Cox10;H3K4me3_Selected;ENSMUSG00000042148:Cox10	Cox10	0.123482
chr6	87913518	87915656	5413	4969.28	4.39457	1.10992e-05	7.64328e-05	chr6	87907935	87915456	ENSMUSG00000030060:Hmces;H3K27ac_AMF_siCtrl_Selected;ENSMUSG00000030060:Hmces;H3K4me3_Selected	Hmces	0.12339
chr13	49213436	49216456	2196	2016.01	2.70946	0.00673924	0.0184348	chr13	49213636	49222026	H3K4me3_Selected;ENSMUSG00000037960:1110007C09Rik	1110007C09Rik	0.123376
chr2	29787185	29788855	2820	2588.98	3.11648	0.00183025	0.00613818	chr2	29781493	29794502	ENSMUSG00000026798:Coq4;H3K27ac_AMF_siCtrl_Selected;ENSMUSG00000039826:Trub2;ENSMUSG00000026798:Coq4;H3K4me3_Selected;ENSMUSG00000039826:Trub2	Coq4	0.123311
chr19	3685798	3687148	2115	1941.73	2.70804	0.00676809	0.0184997	chr19	3685998	3692564	H3K27ac_AMF_siCtrl_Selected;ENSMUSG00000024913:Lrp5;H3K4me3_Selected;ENSMUSG00000024913:Lrp5	Lrp5	0.123311
chr4	150007965	150009688	10599	9733.43	5.40409	6.51373e-08	8.46083e-07	chr4	150008165	150015023	H3K27ac_AMF_siCtrl_Selected;ENSMUSG00000028980:H6pd;H3K4me3_Selected;ENSMUSG00000028980:H6pd	H6pd	0.122908
chr10	76253131	76256153	13540	12435.6	5.39728	6.76585e-08	8.75685e-07	chr10	76247853	76255953	ENSMUSG00000033208:S100b;H3K27ac_AMF_siCtrl_Selected;H3K27ac_AMF_siCtrl_Selected;ENSMUSG00000033208:S100b;H3K4me3_Selected;H3K4me3_Selected	S100b	0.122753
chr2	26449165	26449979	1960	1800.26	2.4919	0.0127062	0.0312427	chr2	26444808	26451216	H3K27ac_AMF_siCtrl_Selected;ENSMUSG00000026924:Sec16a;H3K27ac_AMF_siCtrl_Selected;H3K4me3_Selected;ENSMUSG00000026924:Sec16a	Sec16a	0.122648
chr12	98919304	98921979	3712	3409.53	3.56905	0.000358277	0.0015414	chr12	98914574	98921779	ENSMUSG00000021013:Ttc8;H3K27ac_AMF_siCtrl_Selected;ENSMUSG00000021013:Ttc8;H3K4me3_Selected	Ttc8	0.122624
chr7	27684892	27686170	1798	1651.71	2.48748	0.012865	0.0315402	chr7	27683340	27689949	ENSMUSG00000057093:C030039L03Rik;H3K4me3_Selected;H3K4me3_Selected	C030039L03Rik	0.12243
chr17	35860388	35862120	10556	9698.06	5.37716	7.56717e-08	9.71284e-07	chr17	35855318	35867773	ENSMUSG00000059791:Nrm;ENSMUSG00000034595:Ppp1r18;H3K4me3_Selected;ENSMUSG00000059791:Nrm;ENSMUSG00000034595:Ppp1r18;H3K27ac_AMF_siCtrl_Selected	Nrm	0.122295
chr18	5591727	5594197	4585	4212.4	4.06914	4.71868e-05	0.000270216	chr18	5585860	5593997	ENSMUSG00000024238:Zeb1;H3K27ac_AMF_siCtrl_Selected;ENSMUSG00000024238:Zeb1;H3K4me3_Selected	Zeb1	0.12228
chr12	113097496	113101125	3884	3568.69	3.68187	0.00023153	0.00106042	chr12	113092278	113100925	ENSMUSG00000021144:Mta1;H3K27ac_AMF_siCtrl_Selected;ENSMUSG00000021144:Mta1;H3K4me3_Selected	Mta1	0.122149
chr9	50554189	50555821	6447	5924.24	4.6784	2.89127e-06	2.40113e-05	chr9	50554389	50567268	H3K27ac_AMF_siCtrl_Selected;ENSMUSG00000032066:Bco2;ENSMUSG00000032065:Tex12;H3K4me3_Selected;ENSMUSG00000032066:Bco2;ENSMUSG00000032065:Tex12	Bco2	0.121999
chr8	105851366	105852408	1955	1796.72	2.47469	0.0133351	0.0325455	chr8	105849103	105862296	ENSMUSG00000036442:Thap11;ENSMUSG00000036672:Cenpt;H3K27ac_AMF_siCtrl_Selected;ENSMUSG00000008450:Nutf2;H3K27ac_AMF_siCtrl_Selected;ENSMUSG00000036442:Thap11;H3K4me3_Selected;ENSMUSG00000036672:Cenpt;H3K4me3_Selected;ENSMUSG00000008450:Nutf2;H3K4me3_Selected	Thap11	0.1218
chr11	70982316	70983633	4129	3795.05	3.79371	0.000148413	0.000724433	chr11	70982516	70989026	H3K27ac_AMF_siCtrl_Selected;ENSMUSG00000018446:C1qbp;H3K4me3_Selected;ENSMUSG00000018446:C1qbp	C1qbp	0.121674
chr6	83114902	83116620	6141	5644.82	4.56103	5.09043e-06	3.89907e-05	chr6	83103040	83116420	ENSMUSG00000030037:Mrpl53;H3K27ac_AMF_siCtrl_Selected;ENSMUSG00000030036:Mogs;ENSMUSG00000030037:Mrpl53;H3K4me3_Selected;ENSMUSG00000030036:Mogs;H3K4me3_Selected	Mrpl53	0.121545
chr4	132210717	132212872	7414	6815.52	4.92259	8.54083e-07	8.20495e-06	chr4	132210917	132218303	H3K27ac_AMF_siCtrl_Selected;ENSMUSG00000040025:Ythdf2;H3K4me3_Selected;ENSMUSG00000040025:Ythdf2	Ythdf2	0.121427
chr8	116942006	116944672	4247	3904.69	3.78002	0.000156813	0.000759962	chr8	116937393	116944472	ENSMUSG00000047388:Atmin;H3K27ac_AMF_siCtrl_Selected;ENSMUSG00000047388:Atmin;H3K4me3_Selected	Atmin	0.121236
chr2	167490855	167493599	12550	11540.8	5.318	1.04917e-07	1.29016e-06	chr2	167486645	167498887	ENSMUSG00000006418:Rnf114;H3K27ac_AMF_siCtrl_Selected;ENSMUSG00000047030:Spata2;ENSMUSG00000006418:Rnf114;H3K4me3_Selected;ENSMUSG00000047030:Spata2	Rnf114	0.120948
chr17	46247308	46249035	4645	4272.52	4.01302	5.99471e-05	0.000331727	chr17	46242080	46254616	ENSMUSG00000071074:Yipf3;H3K27ac_AMF_siCtrl_Selected;ENSMUSG00000067148:Polr1c;ENSMUSG00000071073:Lrrc73;H3K27ac_AMF_siCtrl_Selected;ENSMUSG00000071074:Yipf3;H3K4me3_Selected;ENSMUSG00000067148:Polr1c;ENSMUSG00000071073:Lrrc73;H3K4me3_Selected	Yipf3	0.12059
chr2	93185448	93186424	2507	2306.03	2.91564	0.00354962	0.010715	chr2	93181548	93189102	ENSMUSG00000068735:Trp53i11;H3K27ac_AMF_siCtrl_Selected;H3K27ac_AMF_siCtrl_Selected;ENSMUSG00000068735:Trp53i11;H3K4me3_Selected	Trp53i11	0.12055
chr19	5601469	5603129	2730	2511.17	3.04667	0.00231389	0.00751167	chr19	5595873	5602929	ENSMUSG00000024925:Rnaseh2c;H3K4me3_Selected	Rnaseh2c	0.120542
chr4	103118902	103120466	4598	4230.08	4.00408	6.2258e-05	0.000342593	chr4	103108390	103120555	ENSMUSG00000028522:Mier1;H3K27ac_AMF_siCtrl_Selected;ENSMUSG00000035126:Wdr78;H3K27ac_AMF_siCtrl_Selected;ENSMUSG00000028522:Mier1;H3K4me3_Selected;ENSMUSG00000035126:Wdr78;H3K4me3_Selected	Mier1	0.120321
chr9	122865293	122866686	1926	1771.97	2.44338	0.0145504	0.0350384	chr9	122862028	122868128	ENSMUSG00000047036:Zfp445;H3K27ac_AMF_siCtrl_Selected;ENSMUSG00000047036:Zfp445;H3K4me3_Selected	Zfp445	0.120257
chr2	94010057	94011515	3975	3657.11	3.6247	0.000289291	0.00128068	chr2	94010257	94016807	H3K27ac_AMF_siCtrl_Selected;ENSMUSG00000040174:Alkbh3;H3K4me3_Selected;ENSMUSG00000040174:Alkbh3	Alkbh3	0.120251
chr4	141662936	141665061	3625	3335.26	3.49822	0.000468373	0.00194337	chr4	141663136	141670899	H3K27ac_AMF_siCtrl_Selected;ENSMUSG00000028917:Plekhm2;H3K4me3_Selected;ENSMUSG00000028917:Plekhm2	Plekhm2	0.120183
chr4	45341459	45343294	5620	5170.89	4.401	1.07753e-05	7.45339e-05	chr4	45336101	45348732	ENSMUSG00000035572:Dcaf10;H3K27ac_AMF_siCtrl_Selected;ENSMUSG00000028322:Exosc3;ENSMUSG00000035572:Dcaf10;H3K4me3_Selected;ENSMUSG00000028322:Exosc3	Dcaf10	0.120159
chr15	79027665	79029222	6727	6189.5	4.60715	4.08234e-06	3.22719e-05	chr15	79022212	79031266	ENSMUSG00000096210:H1f0;ENSMUSG00000006378:Gcat;H3K27ac_AMF_siCtrl_Selected;ENSMUSG00000096210:H1f0;ENSMUSG00000006378:Gcat;H3K4me3_Selected;H3K4me3_Selected	H1f0	0.12014
chr18	23750901	23753238	7192	6617.46	4.71448	2.42328e-06	2.06418e-05	chr18	23746333	23753038	ENSMUSG00000024277:Mapre2;H3K27ac_AMF_siCtrl_Selected;ENSMUSG00000024277:Mapre2;H3K4me3_Selected	Mapre2	0.120115
chr16	13779908	13781736	4578	4212.4	3.99595	6.44356e-05	0.000352608	chr16	13774699	13781536	ENSMUSG00000022682:Rrn3;H3K27ac_AMF_siCtrl_Selected;ENSMUSG00000022682:Rrn3;H3K4me3_Selected	Rrn3	0.120076
chr4	63558161	63560544	2606	2397.99	2.90265	0.00370016	0.0110892	chr4	63552781	63560344	ENSMUSG00000045917:6330416G13Rik;H3K27ac_AMF_siCtrl_Selected;ENSMUSG00000045917:6330416G13Rik;H3K4me3_Selected	6330416G13Rik	0.120012
chr19	44106659	44108462	5600	5153.2	4.39368	1.11449e-05	7.66504e-05	chr19	44106859	44113480	H3K27ac_AMF_siCtrl_Selected;ENSMUSG00000025199:Chuk;H3K4me3_Selected;ENSMUSG00000025199:Chuk	Chuk	0.119958
chr8	111911477	111913765	8079	7434.47	5.07097	3.95796e-07	4.10402e-06	chr8	111910099	111916199	ENSMUSG00000031952:Chst5;H3K27ac_AMF_siCtrl_Selected;ENSMUSG00000031952:Chst5;H3K4me3_Selected	Chst5	0.119946
chr4	33188584	33190067	6995	6437.08	4.70672	2.51739e-06	2.12976e-05	chr4	33188784	33195737	H3K4me3_Selected;ENSMUSG00000054659:Pm20d2	Pm20d2	0.119917
chr1	74854262	74855504	4024	3703.09	3.61417	0.00030131	0.00132415	chr1	74848934	74855304	ENSMUSG00000090071:Cdk5r2;H3K4me3_Selected	Cdk5r2	0.119901
chr1	180568149	180570521	12783	11763.6	5.27185	1.35054e-07	1.6079e-06	chr1	180562924	180570321	ENSMUSG00000026496:Parp1;H3K27ac_AMF_siCtrl_Selected;ENSMUSG00000026496:Parp1;H3K4me3_Selected	Parp1	0.119898
chr3	54357402	54359353	4681	4307.89	3.98793	6.66516e-05	0.000363085	chr3	54355109	54361209	ENSMUSG00000027750:Postn;H3K27ac_AMF_siCtrl_Selected;ENSMUSG00000027750:Postn;H3K4me3_Selected	Postn	0.119834
chr7	118739597	118741571	4677	4304.36	3.98633	6.71041e-05	0.000365367	chr7	118734226	118741371	ENSMUSG00000030982:9030624J02Rik;H3K27ac_AMF_siCtrl_Selected;ENSMUSG00000030982:9030624J02Rik;H3K4me3_Selected	9030624J02Rik	0.119786
chr6	6577615	6579309	3743	3444.9	3.48516	0.00049184	0.00202141	chr6	6577815	6584663	H3K27ac_AMF_siCtrl_Selected;ENSMUSG00000042541:Shfm1;H3K4me3_Selected;ENSMUSG00000042541:Shfm1	Shfm1	0.119733
chrX	74022830	74024632	3985	3667.72	3.608	0.00030857	0.00135113	chrX	74023030	74029918	H3K27ac_AMF_siCtrl_Selected;ENSMUSG00000031392:Irak1;H3K4me3_Selected;ENSMUSG00000031392:Irak1	Irak1	0.119696
chr16	31932050	31933790	11186	10295.8	5.26048	1.43683e-07	1.6939e-06	chr16	31927851	31933951	ENSMUSG00000045625:Pigz;H3K27ac_AMF_siCtrl_Selected;ENSMUSG00000045625:Pigz;H3K4me3_Selected	Pigz	0.119639
chr1	92910019	92912790	12191	11222.4	5.25123	1.51088e-07	1.76775e-06	chr1	92900981	92912590	ENSMUSG00000047067:Dusp28;ENSMUSG00000034212:Ankmy1;ENSMUSG00000026269:Rnpepl1;H3K27ac_AMF_siCtrl_Selected;ENSMUSG00000047067:Dusp28;ENSMUSG00000034212:Ankmy1;ENSMUSG00000026269:Rnpepl1;H3K4me3_Selected;H3K4me3_Selected	Dusp28	0.119429
chr12	104405954	104407396	1944	1789.65	2.42499	0.0153088	0.0365162	chr12	104400729	104407196	ENSMUSG00000021091:Serpina3n;H3K4me3_Selected	Serpina3n	0.119351
chr9	64956023	64957152	6439	5927.77	4.57671	4.72339e-06	3.65145e-05	chr9	64951507	64961549	ENSMUSG00000034452:Slc24a1;ENSMUSG00000034263:Vwa9;H3K27ac_AMF_siCtrl_Selected;ENSMUSG00000034452:Slc24a1;ENSMUSG00000034263:Vwa9;H3K4me3_Selected	Slc24a1	0.119346
chr2	30123450	30125242	5974	5499.81	4.47755	7.55028e-06	5.48495e-05	chr2	30123650	30134553	H3K27ac_AMF_siCtrl_Selected;ENSMUSG00000039686:Zer1;ENSMUSG00000039678:Tbc1d13;H3K27ac_AMF_siCtrl_Selected;H3K4me3_Selected;ENSMUSG00000039686:Zer1;ENSMUSG00000039678:Tbc1d13;H3K4me3_Selected	Zer1	0.119315
chr4	148165786	148167475	8463	7791.7	5.04077	4.63669e-07	4.73982e-06	chr4	148151162	148167275	H3K27ac_AMF_siCtrl_Selected;ENSMUSG00000055401:Fbxo6;ENSMUSG00000041556:Fbxo2;H3K27ac_AMF_siCtrl_Selected;ENSMUSG00000029001:Fbxo44;H3K27ac_AMF_siCtrl_Selected;H3K4me3_Selected;ENSMUSG00000055401:Fbxo6;ENSMUSG00000041556:Fbxo2;H3K4me3_Selected;ENSMUSG00000029001:Fbxo44;H3K4me3_Selected	Fbxo6	0.119232
chr4	41754947	41756757	4652	4283.13	3.96634	7.29858e-05	0.000392126	chr4	41749228	41762157	ENSMUSG00000036073:Galt;H3K27ac_AMF_siCtrl_Selected;ENSMUSG00000036078:Sigmar1;ENSMUSG00000036073:Galt;H3K4me3_Selected;ENSMUSG00000036078:Sigmar1	Galt	0.119184
chr7	45682286	45683515	1817	1672.93	2.42149	0.0154571	0.0368214	chr7	45678022	45684122	ENSMUSG00000070564:Ntn5;H3K4me3_Selected;H3K4me3_Selected	Ntn5	0.119178
chr3	107100371	107103092	10494	9662.69	5.23533	1.64688e-07	1.90834e-06	chr3	107095146	107102892	ENSMUSG00000040724:Kcna2;H3K27ac_AMF_siCtrl_Selected;ENSMUSG00000040724:Kcna2;H3K4me3_Selected	Kcna2	0.119067
chr4	155397294	155398616	1763	1623.42	2.41784	0.0156131	0.0371195	chr4	155397494	155409895	H3K4me3_Selected;ENSMUSG00000029054:Gabrd;ENSMUSG00000078490:Cfap74;H3K4me3_Selected;ENSMUSG00000029054:Gabrd;ENSMUSG00000078490:Cfap74;H3K27ac_AMF_siCtrl_Selected	Gabrd	0.118998
chr11	102189219	102190652	2677	2465.19	3.00576	0.00264922	0.00842376	chr11	102183620	102191296	ENSMUSG00000034793:G6pc3;H3K27ac_AMF_siCtrl_Selected;ENSMUSG00000020922:Lsm12;ENSMUSG00000034793:G6pc3;H3K4me3_Selected;ENSMUSG00000020922:Lsm12;H3K4me3_Selected	G6pc3	0.118918
chr7	142532425	142534095	3641	3352.94	3.4612	0.000537774	0.00217882	chr7	142526799	142533895	ENSMUSG00000037772:Mrpl23;H3K27ac_AMF_siCtrl_Selected;ENSMUSG00000037772:Mrpl23;H3K4me3_Selected	Mrpl23	0.118908
chr18	31803438	31804951	4136	3809.2	3.70242	0.000213551	0.000987287	chr18	31798057	31804751	ENSMUSG00000024400:Wdr33;H3K27ac_AMF_siCtrl_Selected;ENSMUSG00000024400:Wdr33;H3K4me3_Selected	Wdr33	0.11875
chr6	52713156	52714758	5019	4622.67	4.09705	4.18448e-05	0.000244136	chr6	52707729	52714558	ENSMUSG00000004535:Tax1bp1;H3K27ac_AMF_siCtrl_Selected;ENSMUSG00000004535:Tax1bp1;H3K4me3_Selected	Tax1bp1	0.118673
chr15	101276657	101279237	14646	13489.6	5.21752	1.81334e-07	2.07902e-06	chr15	101276857	101284691	H3K27ac_AMF_siCtrl_Selected;ENSMUSG00000037204:Atg101;H3K27ac_AMF_siCtrl_Selected;H3K4me3_Selected;ENSMUSG00000037204:Atg101;H3K4me3_Selected	Atg101	0.118662
chr7	45783329	45787581	8709	8021.59	5.01484	5.30769e-07	5.32537e-06	chr7	45777738	45787381	ENSMUSG00000062044:Lmtk3;H3K27ac_AMF_siCtrl_Selected;ENSMUSG00000062044:Lmtk3;H3K4me3_Selected	Lmtk3	0.118618
chr6	86370457	86372517	4404	4056.78	3.79675	0.000146606	0.000716964	chr6	86359646	86372317	ENSMUSG00000057497:Fam136a;H3K27ac_AMF_siCtrl_Selected;ENSMUSG00000057278:Snrpg;H3K27ac_AMF_siCtrl_Selected;ENSMUSG00000057497:Fam136a;H3K4me3_Selected;ENSMUSG00000057278:Snrpg;H3K4me3_Selected	Fam136a	0.118481
chr11	106778704	106780519	5260	4845.49	4.21835	2.46093e-05	0.000154018	chr11	106778904	106795185	H3K27ac_AMF_siCtrl_Selected;ENSMUSG00000020718:Polg2;ENSMUSG00000018372:Cep95;H3K27ac_AMF_siCtrl_Selected;ENSMUSG00000020719:Ddx5;H3K4me3_Selected;ENSMUSG00000020718:Polg2;ENSMUSG00000018372:Cep95;H3K4me3_Selected;ENSMUSG00000020719:Ddx5	Polg2	0.118419
chr7	141059931	141062014	5809	5351.27	4.33725	1.44279e-05	9.59441e-05	chr7	141055274	141061814	ENSMUSG00000055629:B4galnt4;H3K4me3_Selected	B4galnt4	0.11841
chr7	4875719	4877565	1981	1825.02	2.40403	0.0162155	0.0382834	chr7	4866079	4877365	ENSMUSG00000052605:Isoc2b;ENSMUSG00000086784:Isoc2a;H3K4me3_Selected	Isoc2b	0.118318
chr11	69415041	69416620	12054	11105.7	5.19755	2.01931e-07	2.28064e-06	chr11	69413575	69419681	ENSMUSG00000018476:Kdm6b;H3K27ac_AMF_siCtrl_Selected;H3K27ac_AMF_siCtrl_Selected	Kdm6b	0.118207
chr4	145193713	145195499	3501	3225.61	3.3078	0.000940326	0.00349632	chr4	145193913	145201005	H3K27ac_AMF_siCtrl_Selected;ENSMUSG00000020220:Vps13d;H3K4me3_Selected;ENSMUSG00000020220:Vps13d	Vps13d	0.118193
chr18	75018301	75019861	4284	3947.13	3.6838	0.000229781	0.00105378	chr18	75012772	75019661	ENSMUSG00000035765:Dym;H3K4me3_Selected	Dym	0.118153
chr6	47877064	47878710	8959	8255.03	5.1913	2.08836e-07	2.34962e-06	chr6	47871204	47878510	ENSMUSG00000025821:Zfp282;H3K27ac_AMF_siCtrl_Selected;ENSMUSG00000025821:Zfp282;H3K4me3_Selected	Zfp282	0.118065
chr11	100769809	100771653	3113	2868.39	3.09039	0.00199893	0.00660987	chr11	100770009	100776957	H3K27ac_AMF_siCtrl_Selected;ENSMUSG00000017747:Ghdc;H3K4me3_Selected;ENSMUSG00000017747:Ghdc	Ghdc	0.118064
chr11	72367717	72370635	4652	4286.67	3.9268	8.60852e-05	0.000452584	chr11	72362342	72370435	ENSMUSG00000020799:Tekt1;H3K27ac_AMF_siCtrl_Selected;ENSMUSG00000020799:Tekt1;H3K4me3_Selected	Tekt1	0.117993
chr19	55102370	55103908	3746	3451.97	3.43282	0.000597348	0.002377	chr19	55098497	55105451	H3K27ac_AMF_siCtrl_Selected;ENSMUSG00000024978:Gpam;H3K27ac_AMF_siCtrl_Selected;H3K4me3_Selected;ENSMUSG00000024978:Gpam;H3K4me3_Selected	Gpam	0.11793
chr5	31138473	31140596	2441	2249.44	2.74216	0.0061037	0.0169268	chr5	31138673	31144829	H3K27ac_AMF_siCtrl_Selected;ENSMUSG00000038676:Ucn	Ucn	0.117905
chr2	71545834	71548373	6275	5782.76	4.42299	9.73423e-06	6.80706e-05	chr2	71546034	71552754	H3K27ac_AMF_siCtrl_Selected;ENSMUSG00000023391:Dlx2;H3K4me3_Selected;ENSMUSG00000023391:Dlx2	Dlx2	0.117857
chr4	99120078	99123118	8378	7720.96	4.98133	6.31482e-07	6.23775e-06	chr4	99120278	99126915	H3K4me3_Selected;ENSMUSG00000028556:Dock7	Dock7	0.117826
chr14	26637362	26640401	11241	10359.5	5.18062	2.21145e-07	2.47018e-06	chr14	26632074	26640201	ENSMUSG00000021877:Arf4;H3K27ac_AMF_siCtrl_Selected;ENSMUSG00000021877:Arf4;H3K4me3_Selected	Arf4	0.117822
chr11	115321643	115322891	3684	3395.38	3.42611	0.000612297	0.00242548	chr11	115321843	115328041	H3K4me3_Selected;ENSMUSG00000045288:Ush1g	Ush1g	0.117699
chr7	100862350	100863911	6681	6157.67	4.51282	6.39715e-06	4.74904e-05	chr7	100862550	100869446	H3K4me3_Selected;ENSMUSG00000008318:Relt	Relt	0.11768
chr7	16891202	16892782	4340	4000.19	3.76935	0.000163672	0.000787572	chr7	16885786	16892582	ENSMUSG00000063594:Gng8;H3K4me3_Selected	Gng8	0.117628
chr4	43024987	43026283	3772	3476.73	3.42319	0.000618898	0.00244806	chr4	43025187	43037710	H3K4me3_Selected;ENSMUSG00000028454:Pigo;H3K4me3_Selected;ENSMUSG00000028455:Stoml2;ENSMUSG00000028454:Pigo;H3K27ac_AMF_siCtrl_Selected;ENSMUSG00000028455:Stoml2	Pigo	0.117598
chr12	88360134	88361577	2567	2366.16	2.84295	0.00446982	0.0129868	chr12	88354554	88361377	ENSMUSG00000021044:Adck1;H3K4me3_Selected	Adck1	0.117537
chr7	29815263	29816671	3979	3667.72	3.54254	0.000396296	0.0016836	chr7	29810072	29816471	ENSMUSG00000011427:Zfp790;H3K4me3_Selected	Zfp790	0.117522
chr18	67087701	67089706	4558	4201.79	3.76196	0.000168585	0.000809058	chr18	67082336	67089506	ENSMUSG00000024524:Gnal;H3K4me3_Selected	Gnal	0.117398
chr2	38997307	38998949	4485	4134.59	3.7609	0.000169302	0.000812138	chr2	38991476	38998749	ENSMUSG00000035295:Wdr38;H3K4me3_Selected	Wdr38	0.117365
chr10	9674317	9676070	5367	4948.06	4.17699	2.95396e-05	0.000180703	chr10	9674517	9681208	H3K27ac_AMF_siCtrl_Selected;ENSMUSG00000060487:Samd5;H3K4me3_Selected;ENSMUSG00000060487:Samd5;H3K4me3_Selected	Samd5	0.117252
chr9	62540546	62541830	1780	1641.1	2.3816	0.0172378	0.0402314	chr9	62535836	62543044	H3K27ac_AMF_siCtrl_Selected;ENSMUSG00000041729:Coro2b;H3K27ac_AMF_siCtrl_Selected;H3K4me3_Selected;ENSMUSG00000041729:Coro2b	Coro2b	0.117212
chr2	25428160	25429505	6698	6175.35	4.49476	6.9648e-06	5.11444e-05	chr2	25417267	25429305	ENSMUSG00000036587:Fut7;ENSMUSG00000026944:Abca2;H3K27ac_AMF_siCtrl_Selected;H3K27ac_AMF_siCtrl_Selected;ENSMUSG00000036587:Fut7;ENSMUSG00000026944:Abca2;H3K4me3_Selected	Fut7	0.117209
chr15	100468197	100469773	9317	8591.03	5.14603	2.66059e-07	2.92665e-06	chr15	100463034	100469573	ENSMUSG00000037353:Letmd1;H3K27ac_AMF_siCtrl_Selected;ENSMUSG00000037353:Letmd1;H3K4me3_Selected	Letmd1	0.117035
chr13	74207893	74209475	4058	3742	3.64659	0.000265747	0.00119449	chr13	74208093	74214700	H3K27ac_AMF_siCtrl_Selected;ENSMUSG00000034152:Exoc3;H3K4me3_Selected;ENSMUSG00000034152:Exoc3	Exoc3	0.116961
chr3	96593140	96594776	5316	4902.08	4.16614	3.09804e-05	0.000188243	chr3	96590636	96603558	ENSMUSG00000049097:Ankrd34a;H3K27ac_AMF_siCtrl_Selected;ENSMUSG00000028104:Polr3gl;ENSMUSG00000049288:Lix1l;H3K27ac_AMF_siCtrl_Selected;ENSMUSG00000049097:Ankrd34a;H3K4me3_Selected;ENSMUSG00000028104:Polr3gl;ENSMUSG00000049288:Lix1l;H3K4me3_Selected	Ankrd34a	0.116946
chr1	171328172	171330556	14885	13726.5	5.1397	2.75184e-07	3.01784e-06	chr1	171323145	171330356	ENSMUSG00000013973:Dedd;H3K27ac_AMF_siCtrl_Selected;ENSMUSG00000013973:Dedd;H3K4me3_Selected	Dedd	0.116891
chr7	107756474	107758625	2654	2447.51	2.82653	0.00470559	0.0135484	chr7	107756674	107764032	H3K27ac_AMF_siCtrl_Selected;ENSMUSG00000048065:Cyb5r2;H3K4me3_Selected;ENSMUSG00000048065:Cyb5r2	Cyb5r2	0.116856
chr7	4792133	4793649	3068	2829.49	3.05633	0.00224064	0.00731326	chr7	4771202	4795656	ENSMUSG00000092518:Fam71e2;H3K4me3_Selected;ENSMUSG00000013091:Tmem190;ENSMUSG00000004371:Il11;ENSMUSG00000030432:Rpl28;ENSMUSG00000030431:Tmem238;H3K4me3_Selected	Fam71e2	0.116758
chr6	135010997	135012472	2531	2334.33	2.82279	0.00476077	0.0136685	chr6	135005612	135012272	ENSMUSG00000030204:Ddx47;H3K4me3_Selected	Ddx47	0.116701
chr10	61782459	61784345	2991	2758.75	3.05255	0.00226902	0.00739033	chr10	61782659	61790147	H3K27ac_AMF_siCtrl_Selected;ENSMUSG00000020086:H2afy2;H3K4me3_Selected;ENSMUSG00000020086:H2afy2	H2afy2	0.116614
chr1	42952471	42954013	2178	2008.94	2.56022	0.0104605	0.0266451	chr1	42946872	42953813	ENSMUSG00000041907:Gpr45;H3K4me3_Selected	Gpr45	0.116573
chr8	106010615	106012185	2339	2157.48	2.71061	0.00671601	0.0183805	chr8	106010815	106017882	H3K27ac_AMF_siCtrl_Selected;ENSMUSG00000045538:Ddx28;H3K4me3_Selected;ENSMUSG00000045538:Ddx28	Ddx28	0.116543
chr11	78187960	78190187	15302	14115.6	5.11945	3.06436e-07	3.29723e-06	chr11	78161689	78193492	H3K27ac_AMF_siCtrl_Selected;ENSMUSG00000017386:Traf4;ENSMUSG00000019437:Tlcd1;H3K27ac_AMF_siCtrl_Selected;ENSMUSG00000017405:Nek8;ENSMUSG00000002059:Rab34;H3K27ac_AMF_siCtrl_Selected;ENSMUSG00000058546:Rpl23a;ENSMUSG00000044122:Proca1;H3K27ac_AMF_siCtrl_Selected;H3K4me3_Selected;ENSMUSG00000017386:Traf4;ENSMUSG00000019437:Tlcd1;H3K4me3_Selected;ENSMUSG00000017405:Nek8;ENSMUSG00000002059:Rab34;H3K…	Traf4	0.11643
chr1	21218040	21219691	3117	2875.47	3.16409	0.00155568	0.00534461	chr1	21212575	21219491	ENSMUSG00000025933:Tmem14a;H3K27ac_AMF_siCtrl_Selected;ENSMUSG00000025933:Tmem14a;H3K4me3_Selected	Tmem14a	0.116363
chr1	37889379	37891953	4892	4513.03	4.01642	5.90889e-05	0.000327647	chr1	37884477	37896411	ENSMUSG00000026087:Mrpl30;H3K27ac_AMF_siCtrl_Selected;H3K27ac_AMF_siCtrl_Selected;ENSMUSG00000026088:Mitd1;ENSMUSG00000026087:Mrpl30;H3K4me3_Selected;ENSMUSG00000026088:Mitd1	Mrpl30	0.116328
chr11	84817856	84820068	11651	10748.5	5.11449	3.14595e-07	3.36499e-06	chr11	84818056	84825515	H3K27ac_AMF_siCtrl_Selected;ENSMUSG00000018405:Mrm1;H3K4me3_Selected;ENSMUSG00000018405:Mrm1	Mrm1	0.116317
chr16	17110491	17111881	1821	1680.01	2.36234	0.0181601	0.0420594	chr16	17110691	17117257	H3K4me3_Selected;ENSMUSG00000022771:Ppil2	Ppil2	0.116263
chr1	133045387	133047301	8388	7738.64	4.91455	8.89856e-07	8.49593e-06	chr1	133039087	133047101	H3K4me3_Selected;ENSMUSG00000026447:Pik3c2b;H3K4me3_Selected;ENSMUSG00000026447:Pik3c2b;H3K27ac_AMF_siCtrl_Selected	Pik3c2b	0.116246
chr1	36243328	36244910	6406	5910.09	4.45778	8.28144e-06	5.93658e-05	chr1	36243528	36250720	H3K27ac_AMF_siCtrl_Selected;ENSMUSG00000037470:Uggt1;H3K4me3_Selected;ENSMUSG00000037470:Uggt1	Uggt1	0.116244
chr4	124692852	124694212	3630	3349.4	3.3787	0.000728305	0.0028121	chr4	124693052	124702254	H3K27ac_AMF_siCtrl_Selected;ENSMUSG00000028907:Utp11l;ENSMUSG00000032643:Fhl3;H3K27ac_AMF_siCtrl_Selected;H3K4me3_Selected;ENSMUSG00000028907:Utp11l;ENSMUSG00000032643:Fhl3;H3K4me3_Selected	Utp11l	0.116065
chr4	46195526	46197492	10318	9521.22	5.09813	3.4302e-07	3.62259e-06	chr4	46195726	46203050	H3K27ac_AMF_siCtrl_Selected;ENSMUSG00000028329:Xpa;H3K4me3_Selected;ENSMUSG00000028329:Xpa;H3K4me3_Selected	Xpa	0.115945
chr19	6839889	6841696	6293	5807.52	4.44174	8.92336e-06	6.3381e-05	chr19	6840089	6846601	H3K27ac_AMF_siCtrl_Selected;ENSMUSG00000024952:Rps6ka4;H3K4me3_Selected;ENSMUSG00000024952:Rps6ka4	Rps6ka4	0.115826
chr2	25468852	25470740	9244	8530.9	5.09261	3.53168e-07	3.70809e-06	chr2	25469052	25476046	H3K27ac_AMF_siCtrl_Selected;ENSMUSG00000015090:Ptgds;H3K4me3_Selected;ENSMUSG00000015090:Ptgds	Ptgds	0.115819
chr10	22643626	22645257	2675	2468.73	2.92645	0.00342858	0.0104035	chr10	22639011	22645111	ENSMUSG00000037490:Slc2a12;H3K27ac_AMF_siCtrl_Selected;ENSMUSG00000037490:Slc2a12;H3K4me3_Selected	Slc2a12	0.115772
chr11	4894698	4896089	3817	3522.71	3.48929	0.000484314	0.00199838	chr11	4889320	4895889	ENSMUSG00000034274:Thoc5;H3K27ac_AMF_siCtrl_Selected;ENSMUSG00000034274:Thoc5;H3K4me3_Selected	Thoc5	0.115753
chr4	154011021	154012748	4227	3901.15	3.60826	0.000308263	0.00135073	chr4	154005731	154012548	ENSMUSG00000029028:Lrrc47;H3K4me3_Selected	Lrrc47	0.115733
chr3	89448467	89450288	1805	1665.86	2.35155	0.0186954	0.0431334	chr3	89448541	89454641	ENSMUSG00000027952:Pmvk;H3K27ac_AMF_siCtrl_Selected	Pmvk	0.115732
chr3	88030255	88031824	4798	4428.15	3.85166	0.00011732	0.000591014	chr3	88027483	88033583	ENSMUSG00000004894:Hapln2;H3K27ac_AMF_siCtrl_Selected;ENSMUSG00000004894:Hapln2;H3K4me3_Selected	Hapln2	0.11573
chr11	70686910	70688985	7764	7165.67	4.69028	2.72836e-06	2.28508e-05	chr11	70687110	70694105	H3K27ac_AMF_siCtrl_Selected;ENSMUSG00000040712:Camta2;H3K4me3_Selected;ENSMUSG00000040712:Camta2	Camta2	0.115698
chr14	54911974	54914210	3257	3006.33	3.14183	0.00167893	0.0057048	chr14	54912174	54919132	H3K27ac_AMF_siCtrl_Selected;ENSMUSG00000022199:Slc22a17;H3K4me3_Selected;ENSMUSG00000022199:Slc22a17	Slc22a17	0.115541
chr16	4419387	4421171	8648	7982.69	4.88268	1.04656e-06	9.8107e-06	chr16	4419587	4426498	H3K27ac_AMF_siCtrl_Selected;ENSMUSG00000005580:Adcy9;H3K4me3_Selected;ENSMUSG00000005580:Adcy9	Adcy9	0.115492
chr11	48799357	48801472	6931	6398.18	4.52957	5.91043e-06	4.42405e-05	chr11	48794332	48801272	ENSMUSG00000020372:Gnb2l1;H3K27ac_AMF_siCtrl_Selected;ENSMUSG00000020372:Gnb2l1;H3K4me3_Selected	Gnb2l1	0.115403
chr2	180965993	180967999	6214	5736.78	4.32657	1.51449e-05	0.000100038	chr2	180961225	180967799	ENSMUSG00000027575:Arfgap1;H3K27ac_AMF_siCtrl_Selected;ENSMUSG00000027575:Arfgap1;H3K4me3_Selected	Arfgap1	0.11528
chr4	34777566	34779016	3195	2949.74	3.13338	0.00172808	0.00584726	chr4	34777766	34784423	H3K4me3_Selected;ENSMUSG00000028295:Smim8	Smim8	0.115229
chr7	64501254	64502891	3965	3660.65	3.47328	0.000514135	0.00210109	chr7	64495706	64502691	ENSMUSG00000030519:Apba2;H3K27ac_AMF_siCtrl_Selected;ENSMUSG00000030519:Apba2;H3K4me3_Selected	Apba2	0.115222
chr7	5050791	5052422	2942	2716.31	3.01438	0.00257505	0.00822801	chr7	5045532	5062825	ENSMUSG00000055633:Zfp580;ENSMUSG00000108789:Ccdc106;ENSMUSG00000035228:Ccdc106;H3K27ac_AMF_siCtrl_Selected;ENSMUSG00000030435:U2af2;H3K27ac_AMF_siCtrl_Selected;ENSMUSG00000055633:Zfp580;ENSMUSG00000108789:Ccdc106;ENSMUSG00000035228:Ccdc106;H3K4me3_Selected;ENSMUSG00000030435:U2af2;H3K4me3_Selected	Zfp580	0.115151
chr5	138262994	138264604	4206	3883.47	3.58857	0.000332492	0.00144191	chr5	138263194	138270033	H3K27ac_AMF_siCtrl_Selected;ENSMUSG00000036948:BC037034;H3K4me3_Selected;ENSMUSG00000036948:BC037034	BC037034	0.115103
chr4	142083343	142084649	1942	1793.19	2.33705	0.0194364	0.044474	chr4	142083543	142090304	H3K4me3_Selected;ENSMUSG00000040616:Tmem51	Tmem51	0.115017
chr6	42323531	42325758	10379	9584.88	5.04934	4.43336e-07	4.54912e-06	chr6	42323731	42330643	H3K27ac_AMF_siCtrl_Selected;ENSMUSG00000029861:Fam131b;H3K4me3_Selected;ENSMUSG00000029861:Fam131b	Fam131b	0.114835
chr4	21765984	21767602	2340	2161.02	2.67018	0.00758111	0.0203175	chr4	21761156	21773212	ENSMUSG00000040455:Usp45;H3K4me3_Selected;ENSMUSG00000028251:Tstd3	Usp45	0.114796
chr11	80377338	80378815	2677	2472.26	2.90157	0.00371303	0.0111155	chr11	80377279	80384531	ENSMUSG00000017421:Zfp207;H3K27ac_AMF_siCtrl_Selected;ENSMUSG00000057181:5730455P16Rik;H3K27ac_AMF_siCtrl_Selected;ENSMUSG00000017421:Zfp207;H3K4me3_Selected;ENSMUSG00000057181:5730455P16Rik;H3K4me3_Selected	Zfp207	0.114785
chr2	10047472	10049574	3481	3215	3.21012	0.00132682	0.00467837	chr2	10047672	10054596	H3K27ac_AMF_siCtrl_Selected;ENSMUSG00000025782:Taf3;H3K4me3_Selected;ENSMUSG00000025782:Taf3	Taf3	0.114681
chr2	132592833	132594417	8941	8258.56	5.03664	4.73774e-07	4.82494e-06	chr2	132587629	132594217	ENSMUSG00000027346:Gpcpd1;H3K27ac_AMF_siCtrl_Selected	Gpcpd1	0.114546
chrX	168672256	168674956	6597	6094.01	4.38782	1.1449e-05	7.83939e-05	chrX	168672456	168679898	H3K27ac_AMF_siCtrl_Selected;ENSMUSG00000031358:Msl3;H3K4me3_Selected;ENSMUSG00000031358:Msl3	Msl3	0.114419
chr1	43091552	43093419	7194	6645.76	4.48868	7.16659e-06	5.25195e-05	chr1	43091752	43104637	H3K4me3_Selected;ENSMUSG00000010290:AI597479;H3K4me3_Selected;ENSMUSG00000070939:Tgfbrap1;ENSMUSG00000010290:AI597479;H3K27ac_AMF_siCtrl_Selected;ENSMUSG00000070939:Tgfbrap1	AI597479	0.114361
chr9	44772314	44773813	3679	3398.92	3.32564	0.000882149	0.0033118	chr9	44761908	44773845	ENSMUSG00000002031:Ift46;H3K27ac_AMF_siCtrl_Selected;ENSMUSG00000032096:Arcn1;ENSMUSG00000002031:Ift46;H3K4me3_Selected;ENSMUSG00000032096:Arcn1;H3K4me3_Selected	Ift46	0.114237
chr8	71908066	71909889	2898	2677.4	2.9902	0.00278797	0.00876728	chr8	71902608	71909689	ENSMUSG00000089857:Zfp882;ENSMUSG00000066880:Zfp617;H3K27ac_AMF_siCtrl_Selected;ENSMUSG00000089857:Zfp882;ENSMUSG00000066880:Zfp617;H3K4me3_Selected	Zfp882	0.114224
chr8	92849129	92850978	12392	11448.8	5.02197	5.11444e-07	5.16492e-06	chr8	92849329	92855450	H3K27ac_AMF_siCtrl_Selected;ENSMUSG00000033192:Lpcat2	Lpcat2	0.114212
chr3	101923321	101925047	4946	4569.62	3.94283	8.05247e-05	0.000426868	chr3	101923521	101930453	H3K27ac_AMF_siCtrl_Selected;ENSMUSG00000033147:Slc22a15;H3K4me3_Selected;ENSMUSG00000033147:Slc22a15	Slc22a15	0.114188
chr13	69739232	69741212	5340	4933.92	4.0655	4.79303e-05	0.00027375	chr13	69739432	69745897	H3K4me3_Selected;ENSMUSG00000052981:Ube2ql1	Ube2ql1	0.114106
chr12	69240167	69242496	3782	3494.42	3.32161	0.000894995	0.00335422	chr12	69235176	69242296	ENSMUSG00000051890:Klhdc1;H3K27ac_AMF_siCtrl_Selected;ENSMUSG00000051890:Klhdc1;H3K4me3_Selected	Klhdc1	0.114098
chr7	43671285	43673029	3177	2935.59	3.10048	0.00193207	0.00643677	chr7	43660061	43672829	ENSMUSG00000030474:Siglece;ENSMUSG00000038888:Ctu1;H3K4me3_Selected	Siglece	0.114014
chrX	134058705	134060384	2729	2521.78	2.88003	0.00397635	0.0117706	chrX	134053187	134060184	ENSMUSG00000031256:Cstf2;H3K4me3_Selected	Cstf2	0.11393
chr18	12120161	12122263	3211	2967.42	3.09501	0.00196804	0.00652963	chr18	12120361	12129477	H3K4me3_Selected;ENSMUSG00000049411:Tmem241;ENSMUSG00000024404:Riok3;H3K4me3_Selected;ENSMUSG00000049411:Tmem241;ENSMUSG00000024404:Riok3;H3K27ac_AMF_siCtrl_Selected	Tmem241	0.113812
chr11	97415124	97416503	3651	3374.16	3.31186	0.000926776	0.00345661	chr11	97409533	97416303	ENSMUSG00000049807:Arhgap23;H3K27ac_AMF_siCtrl_Selected;ENSMUSG00000049807:Arhgap23;H3K4me3_Selected	Arhgap23	0.113762
chr2	92400638	92401887	1814	1676.47	2.31128	0.0208173	0.0471367	chr2	92400838	92407263	H3K4me3_Selected;ENSMUSG00000027223:Mapk8ip1	Mapk8ip1	0.113747
chr7	4914704	4916265	4416	4081.53	3.6409	0.000271689	0.00121666	chr7	4916251	4926317	ENSMUSG00000035285:Nat14;ENSMUSG00000035279:Ssc5d;H3K27ac_AMF_siCtrl_Selected	Nat14	0.113629
chr7	4914704	4916265	4416	4081.53	3.6409	0.000271689	0.00121666	chr7	4909217	4916065	ENSMUSG00000074406:Zfp628;H3K27ac_AMF_siCtrl_Selected;ENSMUSG00000074406:Zfp628;H3K4me3_Selected	Zfp628	0.113629
chrX	152367914	152369852	3069	2836.56	2.97459	0.00293376	0.00913305	chrX	152368114	152374704	H3K27ac_AMF_siCtrl_Selected;ENSMUSG00000056679:Gpr173;H3K4me3_Selected;ENSMUSG00000056679:Gpr173	Gpr173	0.113626
chr2	27426140	27428639	12865	11890.9	4.99473	5.89191e-07	5.87295e-06	chr2	27426340	27433033	H3K4me3_Selected;ENSMUSG00000009621:Vav2	Vav2	0.113592
chr13	34083696	34084909	2778	2567.76	2.87012	0.00410316	0.0120712	chr13	34076745	34084709	H3K4me3_Selected;ENSMUSG00000058672:Tubb2a;H3K4me3_Selected;ENSMUSG00000058672:Tubb2a;H3K27ac_AMF_siCtrl_Selected	Tubb2a	0.113537
chr14	55721396	55722854	4121	3809.2	3.5388	0.000401955	0.0017043	chr14	55721596	55728257	H3K4me3_Selected;ENSMUSG00000040472:Rabggta	Rabggta	0.113508
chr2	119786943	119788518	3658	3381.24	3.30437	0.000951887	0.00353567	chr2	119787143	119797833	H3K27ac_AMF_siCtrl_Selected;ENSMUSG00000034032:Rpap1;ENSMUSG00000027298:Tyro3;H3K4me3_Selected;ENSMUSG00000034032:Rpap1;ENSMUSG00000027298:Tyro3	Rpap1	0.113504
chr9	78112678	78115111	7844	7250.56	4.60106	4.20338e-06	3.30122e-05	chr9	78103192	78115065	ENSMUSG00000009828:Ick;H3K27ac_AMF_siCtrl_Selected;ENSMUSG00000001366:Fbxo9;H3K27ac_AMF_siCtrl_Selected;ENSMUSG00000009828:Ick;H3K4me3_Selected;ENSMUSG00000001366:Fbxo9;H3K4me3_Selected	Ick	0.113497
chr16	8636568	8638413	5058	4675.73	3.91493	9.0429e-05	0.000471535	chr16	8631674	8643712	ENSMUSG00000022711:Pmm2;H3K4me3_Selected;ENSMUSG00000043140:Tmem186	Pmm2	0.113377
chr5	117318368	117319907	3688	3409.53	3.29744	0.000975709	0.00360983	chr5	117313083	117319707	ENSMUSG00000066894:Vsig10;H3K4me3_Selected	Vsig10	0.113265
chr16	10784674	10786897	11659	10780.3	4.97053	6.67691e-07	6.56553e-06	chr16	10784874	10802886	H3K27ac_AMF_siCtrl_Selected;ENSMUSG00000038037:Socs1;ENSMUSG00000043050:Tnp2;ENSMUSG00000050058:Prm3;ENSMUSG00000038015:Prm2;ENSMUSG00000022501:Prm1;H3K4me3_Selected;ENSMUSG00000038037:Socs1;ENSMUSG00000043050:Tnp2;ENSMUSG00000050058:Prm3;ENSMUSG00000038015:Prm2;ENSMUSG00000022501:Prm1	Socs1	0.113041
chr4	116650516	116652501	3760	3476.73	3.28977	0.0010027	0.00369781	chr4	116650716	116657680	H3K27ac_AMF_siCtrl_Selected;ENSMUSG00000028692:Akr1a1;H3K4me3_Selected;ENSMUSG00000028692:Akr1a1	Akr1a1	0.113001
chr11	98408718	98409958	2180	2016.01	2.47803	0.013211	0.032301	chr11	98399744	98413362	H3K27ac_AMF_siCtrl_Selected;ENSMUSG00000038208:Pgap3;ENSMUSG00000062312:Erbb2;H3K27ac_AMF_siCtrl_Selected;H3K4me3_Selected;ENSMUSG00000038208:Pgap3;ENSMUSG00000062312:Erbb2;H3K4me3_Selected	Pgap3	0.112826
chr14	47472107	47473633	4703	4350.33	3.7429	0.000181912	0.000863465	chr14	47466561	47473433	ENSMUSG00000037536:Fbxo34;H3K4me3_Selected	Fbxo34	0.112455
chr7	19572466	19574156	2015	1863.92	2.46949	0.0135307	0.0329635	chr7	19571287	19579823	ENSMUSG00000011267:Zfp296;H3K27ac_AMF_siCtrl_Selected;ENSMUSG00000044709:Gemin7;ENSMUSG00000011267:Zfp296;H3K4me3_Selected;ENSMUSG00000044709:Gemin7	Zfp296	0.112437
chr10	76724875	76726539	4114	3805.66	3.50407	0.000458206	0.00190556	chr10	76725075	76732168	H3K4me3_Selected;ENSMUSG00000001119:Col6a1	Col6a1	0.112396
chr11	115403175	115404681	2944	2723.38	2.94205	0.0032605	0.0099587	chr11	115397752	115404481	ENSMUSG00000018858:Ict1;H3K27ac_AMF_siCtrl_Selected;ENSMUSG00000018858:Ict1;H3K4me3_Selected	Ict1	0.112379
chr15	58033313	58034747	7727	7147.99	4.55539	5.22891e-06	3.99386e-05	chr15	58033513	58040325	H3K27ac_AMF_siCtrl_Selected;ENSMUSG00000101892:9130401M01Rik;H3K4me3_Selected;ENSMUSG00000101892:9130401M01Rik	9130401M01Rik	0.112371
chr11	82907390	82908821	2466	2281.27	2.71741	0.00657943	0.0180614	chr11	82904550	82914411	ENSMUSG00000018845:Unc45b;H3K4me3_Selected;ENSMUSG00000020692:Nle1	Unc45b	0.112334
chr5	124578501	124580044	2290	2118.58	2.61127	0.00902059	0.0235299	chr5	124573140	124585131	ENSMUSG00000029387:Gtf2h3;H3K4me3_Selected;ENSMUSG00000029388:Eif2b1	Gtf2h3	0.112252
chr4	116052589	116054505	4973	4601.45	3.86853	0.000109493	0.000556495	chr4	116052789	116059876	H3K27ac_AMF_siCtrl_Selected;ENSMUSG00000028706:Nsun4;H3K4me3_Selected;ENSMUSG00000028706:Nsun4	Nsun4	0.112027
chr6	34877390	34878772	7641	7070.18	4.54095	5.60014e-06	4.2268e-05	chr6	34877590	34884060	H3K27ac_AMF_siCtrl_Selected;ENSMUSG00000046806:3110062M04Rik;H3K4me3_Selected;ENSMUSG00000046806:3110062M04Rik	3110062M04Rik	0.112015
chr6	49073102	49075416	4992	4619.14	3.86742	0.000109995	0.000558784	chr6	49067795	49075216	ENSMUSG00000029815:Malsu1;H3K4me3_Selected	Malsu1	0.111995
chr2	169632088	169634548	3807	3522.71	3.37532	0.000737297	0.00284075	chr2	169627013	169634348	ENSMUSG00000047907:Tshz2;H3K27ac_AMF_siCtrl_Selected;ENSMUSG00000047907:Tshz2;H3K4me3_Selected	Tshz2	0.111969
chr10	24835445	24837068	2129	1970.03	2.459	0.0139326	0.0337985	chr10	24835645	24842195	H3K27ac_AMF_siCtrl_Selected;ENSMUSG00000019989:Enpp3;H3K4me3_Selected;ENSMUSG00000019989:Enpp3	Enpp3	0.111959
chr12	113070354	113072516	4644	4297.28	3.72592	0.000194607	0.000913158	chr12	113068502	113074602	ENSMUSG00000012211:Tex22;H3K27ac_AMF_siCtrl_Selected	Tex22	0.111944
chr4	118435951	118438347	4858	4495.35	3.8652	0.000111	0.000562838	chr4	118436151	118443352	H3K27ac_AMF_siCtrl_Selected;ENSMUSG00000006398:Cdc20;H3K4me3_Selected;ENSMUSG00000006398:Cdc20	Cdc20	0.11193
chr4	130174966	130177623	2492	2306.03	2.70676	0.00679431	0.0185667	chr4	130175022	130181122	ENSMUSG00000028776:Tinagl1;H3K27ac_AMF_siCtrl_Selected	Tinagl1	0.111892
chr4	82858857	82860999	2897	2680.94	2.9275	0.00341697	0.0103753	chr4	82859057	82865958	H3K27ac_AMF_siCtrl_Selected;ENSMUSG00000028403:Zdhhc21;H3K4me3_Selected;ENSMUSG00000028403:Zdhhc21	Zdhhc21	0.111822
chr17	25802102	25804010	4097	3791.51	3.48532	0.000491554	0.002021	chr17	25780580	25810203	ENSMUSG00000071202:Ccdc78;H3K27ac_AMF_siCtrl_Selected;ENSMUSG00000061046:Haghl;H3K27ac_AMF_siCtrl_Selected;ENSMUSG00000057411:Fam173a;H3K27ac_AMF_siCtrl_Selected;ENSMUSG00000002274:Metrn;H3K27ac_AMF_siCtrl_Selected;ENSMUSG00000025738:Fbxl16;H3K27ac_AMF_siCtrl_Selected;ENSMUSG00000071202:Ccdc78;H3K4me3_Selected;ENSMUSG00000061046:Haghl;H3K4me3_Selected;ENSMUSG00000057411:Fam173a;H3K4me3_Selected;E…	Ccdc78	0.111795
chr6	18513387	18516478	7850	7264.71	4.53177	5.84927e-06	4.38736e-05	chr6	18513587	18520843	H3K27ac_AMF_siCtrl_Selected;ENSMUSG00000000416:Cttnbp2;H3K4me3_Selected;ENSMUSG00000000416:Cttnbp2	Cttnbp2	0.111788
chr3	32364602	32366417	2828	2617.27	2.82424	0.00473924	0.01362	chr3	32364802	32372014	H3K27ac_AMF_siCtrl_Selected;ENSMUSG00000027663:Zmat3;H3K4me3_Selected;ENSMUSG00000027663:Zmat3	Zmat3	0.111717
chr11	83963745	83965111	4475	4141.66	3.57825	0.0003459	0.0014917	chr11	83958428	83964911	ENSMUSG00000034940:Synrg;H3K27ac_AMF_siCtrl_Selected;ENSMUSG00000034940:Synrg;H3K4me3_Selected	Synrg	0.111678
chr13	58157169	58159175	5411	5008.19	3.97686	6.98322e-05	0.000377755	chr13	58151649	58158975	ENSMUSG00000050002:Idnk;H3K4me3_Selected	Idnk	0.111606
chr3	87524857	87526730	4704	4353.87	3.71415	0.000203888	0.000951127	chr3	87519407	87526530	ENSMUSG00000003382:Etv3;H3K4me3_Selected	Etv3	0.111589
chr2	30952363	30953879	3420	3165.49	3.12353	0.00178697	0.00600978	chr2	30946959	30953679	ENSMUSG00000026848:Tor1b;H3K27ac_AMF_siCtrl_Selected;ENSMUSG00000026848:Tor1b;H3K4me3_Selected	Tor1b	0.111569
chr11	72795047	72797051	6404	5927.77	4.27526	1.90915e-05	0.000122888	chr11	72790226	72802142	ENSMUSG00000055670:Zzef1;H3K27ac_AMF_siCtrl_Selected;ENSMUSG00000057778:Cyb5d2;ENSMUSG00000055670:Zzef1;H3K4me3_Selected;ENSMUSG00000057778:Cyb5d2	Zzef1	0.111483
chr18	63691465	63693043	5571	5156.74	4.08455	4.41614e-05	0.000255045	chr18	63691665	63698359	H3K27ac_AMF_siCtrl_Selected;ENSMUSG00000024583:Txnl1;H3K4me3_Selected;ENSMUSG00000024583:Txnl1	Txnl1	0.111477
chr11	57517779	57519248	3003	2779.97	2.9148	0.00355915	0.0107378	chr11	57512664	57524617	ENSMUSG00000020522:Mfap3;H3K27ac_AMF_siCtrl_Selected;ENSMUSG00000020523:Fam114a2;ENSMUSG00000020522:Mfap3;H3K4me3_Selected;ENSMUSG00000020523:Fam114a2	Mfap3	0.111335
chr4	132532522	132534242	4340	4017.87	3.56494	0.000363937	0.00156018	chr4	132529550	132539659	ENSMUSG00000054405:Dnajc8;H3K27ac_AMF_siCtrl_Selected;ENSMUSG00000054428:Atpif1;ENSMUSG00000054405:Dnajc8;H3K4me3_Selected;ENSMUSG00000054428:Atpif1;H3K4me3_Selected	Dnajc8	0.111264
chr1	33813333	33815327	9188	8506.14	4.89164	9.99972e-07	9.43925e-06	chr1	33813533	33820595	H3K27ac_AMF_siCtrl_Selected;ENSMUSG00000042197:Zfp451;H3K4me3_Selected;ENSMUSG00000042197:Zfp451	Zfp451	0.111246
chr9	50658598	50660949	5184	4799.52	3.96165	7.44333e-05	0.00039926	chr9	50658798	50665780	H3K27ac_AMF_siCtrl_Selected;ENSMUSG00000000168:Dlat;H3K4me3_Selected;ENSMUSG00000000168:Dlat	Dlat	0.111177
chr2	28512536	28515050	4779	4424.61	3.69986	0.000215718	0.000995182	chr2	28507125	28514850	ENSMUSG00000026821:Ralgds;H3K27ac_AMF_siCtrl_Selected;ENSMUSG00000026821:Ralgds;H3K4me3_Selected	Ralgds	0.111159
chr16	59471375	59472848	2208	2044.3	2.44083	0.0146534	0.0352162	chr16	59465775	59472648	ENSMUSG00000022724:Mina;H3K4me3_Selected	Mina	0.111131
chr4	132352642	132354984	3919	3628.82	3.34575	0.000820609	0.00311527	chr4	132352842	132359605	H3K27ac_AMF_siCtrl_Selected;ENSMUSG00000028896:Rcc1;H3K4me3_Selected;ENSMUSG00000028896:Rcc1	Rcc1	0.110987
chr9	107576460	107577609	3510	3250.37	3.10399	0.00190932	0.00637184	chr9	107570927	107581264	ENSMUSG00000010051:Hyal1;ENSMUSG00000079334:Nat6;ENSMUSG00000036091:Hyal3;H3K27ac_AMF_siCtrl_Selected;H3K27ac_AMF_siCtrl_Selected;ENSMUSG00000010051:Hyal1;ENSMUSG00000079334:Nat6;ENSMUSG00000036091:Hyal3;H3K4me3_Selected	Hyal1	0.110866
chr15	86184606	86186585	15483	14338.4	4.87201	1.10471e-06	1.0338e-05	chr15	86184806	86192141	H3K27ac_AMF_siCtrl_Selected;ENSMUSG00000035891:Cerk;H3K4me3_Selected;ENSMUSG00000035891:Cerk	Cerk	0.110799
chr18	76929114	76930601	3017	2794.12	2.8988	0.00374593	0.0112078	chr18	76924017	76930401	ENSMUSG00000090000:Ier3ip1;ENSMUSG00000025421:Hdhd2;H3K27ac_AMF_siCtrl_Selected;ENSMUSG00000090000:Ier3ip1;ENSMUSG00000025421:Hdhd2;H3K4me3_Selected	Ier3ip1	0.110722
chr3	79590983	79592436	2379	2203.46	2.57265	0.0100924	0.0258043	chr3	79585342	79592236	ENSMUSG00000027804:Ppid;H3K27ac_AMF_siCtrl_Selected;ENSMUSG00000027804:Ppid;H3K4me3_Selected	Ppid	0.110583
chr15	83554912	83556287	3746	3469.66	3.21885	0.00128707	0.00455093	chr15	83555112	83563673	H3K27ac_AMF_siCtrl_Selected;ENSMUSG00000048755:Mcat;ENSMUSG00000041736:Tspo;H3K4me3_Selected;ENSMUSG00000048755:Mcat;ENSMUSG00000041736:Tspo;H3K4me3_Selected	Mcat	0.110558
chr6	28831816	28834044	7404	6857.97	4.4805	7.44681e-06	5.42068e-05	chr6	28831647	28837747	ENSMUSG00000049939:Lrrc4;H3K27ac_AMF_siCtrl_Selected;ENSMUSG00000049939:Lrrc4;H3K4me3_Selected	Lrrc4	0.110524
chr4	40970191	40971894	5636	5220.4	4.04932	5.13674e-05	0.000290778	chr4	40964906	40971694	ENSMUSG00000028423:Nfx1;H3K27ac_AMF_siCtrl_Selected;ENSMUSG00000028423:Nfx1;H3K4me3_Selected	Nfx1	0.110511
chr1	119119502	119120780	4654	4311.43	3.67151	0.000241124	0.0010993	chr1	119053301	119129379	H3K4me3_Selected;ENSMUSG00000048402:Gli2;H3K4me3_Selected;ENSMUSG00000048402:Gli2;H3K27ac_AMF_siCtrl_Selected;H3K27ac_AMF_siCtrl_Selected	Gli2	0.110305
chr9	121359342	121361580	10853	10055.3	4.84304	1.27867e-06	1.18534e-05	chr9	121359542	121367356	H3K27ac_AMF_siCtrl_Selected;ENSMUSG00000032536:Trak1;H3K27ac_AMF_siCtrl_Selected;H3K4me3_Selected;ENSMUSG00000032536:Trak1;H3K4me3_Selected	Trak1	0.11014
chr3	104863587	104865802	8142	7544.12	4.65182	3.29024e-06	2.6766e-05	chr3	104858005	104870505	ENSMUSG00000045576:St7l;H3K27ac_AMF_siCtrl_Selected;ENSMUSG00000070372:Capza1;ENSMUSG00000045576:St7l;H3K4me3_Selected;ENSMUSG00000070372:Capza1	St7l	0.110031
chr4	127985339	127989266	17345	16071.5	4.83764	1.31387e-06	1.21382e-05	chr4	127981857	127989066	ENSMUSG00000028804:Csmd2;H3K27ac_AMF_siCtrl_Selected;ENSMUSG00000028804:Csmd2;H3K4me3_Selected	Csmd2	0.110017
chr15	76700473	76702584	9596	8891.66	4.83604	1.32453e-06	1.22263e-05	chr15	76690764	76702384	ENSMUSG00000022546:Gpt;ENSMUSG00000019080:Mfsd3;H3K27ac_AMF_siCtrl_Selected;ENSMUSG00000022546:Gpt;ENSMUSG00000019080:Mfsd3;H3K4me3_Selected	Gpt	0.10998
chr1	93100203	93102907	17027	15777.9	4.83326	1.34318e-06	1.23774e-05	chr1	93100403	93107951	H3K27ac_AMF_siCtrl_Selected;ENSMUSG00000014602:Kif1a;H3K4me3_Selected;ENSMUSG00000014602:Kif1a	Kif1a	0.109917
chr11	102086197	102089812	18919	17532.2	4.82936	1.36969e-06	1.25683e-05	chr11	102086397	102094515	H3K27ac_AMF_siCtrl_Selected;ENSMUSG00000017314:Mpp2;H3K4me3_Selected;ENSMUSG00000017314:Mpp2	Mpp2	0.109829
chrX	155215246	155217102	2954	2737.53	2.87464	0.00404487	0.0119473	chrX	155215446	155222449	H3K4me3_Selected;ENSMUSG00000025283:Sat1	Sat1	0.109796
chr2	93870446	93871569	2786	2581.91	2.77489	0.00552201	0.0155442	chr2	93869057	93875157	ENSMUSG00000075023:Accsl;H3K27ac_AMF_siCtrl_Selected	Accsl	0.109759
chr11	6199280	6201153	3408	3158.41	3.07225	0.00212453	0.00696784	chr11	6194029	6206415	ENSMUSG00000096923:A730071L15Rik;H3K27ac_AMF_siCtrl_Selected;ENSMUSG00000053838:Nudcd3;ENSMUSG00000096923:A730071L15Rik;H3K4me3_Selected;ENSMUSG00000053838:Nudcd3	A730071L15Rik	0.109725
chr14	70152932	70154443	4343	4024.94	3.51545	0.000439009	0.00183558	chr14	70153132	70165502	H3K27ac_AMF_siCtrl_Selected;ENSMUSG00000033712:Ccar2;ENSMUSG00000044551:9930012K11Rik;H3K4me3_Selected;ENSMUSG00000033712:Ccar2;H3K4me3_Selected;ENSMUSG00000044551:9930012K11Rik	Ccar2	0.109723
chr17	84465439	84467332	6129	5680.19	4.11816	3.8191e-05	0.000225072	chr17	84465639	84472196	H3K27ac_AMF_siCtrl_Selected;ENSMUSG00000024251:Thada;H3K4me3_Selected;ENSMUSG00000024251:Thada	Thada	0.109712
chr4	119292502	119295418	10322	9567.2	4.8173	1.45516e-06	1.32851e-05	chr4	119292702	119300604	H3K27ac_AMF_siCtrl_Selected;ENSMUSG00000028639:Ybx1;H3K4me3_Selected;ENSMUSG00000028639:Ybx1	Ybx1	0.109554
chr11	99039558	99040815	2400	2224.68	2.54606	0.0108948	0.0275772	chr11	99035244	99041344	ENSMUSG00000017493:Igfbp4;H3K4me3_Selected	Igfbp4	0.109434
chr15	35295524	35296835	3399	3151.34	3.05611	0.0022423	0.00731649	chr15	35290098	35296635	ENSMUSG00000022330:Osr2;H3K4me3_Selected	Osr2	0.109145
chr5	142894287	142896653	6435	5966.68	4.18053	2.90831e-05	0.000178011	chr5	142894487	142901421	H3K27ac_AMF_siCtrl_Selected;ENSMUSG00000066640:Fbxl18;H3K4me3_Selected;ENSMUSG00000066640:Fbxl18	Fbxl18	0.109012
chr15	97704990	97706417	5336	4948.06	3.88075	0.000104134	0.000532755	chr15	97705190	97711822	H3K4me3_Selected;ENSMUSG00000022466:Rpap3	Rpap3	0.108895
chr11	97049566	97052723	4062	3766.75	3.39397	0.000688862	0.00267888	chr11	97035560	97052523	ENSMUSG00000001445:Mrpl10;H3K4me3_Selected;ENSMUSG00000020878:Lrrc46;ENSMUSG00000038534:Osbpl7;H3K4me3_Selected	Mrpl10	0.108869
chr2	127207716	127209017	2624	2433.36	2.63262	0.00847279	0.0223347	chr2	127202386	127214280	ENSMUSG00000003660:Snrnp200;H3K4me3_Selected;ENSMUSG00000044145:1810024B03Rik	Snrnp200	0.108819
chr4	140960645	140963484	8672	8042.81	4.59404	4.34754e-06	3.39722e-05	chr4	140955203	140963284	ENSMUSG00000009863:Sdhb;H3K27ac_AMF_siCtrl_Selected;H3K27ac_AMF_siCtrl_Selected;ENSMUSG00000009863:Sdhb;H3K4me3_Selected;H3K4me3_Selected	Sdhb	0.108664
chr10	75858956	75860859	9568	8873.98	4.777	1.77933e-06	1.58315e-05	chr10	75859156	75866250	H3K27ac_AMF_siCtrl_Selected;ENSMUSG00000033307:Mif;H3K4me3_Selected;ENSMUSG00000033307:Mif	Mif	0.108637
chr11	69039536	69042748	15372	14257.1	4.77657	1.78312e-06	1.58522e-05	chr11	69039647	69046646	ENSMUSG00000020897:Aurkb;H3K27ac_AMF_siCtrl_Selected;H3K27ac_AMF_siCtrl_Selected;ENSMUSG00000020897:Aurkb;H3K4me3_Selected;H3K4me3_Selected	Aurkb	0.108627
chr7	141436822	141438197	4271	3961.28	3.38581	0.000709693	0.00274708	chr7	141437022	141461194	H3K4me3_Selected;ENSMUSG00000019082:Slc25a22;ENSMUSG00000025508:Rplp2;H3K4me3_Selected;ENSMUSG00000025507:Pidd1;H3K4me3_Selected;ENSMUSG00000025509:Pnpla2;H3K4me3_Selected;ENSMUSG00000048200:Cracr2b;ENSMUSG00000019082:Slc25a22;ENSMUSG00000025508:Rplp2;ENSMUSG00000025507:Pidd1;H3K27ac_AMF_siCtrl_Selected;ENSMUSG00000025509:Pnpla2;H3K27ac_AMF_siCtrl_Selected;ENSMUSG00000048200:Cracr2b	Slc25a22	0.108607
chr8	123253573	123255651	5800	5379.56	3.97838	6.93875e-05	0.000375912	chr8	123248195	123260348	ENSMUSG00000001065:Zfp276;H3K27ac_AMF_siCtrl_Selected;ENSMUSG00000001062:Vps9d1;H3K27ac_AMF_siCtrl_Selected;ENSMUSG00000001065:Zfp276;H3K4me3_Selected;ENSMUSG00000001062:Vps9d1;H3K4me3_Selected	Zfp276	0.108565
chr3	88525885	88526896	2406	2231.76	2.52342	0.0116219	0.0290373	chr3	88526085	88533402	H3K27ac_AMF_siCtrl_Selected;ENSMUSG00000074480:Mex3a;H3K27ac_AMF_siCtrl_Selected;ENSMUSG00000074480:Mex3a;H3K4me3_Selected	Mex3a	0.108457
chr11	100354913	100357926	6402	5938.38	4.15907	3.19544e-05	0.000193069	chr11	100355113	100362128	H3K4me3_Selected;ENSMUSG00000006930:Hap1	Hap1	0.108452
chr4	41313604	41315498	5300	4916.23	3.86461	0.000111265	0.000563794	chr4	41313804	41320889	H3K27ac_AMF_siCtrl_Selected;ENSMUSG00000028436:Dcaf12;H3K4me3_Selected;ENSMUSG00000028436:Dcaf12	Dcaf12	0.108439
chr6	54971591	54973353	8049	7466.31	4.58349	4.57285e-06	3.55026e-05	chr6	54971791	54978612	H3K27ac_AMF_siCtrl_Selected;ENSMUSG00000038058:Nod1;H3K4me3_Selected;ENSMUSG00000038058:Nod1	Nod1	0.108415
chr11	72301009	72303002	4419	4099.22	3.47202	0.000516553	0.0021078	chr11	72295629	72302802	ENSMUSG00000040483:Xaf1;H3K4me3_Selected	Xaf1	0.108371
chr7	113368570	113370463	5944	5513.96	4.06701	4.76197e-05	0.000272263	chr7	113368770	113375392	H3K4me3_Selected;ENSMUSG00000038187:Btbd10	Btbd10	0.108345
chr12	111411993	111413911	3786	3512.1	3.26607	0.00109052	0.00395577	chr12	111411430	111417530	ENSMUSG00000021280:Exoc3l4;H3K27ac_AMF_siCtrl_Selected;ENSMUSG00000021280:Exoc3l4;H3K4me3_Selected	Exoc3l4	0.108341
chr19	44754588	44757461	13287	12325.9	4.76293	1.90801e-06	1.68657e-05	chr19	44750045	44757261	ENSMUSG00000004231:Pax2;H3K27ac_AMF_siCtrl_Selected;ENSMUSG00000004231:Pax2;H3K4me3_Selected	Pax2	0.108317
chr4	100775779	100777825	4228	3922.38	3.3746	0.000739242	0.00284623	chr4	100770675	100777625	ENSMUSG00000028532:Cachd1;H3K4me3_Selected	Cachd1	0.108248
chr7	29303202	29305391	9119	8460.16	4.75737	1.96134e-06	1.72528e-05	chr7	29297951	29305191	ENSMUSG00000030584:Dpf1;H3K27ac_AMF_siCtrl_Selected;ENSMUSG00000030584:Dpf1;H3K4me3_Selected	Dpf1	0.10819
chr16	96081114	96083441	12523	11618.6	4.75547	1.9799e-06	1.73878e-05	chr16	96081314	96088526	H3K27ac_AMF_siCtrl_Selected;ENSMUSG00000022914:Brwd1;H3K4me3_Selected;ENSMUSG00000022914:Brwd1	Brwd1	0.108147
chr4	129510945	129512216	2882	2673.86	2.73419	0.00625331	0.0172886	chr4	129507581	129514795	ENSMUSG00000047945:Marcksl1;H3K27ac_AMF_siCtrl_Selected;H3K27ac_AMF_siCtrl_Selected;ENSMUSG00000047945:Marcksl1;H3K4me3_Selected;H3K4me3_Selected	Marcksl1	0.108144
chr17	65771510	65774771	6309	5853.5	4.14602	3.38297e-05	0.000202605	chr17	65771710	65784046	H3K27ac_AMF_siCtrl_Selected;ENSMUSG00000056515:Rab31;ENSMUSG00000061950:Ppp4r1;H3K27ac_AMF_siCtrl_Selected;H3K4me3_Selected;ENSMUSG00000056515:Rab31;ENSMUSG00000061950:Ppp4r1;H3K4me3_Selected	Rab31	0.108112
chr6	91877510	91878944	3915	3632.35	3.25906	0.00111781	0.00404125	chr6	91872053	91878744	ENSMUSG00000034083:Ccdc174;H3K4me3_Selected	Ccdc174	0.108108
chr1	88007564	88009248	4536	4208.86	3.45981	0.000540562	0.00218848	chr1	88007764	88014551	H3K27ac_AMF_siCtrl_Selected;ENSMUSG00000005501:Usp40;H3K4me3_Selected;ENSMUSG00000005501:Usp40	Usp40	0.107991
chr1	135258286	135259792	3438	3190.25	3.02154	0.00251494	0.00807252	chr1	135258468	135264568	ENSMUSG00000003051:Elf3;H3K4me3_Selected	Elf3	0.107902
chr6	147475465	147476965	2386	2214.07	2.51034	0.0120616	0.0298677	chr6	147469828	147476765	ENSMUSG00000030301:Ccdc91;H3K27ac_AMF_siCtrl_Selected;ENSMUSG00000030301:Ccdc91;H3K4me3_Selected	Ccdc91	0.107891
chr4	154957979	154959012	2736	2539.46	2.71908	0.00654639	0.0179798	chr4	154954923	154964931	ENSMUSG00000048001:Hes5;ENSMUSG00000029056:Pank4;H3K27ac_AMF_siCtrl_Selected;H3K27ac_AMF_siCtrl_Selected;H3K27ac_AMF_siCtrl_Selected;ENSMUSG00000048001:Hes5;ENSMUSG00000029056:Pank4;H3K4me3_Selected;H3K4me3_Selected	Hes5	0.107544
chr8	123256175	123257718	9816	9110.95	4.72856	2.26118e-06	1.94795e-05	chr8	123248195	123260348	ENSMUSG00000001065:Zfp276;H3K27ac_AMF_siCtrl_Selected;ENSMUSG00000001062:Vps9d1;H3K27ac_AMF_siCtrl_Selected;ENSMUSG00000001065:Zfp276;H3K4me3_Selected;ENSMUSG00000001062:Vps9d1;H3K4me3_Selected	Zfp276	0.107535
chr16	91372099	91373859	8924	8283.32	4.72622	2.28736e-06	1.96738e-05	chr16	91366783	91373659	ENSMUSG00000022971:Ifnar2;H3K27ac_AMF_siCtrl_Selected;ENSMUSG00000022971:Ifnar2;H3K4me3_Selected	Ifnar2	0.107481
chr6	145745945	145748744	8440	7834.14	4.54347	5.53367e-06	4.18245e-05	chr6	145740748	145748544	ENSMUSG00000030259:Rassf8;H3K27ac_AMF_siCtrl_Selected;ENSMUSG00000030259:Rassf8;H3K4me3_Selected	Rassf8	0.107468
chr5	114688315	114691604	12002	11141.1	4.7219	2.33651e-06	1.99699e-05	chr5	114688515	114696984	H3K27ac_AMF_siCtrl_Selected;ENSMUSG00000011884:Gltp;H3K4me3_Selected;ENSMUSG00000011884:Gltp	Gltp	0.107383
chr16	11202351	11204162	5136	4767.68	3.70791	0.000208974	0.000970264	chr16	11202551	11209331	H3K4me3_Selected;ENSMUSG00000005846:Rsl1d1	Rsl1d1	0.107357
chr13	38634056	38635585	3551	3296.35	3.1259	0.00177261	0.00597071	chr13	38634256	38641109	H3K4me3_Selected;ENSMUSG00000038982:Bloc1s5	Bloc1s5	0.107355
chr15	36495966	36497379	3444	3197.32	3.00263	0.00267657	0.00849617	chr15	36496166	36502791	H3K27ac_AMF_siCtrl_Selected;ENSMUSG00000048307:Ankrd46;H3K4me3_Selected;ENSMUSG00000048307:Ankrd46	Ankrd46	0.107222
chr18	68299379	68301258	7608	7063.1	4.34633	1.38435e-05	9.24547e-05	chr18	68294355	68306333	ENSMUSG00000009535:Rnmt;H3K4me3_Selected;ENSMUSG00000038121:Fam210a	Rnmt	0.107215
chr6	86848444	86852255	8255	7664.37	4.52794	5.95612e-06	4.44904e-05	chr6	86843517	86852055	ENSMUSG00000057230:Aak1;H3K27ac_AMF_siCtrl_Selected;ENSMUSG00000057230:Aak1;H3K4me3_Selected	Aak1	0.107101
chr14	70519332	70521111	5912	5489.2	4.01853	5.85628e-05	0.000325229	chr14	70519532	70531791	H3K27ac_AMF_siCtrl_Selected;ENSMUSG00000022098:Bmp1;ENSMUSG00000022097:Sftpc;ENSMUSG00000033595:Lgi3;H3K27ac_AMF_siCtrl_Selected;H3K4me3_Selected;ENSMUSG00000022098:Bmp1;ENSMUSG00000022097:Sftpc;ENSMUSG00000033595:Lgi3;H3K4me3_Selected	Bmp1	0.10705
chr7	100663007	100664502	2674	2482.87	2.70507	0.00682906	0.0186475	chr7	100662314	100668414	ENSMUSG00000030701:Plekhb1;H3K4me3_Selected	Plekhb1	0.106988
chr5	29735128	29736911	9431	8757.26	4.70205	2.57558e-06	2.16885e-05	chr5	29729688	29741936	ENSMUSG00000029131:Dnajb6;H3K27ac_AMF_siCtrl_Selected;ENSMUSG00000053121:Gm5129;ENSMUSG00000029131:Dnajb6;H3K4me3_Selected;ENSMUSG00000053121:Gm5129	Dnajb6	0.106931
chr6	29347234	29348876	8650	8032.2	4.51963	6.19484e-06	4.60831e-05	chr6	29342069	29348676	ENSMUSG00000029767:Calu;H3K27ac_AMF_siCtrl_Selected;ENSMUSG00000029767:Calu;H3K4me3_Selected	Calu	0.106904
chr5	110779744	110781259	3268	3034.62	2.90759	0.0036423	0.0109461	chr5	110779944	110786659	H3K4me3_Selected;ENSMUSG00000029507:Pus1	Pus1	0.10689
chr11	119912713	119914582	4357	4046.17	3.42091	0.000624121	0.00246422	chr11	119907441	119914382	ENSMUSG00000025371:Chmp6;H3K27ac_AMF_siCtrl_Selected;ENSMUSG00000025371:Chmp6;H3K4me3_Selected	Chmp6	0.10678
chr11	100413741	100415977	9997	9284.25	4.69231	2.70132e-06	2.26769e-05	chr11	100409697	100421885	ENSMUSG00000001555:Fkbp10;H3K4me3_Selected;ENSMUSG00000006931:P3h4;ENSMUSG00000001555:Fkbp10;ENSMUSG00000006931:P3h4;H3K27ac_AMF_siCtrl_Selected	Fkbp10	0.10671
chr4	132308037	132310343	3458	3211.47	2.98825	0.00280576	0.00880533	chr4	132303285	132310143	ENSMUSG00000089687:Rab42;H3K27ac_AMF_siCtrl_Selected;ENSMUSG00000089687:Rab42;H3K4me3_Selected	Rab42	0.106706
chr1	58392000	58394155	12697	11791.9	4.6916	2.71071e-06	2.27381e-05	chr1	58386898	58393955	ENSMUSG00000051223:Bzw1;H3K27ac_AMF_siCtrl_Selected;ENSMUSG00000051223:Bzw1;H3K4me3_Selected	Bzw1	0.106694
chr4	63495322	63496706	2917	2709.23	2.79126	0.00525039	0.0148722	chr4	63495522	63501991	H3K4me3_Selected;ENSMUSG00000039137:Whrn	Whrn	0.106601
chr4	133756336	133757980	8016	7445.09	4.50652	6.59006e-06	4.87557e-05	chr4	133756536	133762769	H3K27ac_AMF_siCtrl_Selected;ENSMUSG00000007880:Arid1a;H3K4me3_Selected;ENSMUSG00000007880:Arid1a	Arid1a	0.106594
chr15	80172765	80174638	6626	6154.13	4.0874	4.36236e-05	0.000252342	chr15	80167721	80174438	ENSMUSG00000042428:Mgat3;H3K4me3_Selected	Mgat3	0.106583
chr6	72898479	72900780	9253	8594.56	4.68296	2.82765e-06	2.35551e-05	chr6	72898679	72905979	H3K27ac_AMF_siCtrl_Selected;ENSMUSG00000055239:Kcmf1;H3K4me3_Selected;ENSMUSG00000055239:Kcmf1	Kcmf1	0.106497
chr10	128321534	128323456	6081	5648.36	3.99707	6.41322e-05	0.000351657	chr10	128316459	128323256	ENSMUSG00000025381:Cnpy2;H3K27ac_AMF_siCtrl_Selected;ENSMUSG00000025381:Cnpy2;H3K4me3_Selected	Cnpy2	0.106476
chr2	90903340	90905441	3583	3328.18	3.09914	0.00194084	0.00645716	chr2	90898740	90910827	ENSMUSG00000005505:Kbtbd4;H3K4me3_Selected;ENSMUSG00000005510:Ndufs3	Kbtbd4	0.106433
chr4	86873707	86875109	2791	2592.52	2.69096	0.00712457	0.0193279	chr4	86868396	86874909	ENSMUSG00000038007:Acer2;H3K4me3_Selected	Acer2	0.106429
chr1	135312056	135314375	8232	7646.69	4.49866	6.83828e-06	5.03517e-05	chr1	135312256	135324907	H3K27ac_AMF_siCtrl_Selected;ENSMUSG00000062580:Timm17a;ENSMUSG00000048096:Lmod1;H3K4me3_Selected;ENSMUSG00000062580:Timm17a;ENSMUSG00000048096:Lmod1	Timm17a	0.106408
chr18	34330309	34331813	3990	3706.63	3.20407	0.00135497	0.00475447	chr18	34324847	34331613	ENSMUSG00000014504:Srp19;H3K27ac_AMF_siCtrl_Selected;ENSMUSG00000014504:Srp19;H3K4me3_Selected	Srp19	0.106282
chr11	3982269	3984576	12418	11537.2	4.66711	3.05471e-06	2.50961e-05	chr11	3976678	3984376	ENSMUSG00000034493:4930556J24Rik;ENSMUSG00000049721:Gal3st1;H3K27ac_AMF_siCtrl_Selected;ENSMUSG00000034493:4930556J24Rik;ENSMUSG00000049721:Gal3st1;H3K4me3_Selected	4930556J24Rik	0.106136
chr6	113623412	113624986	5181	4813.66	3.78153	0.000155868	0.000756734	chr6	113617959	113624786	ENSMUSG00000033933:Vhl;H3K27ac_AMF_siCtrl_Selected;ENSMUSG00000033933:Vhl;H3K4me3_Selected	Vhl	0.106095
chr2	157416670	157419084	4903	4555.47	3.66347	0.000248826	0.00113014	chr2	157412444	157418884	ENSMUSG00000027646:Src;H3K27ac_AMF_siCtrl_Selected	Src	0.106064
chr5	138160364	138161947	3799	3529.78	3.19679	0.00138968	0.00485113	chr5	138155009	138161747	H3K27ac_AMF_siCtrl_Selected;ENSMUSG00000019494:Cops6;ENSMUSG00000037007:Zfp113;H3K4me3_Selected;ENSMUSG00000019494:Cops6;ENSMUSG00000037007:Zfp113;H3K4me3_Selected	Cops6	0.10604
chr6	88901448	88903090	8599	7989.76	4.4821	7.39135e-06	5.39414e-05	chr6	88896251	88904780	ENSMUSG00000002871:Tpra1;ENSMUSG00000002870:Mcm2;H3K27ac_AMF_siCtrl_Selected;ENSMUSG00000002871:Tpra1;H3K4me3_Selected;ENSMUSG00000002870:Mcm2;H3K4me3_Selected	Tpra1	0.106016
chr2	3418626	3420848	8861	8233.8	4.65719	3.20556e-06	2.62001e-05	chr2	3418131	3428648	ENSMUSG00000026648:Dclre1c;ENSMUSG00000026650:Meig1;H3K27ac_AMF_siCtrl_Selected;ENSMUSG00000026648:Dclre1c;H3K4me3_Selected;ENSMUSG00000026650:Meig1;H3K4me3_Selected	Dclre1c	0.10591
chr2	29934760	29936009	3843	3572.23	3.17781	0.00148394	0.00512702	chr2	29929426	29935809	ENSMUSG00000019715:Gle1;H3K4me3_Selected	Gle1	0.10541
chr6	120362995	120365118	7366	6847.36	4.27008	1.95399e-05	0.000125551	chr6	120358124	120370374	ENSMUSG00000030180:Kdm5a;H3K27ac_AMF_siCtrl_Selected;ENSMUSG00000030177:Ccdc77;ENSMUSG00000030180:Kdm5a;H3K4me3_Selected;ENSMUSG00000030177:Ccdc77	Kdm5a	0.105334
chr17	8282706	8284901	8020	7455.7	4.45008	8.58373e-06	6.11288e-05	chr17	8276904	8284701	ENSMUSG00000023861:Mpc1;H3K27ac_AMF_siCtrl_Selected;ENSMUSG00000023861:Mpc1;H3K4me3_Selected	Mpc1	0.105259
chrX	94211774	94213980	4223	3925.91	3.28072	0.00103544	0.00379091	chrX	94211974	94218862	H3K27ac_AMF_siCtrl_Selected;ENSMUSG00000035150:Eif2s3x;H3K4me3_Selected;ENSMUSG00000035150:Eif2s3x	Eif2s3x	0.10524
chr18	57132481	57134081	5554	5163.81	3.85175	0.000117279	0.000591014	chr18	57127090	57133881	ENSMUSG00000024593:Megf10;H3K4me3_Selected	Megf10	0.105091
chr1	132879868	132882236	13739	12775.1	4.61451	3.94025e-06	3.14004e-05	chr1	132874273	132882036	ENSMUSG00000026443:Lrrn2;H3K27ac_AMF_siCtrl_Selected;ENSMUSG00000026443:Lrrn2;H3K4me3_Selected	Lrrn2	0.104939
chr6	85332210	85334252	10696	9945.64	4.61432	3.94386e-06	3.14061e-05	chr6	85332410	85339422	H3K27ac_AMF_siCtrl_Selected;ENSMUSG00000033720:Sfxn5;H3K4me3_Selected;ENSMUSG00000033720:Sfxn5	Sfxn5	0.104935
chr13	91806896	91808731	3967	3688.94	3.16069	0.00157397	0.00539588	chr13	91807096	91813705	H3K27ac_AMF_siCtrl_Selected;ENSMUSG00000021621:Zcchc9;H3K4me3_Selected;ENSMUSG00000021621:Zcchc9	Zcchc9	0.104841
chr11	101086663	101088020	4256	3957.74	3.26759	0.00108467	0.0039392	chr11	101072411	101087820	ENSMUSG00000019301:Hsd17b1;ENSMUSG00000001755:Coasy;ENSMUSG00000017801:Mlx;H3K27ac_AMF_siCtrl_Selected;H3K27ac_AMF_siCtrl_Selected;ENSMUSG00000019301:Hsd17b1;ENSMUSG00000001755:Coasy;ENSMUSG00000017801:Mlx;H3K4me3_Selected;H3K4me3_Selected	Hsd17b1	0.10482
chr3	89420847	89421927	5431	5050.63	3.73397	0.000188483	0.000889267	chr3	89411238	89436806	H3K27ac_AMF_siCtrl_Selected;ENSMUSG00000042642:Flad1;ENSMUSG00000042626:Shc1;H3K27ac_AMF_siCtrl_Selected;ENSMUSG00000028044:Cks1b;H3K27ac_AMF_siCtrl_Selected;ENSMUSG00000047824:Pygo2;H3K4me3_Selected;ENSMUSG00000042642:Flad1;ENSMUSG00000042626:Shc1;H3K4me3_Selected;ENSMUSG00000028044:Cks1b;ENSMUSG00000047824:Pygo2;H3K4me3_Selected;ENSMUSG00000042613:Pbxip1;ENSMUSG00000042613:Pbxip1;H3K27ac_AMF_si…	Flad1	0.104754
chr7	34312533	34314427	4788	4452.9	3.48463	0.000492827	0.0020247	chr7	34312733	34320443	H3K27ac_AMF_siCtrl_Selected;ENSMUSG00000066571:4931406P16Rik;H3K27ac_AMF_siCtrl_Selected;H3K4me3_Selected;ENSMUSG00000066571:4931406P16Rik;H3K4me3_Selected	4931406P16Rik	0.104677
chr17	33032629	33034043	3164	2942.67	2.84627	0.00442344	0.0128727	chr17	33032829	33039402	H3K4me3_Selected;ENSMUSG00000067430:Zfp763	Zfp763	0.104626
chr7	125551416	125552920	2989	2779.97	2.73887	0.00616508	0.0170667	chr7	125546120	125552720	ENSMUSG00000030748:Il4ra;H3K4me3_Selected	Il4ra	0.104594
chr4	134534013	134536170	10682	9935.03	4.59896	4.24612e-06	3.32756e-05	chr4	134534213	134541387	H3K27ac_AMF_siCtrl_Selected;ENSMUSG00000046671:Mtfr1l;H3K4me3_Selected;ENSMUSG00000046671:Mtfr1l	Mtfr1l	0.104585
chr1	172333187	172334664	2042	1899.29	2.29583	0.0216855	0.0488337	chr1	172329139	172343445	H3K27ac_AMF_siCtrl_Selected;ENSMUSG00000038026:Kcnj9;H3K27ac_AMF_siCtrl_Selected;ENSMUSG00000044708:Kcnj10;H3K27ac_AMF_siCtrl_Selected;H3K4me3_Selected;ENSMUSG00000038026:Kcnj9;ENSMUSG00000044708:Kcnj10;H3K4me3_Selected	Kcnj9	0.104521
chr4	31963189	31964980	5392	5015.26	3.72479	0.000195474	0.000916607	chr4	31958097	31964780	ENSMUSG00000028284:Map3k7;H3K27ac_AMF_siCtrl_Selected;ENSMUSG00000028284:Map3k7;H3K4me3_Selected	Map3k7	0.104495
chr9	45983497	45985747	4407	4099.22	3.34601	0.000819824	0.00311338	chr9	45983697	45990871	H3K27ac_AMF_siCtrl_Selected;ENSMUSG00000003131:Pafah1b2;H3K4me3_Selected;ENSMUSG00000003131:Pafah1b2	Pafah1b2	0.104448
chr14	75786239	75787694	6171	5740.32	3.91836	8.91532e-05	0.000466227	chr14	75786439	75793037	H3K4me3_Selected;ENSMUSG00000022003:Slc25a30	Slc25a30	0.104373
chr15	79162411	79167338	38748	36051.2	4.57654	4.7273e-06	3.65187e-05	chr15	79162611	79170490	H3K27ac_AMF_siCtrl_Selected;ENSMUSG00000033006:Sox10	Sox10	0.104075
chr9	57909730	57911738	4573	4254.84	3.46335	0.000533485	0.00216549	chr9	57904986	57911538	ENSMUSG00000055720:Ubl7;H3K27ac_AMF_siCtrl_Selected;ENSMUSG00000055720:Ubl7;H3K4me3_Selected	Ubl7	0.104036
chr4	117886571	117887960	4037	3756.14	3.24298	0.00118285	0.0042523	chr4	117882646	117898032	H3K27ac_AMF_siCtrl_Selected;ENSMUSG00000028541:B4galt2;H3K27ac_AMF_siCtrl_Selected;ENSMUSG00000033379:Atp6v0b;ENSMUSG00000028540:Dph2;H3K4me3_Selected;ENSMUSG00000028541:B4galt2;H3K4me3_Selected;ENSMUSG00000033379:Atp6v0b;H3K4me3_Selected;ENSMUSG00000028540:Dph2	B4galt2	0.104032
chr2	23067544	23069863	10133	9429.26	4.56641	4.96139e-06	3.81114e-05	chr2	23062168	23069663	ENSMUSG00000026781:Acbd5;H3K27ac_AMF_siCtrl_Selected;ENSMUSG00000026781:Acbd5;H3K4me3_Selected	Acbd5	0.103845
chr1	90997978	91000018	6537	6083.4	3.97888	6.92415e-05	0.000375309	chr1	90992737	90999818	ENSMUSG00000026305:Lrrfip1;H3K27ac_AMF_siCtrl_Selected;ENSMUSG00000026305:Lrrfip1;H3K4me3_Selected	Lrrfip1	0.103752
chr4	135493386	135495452	5081	4728.78	3.58027	0.000343233	0.00148242	chr4	135488790	135501038	ENSMUSG00000028801:Stpg1;H3K27ac_AMF_siCtrl_Selected;ENSMUSG00000028803:Nipal3;ENSMUSG00000028801:Stpg1;H3K4me3_Selected;ENSMUSG00000028803:Nipal3	Stpg1	0.103645
chr18	38210758	38214997	19062	17740.9	4.55664	5.19786e-06	3.97574e-05	chr18	38210958	38218053	H3K27ac_AMF_siCtrl_Selected;ENSMUSG00000051375:Pcdh1;H3K4me3_Selected;ENSMUSG00000051375:Pcdh1	Pcdh1	0.103622
chr10	88826020	88827420	3116	2900.22	2.81663	0.00485308	0.0138846	chr10	88826220	88832814	H3K4me3_Selected;ENSMUSG00000004356:Utp20	Utp20	0.103531
chr2	71451463	71454002	6007	5591.77	3.87966	0.000104601	0.000534641	chr2	71447276	71453802	ENSMUSG00000041921:Metap1d;H3K27ac_AMF_siCtrl_Selected;ENSMUSG00000041921:Metap1d;H3K4me3_Selected	Metap1d	0.103339
chr11	4181488	4182662	3351	3119.51	2.89277	0.00381855	0.0113749	chr11	4180789	4187500	ENSMUSG00000034412:Tbc1d10a;H3K27ac_AMF_siCtrl_Selected;ENSMUSG00000034412:Tbc1d10a;H3K4me3_Selected	Tbc1d10a	0.103273
chr14	52304122	52305676	3385	3151.34	2.89048	0.00384659	0.011449	chr14	52304322	52311128	H3K27ac_AMF_siCtrl_Selected;ENSMUSG00000022160:Mettl3;H3K4me3_Selected;ENSMUSG00000022160:Mettl3	Mettl3	0.10319
chr1	182340466	182342463	4961	4619.14	3.55837	0.000373161	0.00159531	chr1	182340666	182347629	H3K27ac_AMF_siCtrl_Selected;ENSMUSG00000047539:Fbxo28;H3K4me3_Selected;ENSMUSG00000047539:Fbxo28	Fbxo28	0.103008
chr7	28765958	28767516	5394	5022.34	3.67168	0.000240959	0.00109901	chr7	28760735	28767316	ENSMUSG00000015149:Sirt2;H3K4me3_Selected	Sirt2	0.102996
chr7	28765958	28767516	5394	5022.34	3.67168	0.000240959	0.00109901	chr7	28767412	28773512	ENSMUSG00000030595:Nfkbib;H3K4me3_Selected	Nfkbib	0.102996
chr4	49058513	49060608	2921	2719.84	2.69568	0.00702442	0.0190947	chr4	49053273	49060408	ENSMUSG00000063446:Lppr1;H3K4me3_Selected	Lppr1	0.102939
chr2	130423284	130425699	12940	12050.1	4.52032	6.17457e-06	4.59639e-05	chr2	130418339	130430701	ENSMUSG00000027411:Vps16;H3K27ac_AMF_siCtrl_Selected;ENSMUSG00000037773:Pced1a;ENSMUSG00000027411:Vps16;H3K4me3_Selected;ENSMUSG00000037773:Pced1a	Vps16	0.102796
chr1	190977344	190979959	9419	8771.41	4.519	6.21312e-06	4.61875e-05	chr1	190977544	190985296	H3K27ac_AMF_siCtrl_Selected;ENSMUSG00000037568:Vash2;H3K4me3_Selected;ENSMUSG00000037568:Vash2	Vash2	0.102766
chr17	25569347	25571450	7987	7438.01	4.16476	3.11674e-05	0.000189167	chr17	25569547	25579767	H3K27ac_AMF_siCtrl_Selected;ENSMUSG00000024176:Sox8;ENSMUSG00000002279:Lmf1;H3K27ac_AMF_siCtrl_Selected;H3K27ac_AMF_siCtrl_Selected;H3K4me3_Selected;ENSMUSG00000024176:Sox8;ENSMUSG00000002279:Lmf1;H3K4me3_Selected	Sox8	0.102737
chr3	102734264	102736185	5214	4856.11	3.6573	0.000254882	0.00115474	chr3	102728529	102735985	ENSMUSG00000027858:Tspan2;H3K27ac_AMF_siCtrl_Selected;ENSMUSG00000027858:Tspan2;H3K4me3_Selected	Tspan2	0.102591
chr2	30827297	30829794	5202	4845.49	3.65133	0.000260883	0.00117793	chr2	30827497	30836333	H3K4me3_Selected;ENSMUSG00000039476:Prrx2;ENSMUSG00000039483:Asb6	Prrx2	0.102422
chr4	126428536	126430442	6174	5750.93	3.84489	0.000120606	0.000605038	chr4	126428736	126435556	H3K27ac_AMF_siCtrl_Selected;ENSMUSG00000028842:Ago3;H3K4me3_Selected;ENSMUSG00000028842:Ago3	Ago3	0.10241
chr1	33756853	33758982	5741	5347.73	3.75278	0.000174882	0.000835214	chr1	33757053	33763795	H3K27ac_AMF_siCtrl_Selected;ENSMUSG00000042215:Bag2;H3K4me3_Selected;ENSMUSG00000042215:Bag2	Bag2	0.102376
chr19	29047061	29048697	5494	5117.83	3.75089	0.000176208	0.000840435	chr19	29047261	29053961	H3K27ac_AMF_siCtrl_Selected;ENSMUSG00000024782:Ak3;H3K4me3_Selected;ENSMUSG00000024782:Ak3	Ak3	0.102324
chr1	152954454	152956780	6204	5779.23	3.84162	0.000122227	0.000611474	chr1	152948993	152956580	ENSMUSG00000042751:Nmnat2;H3K27ac_AMF_siCtrl_Selected;ENSMUSG00000042751:Nmnat2;H3K4me3_Selected	Nmnat2	0.102323
chr2	37442388	37443974	5137	4785.37	3.64686	0.000265467	0.00119372	chr2	37437279	37449171	ENSMUSG00000035437:Rabgap1;H3K27ac_AMF_siCtrl_Selected;ENSMUSG00000050714:Zbtb26;ENSMUSG00000066798:Zbtb6;ENSMUSG00000035437:Rabgap1;H3K4me3_Selected;ENSMUSG00000050714:Zbtb26;ENSMUSG00000066798:Zbtb6	Rabgap1	0.102296
chr15	102097573	102098764	3170	2953.28	2.77967	0.00544136	0.015341	chr15	102096988	102103088	ENSMUSG00000037003:Tns2;H3K27ac_AMF_siCtrl_Selected;H3K27ac_AMF_siCtrl_Selected;ENSMUSG00000037003:Tns2;H3K4me3_Selected;H3K4me3_Selected	Tns2	0.102167
chr4	133369261	133371243	2980	2776.43	2.67327	0.00751168	0.0201913	chr4	133363706	133371043	ENSMUSG00000028854:Slc9a1;H3K27ac_AMF_siCtrl_Selected;ENSMUSG00000028854:Slc9a1;H3K4me3_Selected	Slc9a1	0.10208
chr19	3281856	3283602	2775	2585.44	2.58126	0.009844	0.025306	chr19	3276901	3289017	ENSMUSG00000024829:Mrpl21;H3K27ac_AMF_siCtrl_Selected;ENSMUSG00000024831:Ighmbp2;ENSMUSG00000024829:Mrpl21;H3K4me3_Selected;ENSMUSG00000024831:Ighmbp2	Mrpl21	0.102076
chr14	46831560	46833314	5121	4771.22	3.52602	0.000421858	0.00177397	chr14	46821331	46833114	H3K4me3_Selected;ENSMUSG00000062014:Gmfb;ENSMUSG00000055128:Cgrrf1;H3K4me3_Selected;ENSMUSG00000062014:Gmfb;ENSMUSG00000055128:Cgrrf1;H3K27ac_AMF_siCtrl_Selected	Gmfb	0.102067
chr1	171293605	171295539	3128	2914.37	2.77668	0.00549169	0.0154749	chr1	171287268	171301024	H3K27ac_AMF_siCtrl_Selected;ENSMUSG00000053483:Usp21;H3K27ac_AMF_siCtrl_Selected;ENSMUSG00000062963:Ufc1;H3K4me3_Selected;ENSMUSG00000053483:Usp21;H3K4me3_Selected;ENSMUSG00000062963:Ufc1	Usp21	0.102056
chr5	30919578	30922420	36057	33600.1	4.47709	7.56672e-06	5.49322e-05	chr5	30915431	30922220	ENSMUSG00000029162:Khk;H3K27ac_AMF_siCtrl_Selected;H3K27ac_AMF_siCtrl_Selected;ENSMUSG00000029162:Khk;H3K4me3_Selected;H3K4me3_Selected	Khk	0.101812
chr2	120969786	120971349	2911	2712.77	2.66462	0.00770762	0.0206157	chr2	120969986	120978021	H3K27ac_AMF_siCtrl_Selected;ENSMUSG00000027272:Ubr1;ENSMUSG00000054484:Tmem62;H3K27ac_AMF_siCtrl_Selected;H3K4me3_Selected;ENSMUSG00000027272:Ubr1;ENSMUSG00000054484:Tmem62;H3K4me3_Selected	Ubr1	0.101748
chr2	181364422	181366483	8266	7703.28	4.30034	1.70533e-05	0.000111087	chr2	181358928	181371404	ENSMUSG00000027582:Zgpat;H3K27ac_AMF_siCtrl_Selected;ENSMUSG00000038671:Arfrp1;ENSMUSG00000027582:Zgpat;H3K4me3_Selected;ENSMUSG00000038671:Arfrp1	Zgpat	0.101717
chr4	122890898	122892442	3279	3055.84	2.76662	0.00566408	0.0158823	chr4	122885153	122892242	H3K4me3_Selected;ENSMUSG00000028656:Cap1;H3K27ac_AMF_siCtrl_Selected;ENSMUSG00000028656:Cap1;H3K27ac_AMF_siCtrl_Selected	Cap1	0.101685
chr4	155846512	155848532	7169	6681.12	3.99112	6.57612e-05	0.000358956	chr4	155841402	155848332	ENSMUSG00000029071:Dvl1;H3K27ac_AMF_siCtrl_Selected;ENSMUSG00000029071:Dvl1;H3K4me3_Selected	Dvl1	0.101681
chr4	155408495	155410095	5761	5368.95	3.7274	0.000193468	0.000908772	chr4	155397494	155409895	H3K4me3_Selected;ENSMUSG00000029054:Gabrd;ENSMUSG00000078490:Cfap74;H3K4me3_Selected;ENSMUSG00000029054:Gabrd;ENSMUSG00000078490:Cfap74;H3K27ac_AMF_siCtrl_Selected	Gabrd	0.101679
chr9	57130121	57131878	6162	5743.86	3.8063	0.000141062	0.000691976	chr9	57124690	57131678	ENSMUSG00000032295:Man2c1;H3K4me3_Selected	Man2c1	0.101379
chr18	36280228	36281847	6564	6118.76	3.88622	0.000101817	0.000523423	chr18	36275097	36281647	ENSMUSG00000043991:Pura;H3K27ac_AMF_siCtrl_Selected;ENSMUSG00000043991:Pura;H3K4me3_Selected	Pura	0.101335
chr7	18924800	18927090	3665	3416.6	2.9487	0.00319117	0.00978951	chr7	18919888	18926890	ENSMUSG00000030411:Nova2;ENSMUSG00000108585:Nova2;H3K4me3_Selected	Nova2	0.10125
chr6	91155562	91157623	4025	3752.61	3.15134	0.00162521	0.00554484	chr6	91150665	91157423	ENSMUSG00000034245:Hdac11;H3K4me3_Selected	Hdac11	0.101096
chr9	99628791	99630770	3858	3596.98	3.04699	0.00231145	0.00750823	chr9	99623496	99630570	ENSMUSG00000037784:Dzip1l;H3K4me3_Selected	Dzip1l	0.101065
chrX	73755962	73759343	11589	10805.1	4.44334	8.85746e-06	6.29955e-05	chrX	73751090	73759143	ENSMUSG00000031385:Plxnb3;H3K27ac_AMF_siCtrl_Selected;ENSMUSG00000031385:Plxnb3;H3K4me3_Selected	Plxnb3	0.101044
chr7	44670173	44671803	11050	10302.9	4.44144	8.93568e-06	6.33855e-05	chr7	44665397	44677065	ENSMUSG00000108439:Myh14;ENSMUSG00000030739:Myh14;H3K4me3_Selected;ENSMUSG00000070574:2310016G11Rik	Myh14	0.101001
chr3	152712856	152715004	2219	2069.06	2.34925	0.018811	0.0433449	chr3	152708100	152714804	ENSMUSG00000039047:Pigk;H3K4me3_Selected	Pigk	0.100933
chr2	130667050	130668352	4768	4445.83	3.36026	0.000778679	0.00298008	chr2	130661610	130670659	ENSMUSG00000074797:Itpa;H3K27ac_AMF_siCtrl_Selected;ENSMUSG00000068290:Ddrgk1;H3K27ac_AMF_siCtrl_Selected;ENSMUSG00000074797:Itpa;H3K4me3_Selected;ENSMUSG00000068290:Ddrgk1;H3K4me3_Selected	Itpa	0.100931
chr9	46272434	46273862	3683	3434.29	2.93767	0.00330689	0.0100805	chr9	46262633	46273662	ENSMUSG00000032079:Apoa5;ENSMUSG00000032078:Zpr1;H3K4me3_Selected	Apoa5	0.10087
chr18	56572369	56574110	4836	4509.49	3.48413	0.000493747	0.00202771	chr18	56572569	56578951	H3K27ac_AMF_siCtrl_Selected;ENSMUSG00000053644:Aldh7a1;H3K4me3_Selected;ENSMUSG00000053644:Aldh7a1	Aldh7a1	0.100849
chr7	25071685	25073621	4851	4523.64	3.48237	0.000496997	0.00203797	chr7	25066567	25078346	ENSMUSG00000045252:Zfp574;H3K27ac_AMF_siCtrl_Selected;ENSMUSG00000003378:Grik5;H3K27ac_AMF_siCtrl_Selected;ENSMUSG00000045252:Zfp574;H3K4me3_Selected;ENSMUSG00000003378:Grik5;H3K4me3_Selected	Zfp574	0.100798
chr4	125489652	125492397	8526	7950.86	4.25983	2.04584e-05	0.000130371	chr4	125484700	125492197	ENSMUSG00000001985:Grik3;H3K27ac_AMF_siCtrl_Selected;ENSMUSG00000001985:Grik3;H3K4me3_Selected	Grik3	0.100759
chr1	132297981	132299699	6398	5966.68	3.8616	0.000112646	0.000569852	chr1	132292626	132299499	ENSMUSG00000042115:Klhdc8a;H3K4me3_Selected	Klhdc8a	0.100693
chr1	39900006	39903489	18241	17012.3	4.42419	9.68061e-06	6.77958e-05	chr1	39894913	39903289	ENSMUSG00000026074:Map4k4;H3K27ac_AMF_siCtrl_Selected;ENSMUSG00000026074:Map4k4;H3K4me3_Selected	Map4k4	0.100608
chr7	141391358	141393476	8832	8237.34	4.42214	9.77262e-06	6.8251e-05	chr7	141386199	141393276	ENSMUSG00000025503:Taldo1;H3K27ac_AMF_siCtrl_Selected;ENSMUSG00000025503:Taldo1;H3K4me3_Selected	Taldo1	0.100561
chr4	34613950	34615930	4361	4067.39	3.22103	0.00127732	0.00452443	chr4	34608957	34620944	ENSMUSG00000028292:Rars2;H3K27ac_AMF_siCtrl_Selected;ENSMUSG00000040044:Orc3;ENSMUSG00000028292:Rars2;H3K4me3_Selected;ENSMUSG00000040044:Orc3	Rars2	0.100557
chr3	103733673	103735609	7997	7459.23	4.0713	4.67505e-05	0.000268568	chr3	103733366	103744001	ENSMUSG00000078620:Gm10964;H3K27ac_AMF_siCtrl_Selected;H3K27ac_AMF_siCtrl_Selected;ENSMUSG00000027848:Olfml3;ENSMUSG00000078620:Gm10964;H3K4me3_Selected;H3K4me3_Selected;ENSMUSG00000027848:Olfml3	Gm10964	0.100432
chr6	116627946	116630097	3424	3193.78	2.81332	0.00490324	0.0140207	chr6	116628146	116634999	H3K27ac_AMF_siCtrl_Selected;ENSMUSG00000059878:Zfp422;H3K4me3_Selected;ENSMUSG00000059878:Zfp422	Zfp422	0.100417
chr9	108507233	108508665	2495	2327.25	2.4298	0.015107	0.0361302	chr9	108501713	108508465	ENSMUSG00000032604:Qars;H3K4me3_Selected	Qars	0.100412
chr1	16664768	16666164	4777	4456.44	3.33641	0.000848683	0.00320613	chr1	16656349	16665964	H3K27ac_AMF_siCtrl_Selected;ENSMUSG00000079658:Tceb1;ENSMUSG00000025940:Tmem70;H3K27ac_AMF_siCtrl_Selected;H3K4me3_Selected;ENSMUSG00000079658:Tceb1;ENSMUSG00000025940:Tmem70;H3K4me3_Selected	Tceb1	0.100213
chr12	112145010	112146853	4231	3947.13	3.12317	0.00178913	0.00601143	chr12	112140208	112146653	ENSMUSG00000021294:Kif26a;H3K4me3_Selected	Kif26a	0.100194
chr6	88517974	88519753	8609	8032.2	4.22985	2.33844e-05	0.000147372	chr6	88518174	88524905	H3K27ac_AMF_siCtrl_Selected;ENSMUSG00000030082:Sec61a1;H3K4me3_Selected;ENSMUSG00000030082:Sec61a1	Sec61a1	0.10005
chr7	109169312	109171073	3021	2818.88	2.61655	0.00888229	0.0232362	chr7	109169512	109176308	H3K4me3_Selected;ENSMUSG00000036111:Lmo1;H3K4me3_Selected	Lmo1	0.0999064
chr4	135986287	135987933	4283	3996.65	3.1977	0.00138528	0.00483889	chr4	135986487	135993264	H3K27ac_AMF_siCtrl_Selected;ENSMUSG00000028669:Pithd1;H3K4me3_Selected;ENSMUSG00000028669:Pithd1	Pithd1	0.0998308
chr15	58213953	58216258	9763	9110.95	4.38534	1.15806e-05	7.9095e-05	chr15	58214153	58220892	H3K27ac_AMF_siCtrl_Selected;ENSMUSG00000022358:Fbxo32;H3K4me3_Selected;ENSMUSG00000022358:Fbxo32	Fbxo32	0.0997238
chr15	73720607	73722537	3934	3671.26	3.00655	0.0026423	0.00840421	chr15	73717145	73723245	ENSMUSG00000059895:Ptp4a3;H3K27ac_AMF_siCtrl_Selected	Ptp4a3	0.0997224
chr16	20498119	20499786	4237	3954.21	3.10636	0.00189409	0.0063249	chr16	20492817	20499586	ENSMUSG00000003235:Eif2b5;H3K4me3_Selected;H3K4me3_Selected	Eif2b5	0.0996548
chr16	28928262	28930529	9268	8651.15	4.36959	1.24478e-05	8.43805e-05	chr16	28928462	28935698	H3K27ac_AMF_siCtrl_Selected;ENSMUSG00000051065:Mb21d2;H3K4me3_Selected;ENSMUSG00000051065:Mb21d2	Mb21d2	0.0993655
chr2	167014480	167016066	3664	3420.14	2.89395	0.00380435	0.0113482	chr2	167009193	167015866	ENSMUSG00000017999:Ddx27;H3K27ac_AMF_siCtrl_Selected;ENSMUSG00000017999:Ddx27;H3K4me3_Selected	Ddx27	0.0993636
chr1	193367553	193370629	6695	6249.63	3.80873	0.00013968	0.000686126	chr1	193367753	193376298	H3K27ac_AMF_siCtrl_Selected;ENSMUSG00000016179:Camk1g;H3K4me3_Selected;ENSMUSG00000016179:Camk1g	Camk1g	0.0993139
chr4	155830534	155832276	3982	3717.24	2.9927	0.00276521	0.0087058	chr4	155825272	155832076	ENSMUSG00000065990:Aurkaip1;H3K27ac_AMF_siCtrl_Selected;ENSMUSG00000065990:Aurkaip1;H3K4me3_Selected	Aurkaip1	0.0992624
chr9	86694938	86696555	2671	2493.48	2.50919	0.012101	0.0299446	chr9	86695138	86701953	H3K4me3_Selected;ENSMUSG00000032418:Me1	Me1	0.0992167
chr6	125348909	125351098	4732	4417.54	3.30305	0.000956382	0.00354994	chr6	125343362	125350898	ENSMUSG00000030341:Tnfrsf1a;H3K27ac_AMF_siCtrl_Selected;ENSMUSG00000030341:Tnfrsf1a;H3K4me3_Selected	Tnfrsf1a	0.0992085
chr8	107095581	107097133	4224	3943.6	3.08897	0.00200849	0.00663541	chr8	107095781	107102547	H3K27ac_AMF_siCtrl_Selected;ENSMUSG00000031921:Terf2;H3K4me3_Selected;ENSMUSG00000031921:Terf2	Terf2	0.099098
chr4	103213659	103215790	4489	4191.18	3.17227	0.00151255	0.00521624	chr4	103213859	103221164	H3K27ac_AMF_siCtrl_Selected;ENSMUSG00000028521:Slc35d1;H3K4me3_Selected;ENSMUSG00000028521:Slc35d1	Slc35d1	0.0990389
chr3	105450425	105453428	6909	6451.23	3.88211	0.000103552	0.000530277	chr3	105446330	105453228	ENSMUSG00000040896:Kcnd3;H3K27ac_AMF_siCtrl_Selected;ENSMUSG00000040896:Kcnd3;H3K4me3_Selected	Kcnd3	0.098903
chr1	190910921	190913100	6208	5796.91	3.71145	0.000206077	0.000960098	chr1	190911121	190917770	H3K27ac_AMF_siCtrl_Selected;ENSMUSG00000089872:Rps6kc1;H3K4me3_Selected;ENSMUSG00000089872:Rps6kc1	Rps6kc1	0.0988446
chr19	38223277	38225228	5810	5425.54	3.6214	0.00029301	0.00129427	chr19	38223477	38230138	H3K27ac_AMF_siCtrl_Selected;ENSMUSG00000054237:Fra10ac1;H3K4me3_Selected;ENSMUSG00000054237:Fra10ac1	Fra10ac1	0.0987715
chr4	107066113	107068252	4454	4159.34	3.16284	0.0015624	0.00536428	chr4	107060988	107072868	ENSMUSG00000028621:Cyb5rl;H3K4me3_Selected;ENSMUSG00000028622:Mrpl37	Cyb5rl	0.0987454
chr18	67931512	67934513	8468	7908.41	4.16995	3.04662e-05	0.00018543	chr18	67927257	67934313	ENSMUSG00000024544:Ldlrad4;H3K27ac_AMF_siCtrl_Selected;ENSMUSG00000024544:Ldlrad4;H3K4me3_Selected	Ldlrad4	0.0986329
chr3	108145206	108146862	5283	4933.92	3.5167	0.000436949	0.00182809	chr3	108145406	108152146	H3K27ac_AMF_siCtrl_Selected;ENSMUSG00000000001:Gnai3;H3K4me3_Selected;ENSMUSG00000000001:Gnai3;H3K4me3_Selected	Gnai3	0.0986242
chr6	113604010	113605827	4673	4364.48	3.28081	0.0010351	0.00379091	chr6	113598772	113606715	ENSMUSG00000033940:Brk1;ENSMUSG00000033963:Fancd2os;H3K27ac_AMF_siCtrl_Selected;ENSMUSG00000033940:Brk1;ENSMUSG00000033963:Fancd2os;H3K4me3_Selected	Brk1	0.0985385
chr10	127164493	127166013	3964	3703.09	2.96153	0.00306112	0.00946433	chr10	127159156	127165813	ENSMUSG00000006731:B4galnt1;H3K4me3_Selected	B4galnt1	0.0982274
chr2	26915790	26917386	3449	3222.08	2.7513	0.00593588	0.0165121	chr2	26902436	26922530	H3K27ac_AMF_siCtrl_Selected;ENSMUSG00000036160:Surf6;ENSMUSG00000062647:Rpl7a;H3K27ac_AMF_siCtrl_Selected;ENSMUSG00000014873:Surf2;ENSMUSG00000015776:Med22;H3K27ac_AMF_siCtrl_Selected;ENSMUSG00000015790:Surf1;H3K4me3_Selected;ENSMUSG00000036160:Surf6;ENSMUSG00000062647:Rpl7a;H3K4me3_Selected;ENSMUSG00000014873:Surf2;ENSMUSG00000015776:Med22;H3K4me3_Selected;ENSMUSG00000015790:Surf1	Surf6	0.098187
chr7	99355279	99357119	4982	4654.5	3.38951	0.000700179	0.00271608	chr7	99353130	99359230	ENSMUSG00000070436:Serpinh1;H3K27ac_AMF_siCtrl_Selected;ENSMUSG00000070436:Serpinh1;H3K4me3_Selected	Serpinh1	0.0980974
chr6	115807709	115809488	3816	3565.15	2.95762	0.00310025	0.00956352	chr6	115807909	115814747	H3K27ac_AMF_siCtrl_Selected;ENSMUSG00000057841:Rpl32;H3K4me3_Selected;ENSMUSG00000057841:Rpl32	Rpl32	0.0980974
chr7	141539120	141541092	5281	4933.92	3.49734	0.000469931	0.00194909	chr7	141539320	141545857	H3K4me3_Selected;ENSMUSG00000025512:Chid1	Chid1	0.0980779
chr4	59002565	59004036	5133	4795.98	3.49376	0.000476273	0.00197163	chr4	58997210	59003836	ENSMUSG00000092345:Gm20503;H3K4me3_Selected	Gm20503	0.0979769
chr3	37723042	37725024	2839	2652.64	2.47732	0.0132375	0.0323407	chr3	37723242	37730490	H3K27ac_AMF_siCtrl_Selected;ENSMUSG00000058174:Gm5148;H3K4me3_Selected;ENSMUSG00000058174:Gm5148	Gm5148	0.0979522
chr5	129907438	129909308	5303	4955.14	3.49045	0.000482207	0.00199163	chr5	129898449	129909108	ENSMUSG00000025537:Phkg1;ENSMUSG00000095789:Nupr1l;H3K4me3_Selected	Phkg1	0.0978837
chr7	30321329	30322920	6154	5750.93	3.6697	0.000242836	0.00110525	chr7	30315740	30322720	ENSMUSG00000074210:E130208F15Rik;H3K4me3_Selected	E130208F15Rik	0.0977291
chr7	131370689	131372368	4833	4516.57	3.37558	0.000736604	0.00283909	chr7	131362056	131372168	H3K4me3_Selected;ENSMUSG00000040177:2310057M21Rik;ENSMUSG00000063179:Pstk;H3K4me3_Selected;ENSMUSG00000040177:2310057M21Rik;ENSMUSG00000063179:Pstk;H3K27ac_AMF_siCtrl_Selected	2310057M21Rik	0.0976923
chr17	25860734	25862275	3796	3547.47	2.94536	0.0032258	0.00988056	chr17	25860934	25867501	H3K27ac_AMF_siCtrl_Selected;ENSMUSG00000073434:Wdr90;H3K4me3_Selected;ENSMUSG00000073434:Wdr90	Wdr90	0.0976903
chr1	74600364	74602151	4197	3922.38	3.04318	0.00234092	0.00758579	chr1	74595445	74607397	ENSMUSG00000033276:Stk36;H3K27ac_AMF_siCtrl_Selected;ENSMUSG00000026171:Rnf25;ENSMUSG00000033276:Stk36;H3K4me3_Selected;ENSMUSG00000026171:Rnf25	Stk36	0.097631
chr2	28446015	28447859	4193	3918.84	3.04087	0.00235899	0.00763751	chr2	28440800	28447659	ENSMUSG00000035829:Ppp1r26;H3K27ac_AMF_siCtrl_Selected;ENSMUSG00000035829:Ppp1r26;H3K4me3_Selected	Ppp1r26	0.0975568
chr6	86028086	86029617	2842	2656.18	2.46727	0.0136148	0.0331312	chr6	86022681	86029417	ENSMUSG00000030000:Add2;H3K27ac_AMF_siCtrl_Selected;ENSMUSG00000030000:Add2;H3K4me3_Selected	Add2	0.0975536
chr1	134559788	134561962	5105	4771.22	3.37077	0.000749584	0.00288195	chr1	134549582	134561762	ENSMUSG00000046367:Mgat4e;ENSMUSG00000042207:Kdm5b;H3K27ac_AMF_siCtrl_Selected;H3K27ac_AMF_siCtrl_Selected;ENSMUSG00000046367:Mgat4e;ENSMUSG00000042207:Kdm5b;H3K4me3_Selected;H3K4me3_Selected	Mgat4e	0.0975525
chr3	87998614	88001275	11954	11172.9	4.28698	1.81118e-05	0.000117418	chr3	87998814	88006230	H3K27ac_AMF_siCtrl_Selected;ENSMUSG00000004892:Bcan;H3K27ac_AMF_siCtrl_Selected;H3K4me3_Selected;ENSMUSG00000004892:Bcan	Bcan	0.0974855
chr2	25426539	25427502	2611	2440.43	2.35873	0.0183378	0.0423985	chr2	25417267	25429305	ENSMUSG00000036587:Fut7;ENSMUSG00000026944:Abca2;H3K27ac_AMF_siCtrl_Selected;H3K27ac_AMF_siCtrl_Selected;ENSMUSG00000036587:Fut7;ENSMUSG00000026944:Abca2;H3K4me3_Selected	Fut7	0.0974661
chr3	51223834	51225771	6841	6394.64	3.82095	0.000132936	0.000657169	chr3	51218447	51225571	ENSMUSG00000023087:Noct;H3K27ac_AMF_siCtrl_Selected;ENSMUSG00000023087:Noct;H3K4me3_Selected	Noct	0.0973444
chr2	34801641	34803416	4741	4431.68	3.24091	0.0011915	0.00427631	chr2	34799211	34805912	H3K27ac_AMF_siCtrl_Selected;ENSMUSG00000070953:Rabepk;H3K27ac_AMF_siCtrl_Selected;H3K4me3_Selected;ENSMUSG00000070953:Rabepk;H3K4me3_Selected	Rabepk	0.0973368
chr7	35214298	35216050	5036	4707.56	3.36207	0.000773595	0.00296481	chr7	35214498	35221498	H3K4me3_Selected;ENSMUSG00000001802:Lrp3	Lrp3	0.0972996
chr4	118290255	118291794	2535	2369.69	2.35435	0.0185552	0.0428464	chr4	118290455	118297405	H3K4me3_Selected;ENSMUSG00000033295:Ptprf	Ptprf	0.0972846
chr2	30414814	30416980	12009	11226	4.27768	1.8885e-05	0.000121776	chr2	30410039	30421813	ENSMUSG00000039515:Ppp2r4;H3K27ac_AMF_siCtrl_Selected;ENSMUSG00000026853:Crat;ENSMUSG00000039515:Ppp2r4;H3K4me3_Selected;ENSMUSG00000026853:Crat	Ppp2r4	0.0972739
chr18	77184707	77186554	5274	4930.38	3.46618	0.000527915	0.00214717	chr18	77179853	77192257	ENSMUSG00000025425:St8sia5;H3K4me3_Selected;ENSMUSG00000073532:Gm7276	St8sia5	0.0971989
chr6	87837921	87839656	5501	5142.59	3.56406	0.000365159	0.00156384	chr6	87835695	87844798	ENSMUSG00000107928:RP23-4F16.12;H3K27ac_AMF_siCtrl_Selected;ENSMUSG00000030056:Isy1;ENSMUSG00000107928:RP23-4F16.12;H3K4me3_Selected;ENSMUSG00000030056:Isy1	RP23-4F16.12	0.0971985
chr6	113418273	113420081	4173	3901.15	3.02923	0.0024518	0.00790729	chr6	113418473	113425340	H3K4me3_Selected;ENSMUSG00000051169:Rpusd3	Rpusd3	0.097184
chr11	69802389	69804404	5058	4728.78	3.35519	0.000793102	0.00302354	chr11	69795203	69811624	H3K4me3_Selected;ENSMUSG00000041189:Chrnb1;H3K4me3_Selected;ENSMUSG00000042826:Fgf11;H3K4me3_Selected;ENSMUSG00000089876:Tmem102;ENSMUSG00000041189:Chrnb1;H3K27ac_AMF_siCtrl_Selected;ENSMUSG00000042826:Fgf11;ENSMUSG00000089876:Tmem102	Chrnb1	0.0970994
chr4	155941635	155944697	7725	7222.26	3.93557	8.29994e-05	0.000438914	chr4	155937831	155944497	ENSMUSG00000023286:Ube2j2;H3K27ac_AMF_siCtrl_Selected;ENSMUSG00000023286:Ube2j2;H3K4me3_Selected	Ube2j2	0.0970839
chr1	179959089	179962297	13233	12371.9	4.26872	1.96601e-05	0.000126248	chr1	179954472	179962097	ENSMUSG00000026490:Cdc42bpa;H3K27ac_AMF_siCtrl_Selected;ENSMUSG00000026490:Cdc42bpa;H3K4me3_Selected	Cdc42bpa	0.0970698
chr4	116707406	116709308	9987	9337.3	4.26764	1.97553e-05	0.00012671	chr4	116702509	116714406	ENSMUSG00000028689:Ccdc163;H3K27ac_AMF_siCtrl_Selected;ENSMUSG00000028690:Mmachc;ENSMUSG00000028689:Ccdc163;H3K4me3_Selected;ENSMUSG00000028690:Mmachc	Ccdc163	0.0970453
chr2	35108569	35110493	7584	7091.4	3.92765	8.57799e-05	0.000451197	chr2	35101443	35110293	ENSMUSG00000035875:AI182371;ENSMUSG00000057110:Cntrl;H3K27ac_AMF_siCtrl_Selected;ENSMUSG00000035875:AI182371;ENSMUSG00000057110:Cntrl;H3K4me3_Selected	AI182371	0.0968886
chr1	87846540	87849140	3843	3593.45	2.92049	0.0034948	0.0105702	chr1	87846740	87854348	H3K27ac_AMF_siCtrl_Selected;ENSMUSG00000070738:Dgkd;H3K27ac_AMF_siCtrl_Selected;ENSMUSG00000070738:Dgkd;H3K4me3_Selected	Dgkd	0.0968644
chr4	66402571	66404984	5008	4682.8	3.34707	0.000816703	0.0031037	chr4	66402771	66410611	H3K27ac_AMF_siCtrl_Selected;ENSMUSG00000028373:Astn2;H3K27ac_AMF_siCtrl_Selected;H3K4me3_Selected;ENSMUSG00000028373:Astn2	Astn2	0.0968633
chr15	98607730	98610393	10984	10271	4.25783	2.06423e-05	0.000131389	chr15	98607533	98613633	ENSMUSG00000022994:Adcy6;H3K27ac_AMF_siCtrl_Selected;ENSMUSG00000022994:Adcy6;H3K4me3_Selected	Adcy6	0.096822
chr2	25556995	25558945	6691	6256.7	3.71311	0.000204724	0.000954616	chr2	25546506	25558745	H3K27ac_AMF_siCtrl_Selected;ENSMUSG00000026942:Traf2;ENSMUSG00000015092:Edf1;H3K27ac_AMF_siCtrl_Selected;H3K4me3_Selected;ENSMUSG00000026942:Traf2;ENSMUSG00000015092:Edf1;H3K4me3_Selected	Traf2	0.0968197
chr8	46145749	46147448	5212	4873.79	3.45179	0.000556876	0.00224114	chr8	46145771	46158159	ENSMUSG00000031631:Cfap97;H3K27ac_AMF_siCtrl_Selected;H3K27ac_AMF_siCtrl_Selected;ENSMUSG00000038291:Snx25;ENSMUSG00000031631:Cfap97;H3K4me3_Selected;H3K4me3_Selected;ENSMUSG00000038291:Snx25	Cfap97	0.0967931
chrX	134600075	134602349	2897	2709.23	2.53223	0.011334	0.0284795	chrX	134595179	134607125	ENSMUSG00000045427:Hnrnph2;H3K4me3_Selected;ENSMUSG00000031266:Gla	Hnrnph2	0.0966753
chr9	54733780	54734975	2772	2592.52	2.44258	0.0145827	0.0351008	chr9	54733980	54740519	H3K4me3_Selected;ENSMUSG00000061559:Wdr61	Wdr61	0.096574
chr4	125127153	125128522	2741	2564.22	2.43268	0.0149875	0.0358919	chr4	125127353	125133840	H3K4me3_Selected;ENSMUSG00000042677:Zc3h12a	Zc3h12a	0.0961813
chr10	80560706	80562443	4767	4459.98	3.19802	0.00138375	0.00483511	chr10	80560906	80567560	H3K27ac_AMF_siCtrl_Selected;ENSMUSG00000047417:Rexo1;H3K4me3_Selected;ENSMUSG00000047417:Rexo1	Rexo1	0.0960452
chr11	61929521	61931441	7727	7229.34	3.89345	9.8829e-05	0.000510671	chr11	61929721	61936252	H3K27ac_AMF_siCtrl_Selected;ENSMUSG00000047804:Akap10;H3K4me3_Selected;ENSMUSG00000047804:Akap10	Akap10	0.0960451
chr4	96552922	96554103	4113	3848.1	2.99365	0.00275659	0.00869006	chr4	96553122	96559661	H3K27ac_AMF_siCtrl_Selected;ENSMUSG00000052914:Cyp2j6;H3K4me3_Selected;ENSMUSG00000052914:Cyp2j6	Cyp2j6	0.0960444
chr13	60601260	60603157	4778	4470.59	3.1946	0.00140025	0.0048786	chr13	60595947	60602957	ENSMUSG00000021559:Dapk1;H3K4me3_Selected	Dapk1	0.0959423
chr4	130047064	130048607	4139	3872.86	2.98862	0.00280237	0.0087995	chr4	130041840	130048407	ENSMUSG00000040690:Col16a1;H3K27ac_AMF_siCtrl_Selected;ENSMUSG00000040690:Col16a1;H3K4me3_Selected	Col16a1	0.0958832
chr5	129583511	129586947	13683	12803.4	4.21533	2.49417e-05	0.000155828	chr5	129578169	129586747	ENSMUSG00000029436:Mmp17;H3K27ac_AMF_siCtrl_Selected;ENSMUSG00000029436:Mmp17;H3K4me3_Selected	Mmp17	0.0958548
chr8	124862140	124863866	5133	4803.05	3.41839	0.000629934	0.00248266	chr8	124857033	124869029	ENSMUSG00000031985:Gnpat;H3K27ac_AMF_siCtrl_Selected;ENSMUSG00000031984:2810004N23Rik;ENSMUSG00000031985:Gnpat;H3K4me3_Selected;ENSMUSG00000031984:2810004N23Rik	Gnpat	0.0958506
chrX	152341423	152343264	5420	5071.85	3.41587	0.000635781	0.00250297	chrX	152341623	152348425	H3K4me3_Selected;ENSMUSG00000041096:Tspyl2	Tspyl2	0.0957797
chr1	58585292	58587120	3923	3671.26	2.88491	0.00391528	0.0116152	chr1	58580384	58592323	ENSMUSG00000026032:Ndufb3;H3K27ac_AMF_siCtrl_Selected;ENSMUSG00000038174:Fam126b;ENSMUSG00000026032:Ndufb3;H3K4me3_Selected;ENSMUSG00000038174:Fam126b	Ndufb3	0.0956828
chr7	110220926	110222871	7124	6666.98	3.75466	0.00017358	0.000829724	chr7	110215703	110222671	ENSMUSG00000031015:Swap70;H3K27ac_AMF_siCtrl_Selected;ENSMUSG00000031015:Swap70;H3K4me3_Selected	Swap70	0.0956549
chr2	163657852	163659533	3031	2836.56	2.50552	0.0122273	0.0302014	chr2	163652386	163659333	ENSMUSG00000035268:Pkig;H3K4me3_Selected	Pkig	0.0956516
chr4	149772278	149774777	7876	7370.81	3.87701	0.000105747	0.000539477	chr4	149772478	149780277	H3K27ac_AMF_siCtrl_Selected;ENSMUSG00000028982:Slc25a33;H3K4me3_Selected;ENSMUSG00000028982:Slc25a33	Slc25a33	0.0956397
chr11	45851527	45852981	3439	3218.54	2.67886	0.00738743	0.0199323	chr11	45846051	45852781	ENSMUSG00000006169:Clint1;H3K27ac_AMF_siCtrl_Selected;ENSMUSG00000006169:Clint1;H3K4me3_Selected	Clint1	0.0955825
chr7	79386331	79389264	6912	6468.91	3.75172	0.000175626	0.00083803	chr7	79385929	79393048	ENSMUSG00000039187:Fanci;H3K27ac_AMF_siCtrl_Selected;ENSMUSG00000039194:Rlbp1;H3K27ac_AMF_siCtrl_Selected;ENSMUSG00000039187:Fanci;H3K4me3_Selected;ENSMUSG00000039194:Rlbp1;H3K4me3_Selected	Fanci	0.09558
chr5	36747777	36749216	2445	2288.35	2.31199	0.0207784	0.0470675	chr5	36747977	36754650	H3K4me3_Selected;ENSMUSG00000060708:Bloc1s4	Bloc1s4	0.0955287
chr11	52395834	52398021	4410	4127.51	3.05879	0.00222235	0.00726014	chr11	52390428	52397821	ENSMUSG00000036275:9530068E07Rik;H3K27ac_AMF_siCtrl_Selected;ENSMUSG00000036275:9530068E07Rik;H3K4me3_Selected	9530068E07Rik	0.095506
chr3	157946563	157948291	5400	5054.17	3.40544	0.000660578	0.00258651	chr3	157941239	157948091	ENSMUSG00000039988:Ankrd13c;H3K27ac_AMF_siCtrl_Selected;ENSMUSG00000039988:Ankrd13c;H3K4me3_Selected	Ankrd13c	0.0954854
chr11	69578624	69581899	14949	13991.8	4.19826	2.68971e-05	0.000166036	chr11	69574359	69586255	ENSMUSG00000059552:Trp53;H3K27ac_AMF_siCtrl_Selected;ENSMUSG00000041346:Wrap53;ENSMUSG00000059552:Trp53;H3K4me3_Selected;ENSMUSG00000041346:Wrap53	Trp53	0.0954665
chr4	134244859	134246445	3518	3292.81	2.67473	0.00747891	0.0201368	chr4	134237662	134251592	ENSMUSG00000086322:E130218I03Rik;ENSMUSG00000028841:Cnksr1;ENSMUSG00000108398:RP23-354H24.9;H3K27ac_AMF_siCtrl_Selected;ENSMUSG00000028840:Zfp593;ENSMUSG00000086322:E130218I03Rik;ENSMUSG00000028841:Cnksr1;H3K4me3_Selected;ENSMUSG00000108398:RP23-354H24.9;H3K4me3_Selected;ENSMUSG00000028840:Zfp593;H3K4me3_Selected	E130218I03Rik	0.0954343
chr8	120735571	120737056	2490	2330.79	2.30713	0.0210478	0.0475988	chr8	120730358	120736856	ENSMUSG00000041515:Irf8;H3K4me3_Selected	Irf8	0.0953272
chr15	81801163	81803611	13810	12927.2	4.19103	2.77694e-05	0.000170741	chr15	81796421	81803411	ENSMUSG00000022389:Tef;H3K27ac_AMF_siCtrl_Selected;ENSMUSG00000022389:Tef;H3K4me3_Selected	Tef	0.0953019
chr1	158355109	158357561	6423	6012.66	3.65273	0.000259472	0.00117211	chr1	158355309	158363425	H3K4me3_Selected;ENSMUSG00000004031:Brinp2;ENSMUSG00000026587:Astn1;H3K4me3_Selected;ENSMUSG00000004031:Brinp2;ENSMUSG00000026587:Astn1;H3K27ac_AMF_siCtrl_Selected	Brinp2	0.0952444
chr1	189006724	189008592	4394	4113.37	3.04946	0.00229252	0.00745568	chr1	189006924	189013841	H3K27ac_AMF_siCtrl_Selected;ENSMUSG00000026608:Kctd3;H3K4me3_Selected;ENSMUSG00000026608:Kctd3	Kctd3	0.0952156
chr11	99229454	99231480	3831	3586.37	2.87023	0.00410176	0.0120712	chr11	99229654	99237017	H3K27ac_AMF_siCtrl_Selected;ENSMUSG00000037935:Smarce1;H3K4me3_Selected;ENSMUSG00000037935:Smarce1	Smarce1	0.0951952
chr6	39810197	39811617	5168	4838.42	3.39071	0.00069713	0.00270715	chr6	39810397	39816988	H3K27ac_AMF_siCtrl_Selected;ENSMUSG00000029918:Mrps33;H3K4me3_Selected;ENSMUSG00000029918:Mrps33	Mrps33	0.0950697
chr6	85959937	85962453	7509	7031.27	3.84438	0.000120856	0.000606014	chr6	85960137	85967667	H3K27ac_AMF_siCtrl_Selected;ENSMUSG00000030002:Dusp11;H3K4me3_Selected;ENSMUSG00000030002:Dusp11	Dusp11	0.0948349
chr6	38873894	38877153	10406	9744.04	4.17	3.04605e-05	0.00018543	chr6	38869404	38883502	ENSMUSG00000029925:Tbxas1;H3K27ac_AMF_siCtrl_Selected;ENSMUSG00000061436:Hipk2;H3K27ac_AMF_siCtrl_Selected;ENSMUSG00000029925:Tbxas1;H3K4me3_Selected;ENSMUSG00000061436:Hipk2;H3K4me3_Selected	Tbxas1	0.0948233
chr9	52167329	52169376	5541	5188.57	3.47697	0.000507106	0.00207707	chr9	52167529	52174111	H3K27ac_AMF_siCtrl_Selected;ENSMUSG00000035164:Zc3h12c;H3K4me3_Selected;ENSMUSG00000035164:Zc3h12c	Zc3h12c	0.0948094
chr11	94629129	94630946	4185	3918.84	2.95486	0.00312812	0.00963851	chr11	94623767	94630746	ENSMUSG00000020869:Lrrc59;H3K27ac_AMF_siCtrl_Selected;ENSMUSG00000020869:Lrrc59;H3K4me3_Selected	Lrrc59	0.0948016
chr12	72069980	72071595	3607	3377.7	2.76029	0.00577501	0.0161347	chr12	72070180	72076991	H3K4me3_Selected;ENSMUSG00000043398:Gpr135	Gpr135	0.0947587
chr7	112427235	112428752	3097	2900.22	2.57769	0.00994642	0.0254981	chr7	112421505	112428552	ENSMUSG00000030770:Parva;H3K4me3_Selected	Parva	0.0947074
chr4	53630801	53632422	4577	4286.67	3.14819	0.00164287	0.00559803	chr4	53625471	53632222	ENSMUSG00000054752:Fsd1l;H3K27ac_AMF_siCtrl_Selected;ENSMUSG00000054752:Fsd1l;H3K4me3_Selected	Fsd1l	0.0945445
chr4	133496987	133499003	5472	5124.91	3.46725	0.000525818	0.00213997	chr4	133497187	133504550	H3K4me3_Selected;ENSMUSG00000056596:Trnp1	Trnp1	0.0945425
chr9	95558862	95560601	3561	3335.26	2.75234	0.00591717	0.0164685	chr9	95553657	95560401	ENSMUSG00000064225:Paqr9;H3K4me3_Selected	Paqr9	0.0944846
chr4	123015859	123017245	2734	2560.68	2.38989	0.0168534	0.0395397	chr4	123010597	123017045	ENSMUSG00000028653:Trit1;H3K27ac_AMF_siCtrl_Selected;ENSMUSG00000028653:Trit1;H3K4me3_Selected	Trit1	0.0944835
chr1	156938508	156940579	6555	6139.98	3.61885	0.000295919	0.00130469	chr1	156938708	156945626	H3K4me3_Selected;ENSMUSG00000026594:Ralgps2	Ralgps2	0.0943607
chr2	117249075	117250693	3953	3703.09	2.84081	0.00449988	0.0130532	chr2	117243739	117250493	ENSMUSG00000027349:Fam98b;H3K27ac_AMF_siCtrl_Selected;ENSMUSG00000027349:Fam98b;H3K4me3_Selected	Fam98b	0.0942184
chr15	76899065	76900475	3364	3151.34	2.64074	0.00827255	0.0219022	chr15	76893910	76905088	ENSMUSG00000055041:Commd5;ENSMUSG00000003970:Rpl8;H3K27ac_AMF_siCtrl_Selected;H3K27ac_AMF_siCtrl_Selected;ENSMUSG00000055041:Commd5;ENSMUSG00000003970:Rpl8;H3K4me3_Selected;H3K4me3_Selected	Commd5	0.0942122
chr12	110484852	110486796	3760	3522.71	2.73963	0.00615081	0.01704	chr12	110479739	110486596	ENSMUSG00000017843:Ppp2r5c;H3K27ac_AMF_siCtrl_Selected;ENSMUSG00000017843:Ppp2r5c;H3K4me3_Selected	Ppp2r5c	0.0940469
chr7	4500663	4503107	6561	6147.06	3.60577	0.000311233	0.00136114	chr7	4500863	4507680	H3K27ac_AMF_siCtrl_Selected;ENSMUSG00000019254:Ppp1r12c;H3K4me3_Selected;ENSMUSG00000019254:Ppp1r12c	Ppp1r12c	0.0940195
chr16	35021775	35023400	8724	8173.68	3.97428	7.05928e-05	0.00038149	chr16	35016421	35023200	ENSMUSG00000035376:Hacd2;H3K27ac_AMF_siCtrl_Selected;ENSMUSG00000035376:Hacd2;H3K4me3_Selected	Hacd2	0.0940044
chr19	28963039	28965295	3888	3642.96	2.8317	0.00463014	0.0133845	chr19	28957953	28965095	ENSMUSG00000040105:Ppapdc2;H3K27ac_AMF_siCtrl_Selected;ENSMUSG00000040105:Ppapdc2;H3K4me3_Selected	Ppapdc2	0.0939157
chr10	80602337	80604612	16687	15636.4	4.12555	3.69847e-05	0.000219276	chr10	80596880	80604412	ENSMUSG00000035370:Adat3;ENSMUSG00000078441:Scamp4;H3K27ac_AMF_siCtrl_Selected;ENSMUSG00000035370:Adat3;ENSMUSG00000078441:Scamp4;H3K4me3_Selected	Adat3	0.0938118
chr2	122630205	122631996	5639	5284.07	3.43986	0.000582024	0.00232168	chr2	122630405	122637086	H3K27ac_AMF_siCtrl_Selected;ENSMUSG00000033213:AA467197;H3K4me3_Selected;ENSMUSG00000033213:AA467197	AA467197	0.0937911
chr9	26732862	26734563	7454	6985.29	3.79813	0.000145795	0.000713578	chr9	26727728	26734363	ENSMUSG00000045994:B3gat1;H3K4me3_Selected	B3gat1	0.093694
chr11	83408883	83410715	3476	3257.45	2.62613	0.00863629	0.0226912	chr11	83403137	83410515	ENSMUSG00000020684:Rasl10b;H3K4me3_Selected	Rasl10b	0.0936869
chr11	20829939	20831899	5642	5287.6	3.43264	0.00059774	0.00237737	chr11	20830139	20837056	H3K27ac_AMF_siCtrl_Selected;ENSMUSG00000042363:Lgalsl;H3K4me3_Selected;ENSMUSG00000042363:Lgalsl	Lgalsl	0.093593
chr1	87186449	87187802	2902	2719.84	2.44999	0.014286	0.0345477	chr1	87184607	87190707	ENSMUSG00000026251:Chrnd;H3K4me3_Selected	Chrnd	0.0935239
chr4	137593329	137595112	7053	6610.39	3.67019	0.000242369	0.00110451	chr4	137587755	137594912	ENSMUSG00000043411:Usp48;H3K27ac_AMF_siCtrl_Selected;ENSMUSG00000043411:Usp48;H3K4me3_Selected	Usp48	0.0935023
chr3	96158801	96161582	2951	2765.82	2.44924	0.0143157	0.0345984	chr3	96156004	96162104	ENSMUSG00000045934:Mtmr11;H3K4me3_Selected	Mtmr11	0.0934953
chr2	168229258	168231535	5483	5139.05	3.42788	0.000608305	0.00241231	chr2	168224622	168236591	ENSMUSG00000074576:Mocs3;H3K27ac_AMF_siCtrl_Selected;ENSMUSG00000093752:Gm20716;ENSMUSG00000078919:Dpm1;ENSMUSG00000074576:Mocs3;H3K4me3_Selected;ENSMUSG00000093752:Gm20716;ENSMUSG00000078919:Dpm1	Mocs3	0.0934626
chr11	79144384	79146962	8313	7791.7	3.95006	7.81304e-05	0.000416619	chr11	79144584	79152407	H3K27ac_AMF_siCtrl_Selected;ENSMUSG00000018334:Ksr1;H3K4me3_Selected;ENSMUSG00000018334:Ksr1	Ksr1	0.0934316
chr11	98341628	98343339	3894	3650.04	2.81442	0.0048866	0.0139768	chr11	98341828	98348504	H3K4me3_Selected;ENSMUSG00000061718:Ppp1r1b;H3K4me3_Selected	Ppp1r1b	0.0933418
chr18	31949209	31950628	17262	16181.1	4.10253	4.08663e-05	0.000238941	chr18	31949409	31955636	H3K27ac_AMF_siCtrl_Selected;ENSMUSG00000052229:Gpr17;H3K27ac_AMF_siCtrl_Selected;H3K4me3_Selected;ENSMUSG00000052229:Gpr17	Gpr17	0.0932878
chr4	135854956	135857269	8376	7851.82	3.9417	8.09077e-05	0.000428688	chr4	135849747	135857069	ENSMUSG00000028676:Srsf10;H3K27ac_AMF_siCtrl_Selected;H3K27ac_AMF_siCtrl_Selected;ENSMUSG00000028676:Srsf10;H3K4me3_Selected;H3K4me3_Selected	Srsf10	0.0932336
chrX	8131737	8133298	3388	3176.1	2.61198	0.00900192	0.0234959	chrX	8131937	8138892	H3K27ac_AMF_siCtrl_Selected;ENSMUSG00000031166:Wdr13;H3K4me3_Selected;ENSMUSG00000031166:Wdr13	Wdr13	0.0931784
chr9	45838011	45840121	3935	3688.94	2.80883	0.00497217	0.014177	chr9	45827944	45839921	H3K4me3_Selected;ENSMUSG00000043987:Cep164;ENSMUSG00000032086:Bace1;H3K4me3_Selected	Cep164	0.0931563
chr9	15305118	15307376	5926	5556.4	3.48924	0.000484394	0.00199838	chr9	15300214	15312448	ENSMUSG00000031939:Taf1d;H3K4me3_Selected;ENSMUSG00000031938:4931406C07Rik	Taf1d	0.0929073
chr15	55071429	55072807	4330	4060.31	2.97111	0.00296728	0.00922681	chr15	55071629	55078152	H3K27ac_AMF_siCtrl_Selected;ENSMUSG00000037343:Taf2;H3K4me3_Selected;ENSMUSG00000037343:Taf2	Taf2	0.0927762
chr19	23133253	23137128	28144	26392	4.07779	4.54652e-05	0.000261877	chr19	23133453	23142975	H3K27ac_AMF_siCtrl_Selected;ENSMUSG00000033863:Klf9;H3K27ac_AMF_siCtrl_Selected;H3K4me3_Selected;ENSMUSG00000033863:Klf9;H3K4me3_Selected	Klf9	0.092725
chr4	152265777	152268492	4839	4537.79	3.20458	0.0013526	0.00474768	chr4	152265977	152274332	H3K27ac_AMF_siCtrl_Selected;ENSMUSG00000042804:Gpr153	Gpr153	0.0927196
chr14	55671229	55672879	4537	4254.84	3.08475	0.00203725	0.00671205	chr14	55659901	55677906	H3K4me3_Selected;ENSMUSG00000002329:Mdp1;ENSMUSG00000002326:Gmpr2;H3K4me3_Selected;ENSMUSG00000010376:Nedd8;ENSMUSG00000002329:Mdp1;ENSMUSG00000002326:Gmpr2;H3K27ac_AMF_siCtrl_Selected;ENSMUSG00000010376:Nedd8	Mdp1	0.0926339
chr11	75169970	75171052	4009	3759.68	2.88715	0.00388743	0.0115515	chr11	75169419	75175519	ENSMUSG00000043099:Hic1;H3K4me3_Selected;H3K4me3_Selected	Hic1	0.0926327
chr15	89127725	89129444	14466	13567.4	4.06893	4.72294e-05	0.000270317	chr15	89122510	89134700	H3K27ac_AMF_siCtrl_Selected;ENSMUSG00000051786:Tubgcp6;H3K27ac_AMF_siCtrl_Selected;ENSMUSG00000062906:Hdac10;H3K4me3_Selected;ENSMUSG00000051786:Tubgcp6;H3K4me3_Selected;ENSMUSG00000062906:Hdac10	Tubgcp6	0.0925233
chr7	80268776	80270657	2760	2588.98	2.33447	0.0195713	0.0446884	chr7	80263649	80270457	ENSMUSG00000030534:Vps33b;H3K27ac_AMF_siCtrl_Selected;ENSMUSG00000030534:Vps33b;H3K4me3_Selected	Vps33b	0.0922846
chr6	40470762	40472233	3269	3066.46	2.51188	0.0120089	0.0297643	chr6	40465352	40472033	ENSMUSG00000029911:Ssbp1;H3K27ac_AMF_siCtrl_Selected;ENSMUSG00000029911:Ssbp1;H3K4me3_Selected	Ssbp1	0.0922773
chr11	51058867	51060200	3646	3420.14	2.68773	0.00719399	0.0194854	chr11	51053257	51060000	ENSMUSG00000020364:Zfp354a;H3K4me3_Selected	Zfp354a	0.0922586
chr11	114667757	114669724	6368	5973.75	3.53612	0.000406046	0.00171963	chr11	114662524	114675531	ENSMUSG00000057322:Rpl38;H3K27ac_AMF_siCtrl_Selected;ENSMUSG00000034714:Ttyh2;ENSMUSG00000057322:Rpl38;H3K4me3_Selected;ENSMUSG00000034714:Ttyh2	Rpl38	0.0922029
chr17	67353108	67355313	12800	12007.6	4.05438	5.02672e-05	0.000285061	chr17	67353308	67360459	H3K4me3_Selected;ENSMUSG00000033278:Ptprm	Ptprm	0.0921922
chr1	161130615	161131921	4494	4215.93	2.95092	0.00316829	0.00974015	chr1	161130815	161142791	H3K27ac_AMF_siCtrl_Selected;ENSMUSG00000026705:Klhl20;ENSMUSG00000044835:Ankrd45;H3K4me3_Selected;ENSMUSG00000026705:Klhl20;ENSMUSG00000044835:Ankrd45	Klhl20	0.0921478
chr2	28839308	28841401	5127	4810.13	3.28332	0.00102594	0.00376176	chr2	28834406	28846360	ENSMUSG00000026806:Ddx31;H3K27ac_AMF_siCtrl_Selected;ENSMUSG00000035666:Gtf3c4;ENSMUSG00000026806:Ddx31;H3K4me3_Selected;ENSMUSG00000035666:Gtf3c4	Ddx31	0.0920401
chr17	15497262	15500533	9221	8651.15	4.04728	5.18154e-05	0.000292856	chr17	15493888	15504276	ENSMUSG00000014767:Tbp;H3K27ac_AMF_siCtrl_Selected;ENSMUSG00000014769:Psmb1;ENSMUSG00000014767:Tbp;H3K4me3_Selected;ENSMUSG00000014769:Psmb1	Tbp	0.0920307
chr5	112393951	112395714	5108	4792.44	3.17975	0.00147404	0.00509802	chr5	112394151	112400866	H3K4me3_Selected;ENSMUSG00000029348:Asphd2	Asphd2	0.0919975
chr18	77766857	77768230	2974	2790.58	2.40603	0.016127	0.0381076	chr18	77767057	77774745	H3K4me3_Selected;ENSMUSG00000041840:Haus1;ENSMUSG00000025428:Atp5a1;H3K4me3_Selected;ENSMUSG00000041840:Haus1;ENSMUSG00000025428:Atp5a1;H3K27ac_AMF_siCtrl_Selected	Haus1	0.0918393
chr4	43577885	43579622	6690	6277.92	3.51757	0.00043551	0.00182588	chr4	43572715	43590494	ENSMUSG00000028468:Rgp1;H3K27ac_AMF_siCtrl_Selected;ENSMUSG00000028467:Gba2;ENSMUSG00000078719:Msmp;ENSMUSG00000028468:Rgp1;H3K4me3_Selected;ENSMUSG00000028467:Gba2;ENSMUSG00000078719:Msmp	Rgp1	0.0917191
chr13	54564319	54566130	3441	3229.15	2.57011	0.0101667	0.0259821	chr13	54564519	54575569	H3K4me3_Selected;ENSMUSG00000025871:4833439L19Rik;ENSMUSG00000025870:Arl10;H3K4me3_Selected;ENSMUSG00000025871:4833439L19Rik;ENSMUSG00000025870:Arl10;H3K27ac_AMF_siCtrl_Selected	4833439L19Rik	0.091673
chr17	66518489	66520283	5039	4728.78	3.16848	0.00153239	0.00527461	chr17	66518689	66525717	H3K4me3_Selected;ENSMUSG00000023460:Rab12	Rab12	0.0916699
chr1	182018573	182021557	13514	12683.2	4.02569	5.68089e-05	0.000316848	chr1	182018773	182025990	H3K27ac_AMF_siCtrl_Selected;ENSMUSG00000022995:Enah;H3K4me3_Selected;ENSMUSG00000022995:Enah	Enah	0.0915392
chr1	89453850	89456866	16246	15247.4	4.02493	5.69926e-05	0.000317647	chr1	89448806	89456666	ENSMUSG00000055013:Agap1;H3K27ac_AMF_siCtrl_Selected;ENSMUSG00000055013:Agap1;H3K4me3_Selected	Agap1	0.0915219
chr2	10079512	10081286	6278	5892.4	3.5072	0.000452845	0.00188543	chr2	10074593	10086510	ENSMUSG00000037262:Kin;H3K27ac_AMF_siCtrl_Selected;ENSMUSG00000025781:Atp5c1;ENSMUSG00000037262:Kin;H3K4me3_Selected;ENSMUSG00000025781:Atp5c1	Kin	0.0914485
chr2	73910283	73911959	5038	4728.78	3.15863	0.00158511	0.00542852	chr2	73910483	73917326	H3K27ac_AMF_siCtrl_Selected;ENSMUSG00000018770:Atp5g3;H3K4me3_Selected;ENSMUSG00000018770:Atp5g3	Atp5g3	0.0913835
chr4	86574751	86576960	4970	4665.12	3.1569	0.00159456	0.00545226	chr4	86569668	86576760	ENSMUSG00000070934:Rraga;H3K27ac_AMF_siCtrl_Selected;ENSMUSG00000070934:Rraga;H3K4me3_Selected	Rraga	0.0913332
chr19	8951849	8954338	12894	12103.1	4.01606	5.91795e-05	0.000327982	chr19	8947850	8954138	ENSMUSG00000071645:Tut1;H3K27ac_AMF_siCtrl_Selected;ENSMUSG00000071645:Tut1;H3K4me3_Selected	Tut1	0.0913201
chr11	101069287	101070860	7355	6903.95	3.70123	0.000214559	0.000991104	chr11	101064012	101070660	ENSMUSG00000001751:Naglu;H3K27ac_AMF_siCtrl_Selected;ENSMUSG00000001751:Naglu;H3K4me3_Selected;H3K4me3_Selected	Naglu	0.0913042
chr17	27556071	27558183	7792	7314.22	3.70063	0.000215067	0.000993027	chr17	27550620	27557983	ENSMUSG00000046711:Hmga1;H3K27ac_AMF_siCtrl_Selected;ENSMUSG00000046711:Hmga1;H3K4me3_Selected	Hmga1	0.0912894
chr1	134954769	134956533	13152	12347.2	4.00647	6.16338e-05	0.000339656	chr1	134954969	134963395	H3K27ac_AMF_siCtrl_Selected;ENSMUSG00000073557:Ppp1r12b;ENSMUSG00000026429:Ube2t;H3K27ac_AMF_siCtrl_Selected;H3K4me3_Selected;ENSMUSG00000073557:Ppp1r12b;ENSMUSG00000026429:Ube2t;H3K4me3_Selected	Ppp1r12b	0.0911018
chr7	118712073	118713450	3628	3405.99	2.65406	0.00795297	0.0211864	chr7	118705088	118713250	H3K27ac_AMF_siCtrl_Selected;ENSMUSG00000033917:Gde1;ENSMUSG00000033904:Ccp110;H3K4me3_Selected;ENSMUSG00000033917:Gde1;ENSMUSG00000033904:Ccp110;H3K4me3_Selected	Gde1	0.0910986
chr15	74515732	74517414	4984	4679.26	3.14623	0.0016539	0.00562854	chr15	74510195	74517214	ENSMUSG00000034730:Adgrb1;H3K27ac_AMF_siCtrl_Selected;ENSMUSG00000034730:Adgrb1;H3K4me3_Selected	Adgrb1	0.0910229
chr6	124755622	124759861	17035	15993.7	4.00203	6.28004e-05	0.000345227	chr6	124755822	124762524	H3K27ac_AMF_siCtrl_Selected;ENSMUSG00000107478:Atn1;ENSMUSG00000004263:Atn1;H3K4me3_Selected;ENSMUSG00000107478:Atn1;ENSMUSG00000004263:Atn1	Atn1	0.0910009
chr16	32277076	32278567	6321	5934.85	3.48778	0.000487042	0.00200701	chr16	32265468	32278367	ENSMUSG00000046345:Smco1;ENSMUSG00000014074:Rnf168;H3K27ac_AMF_siCtrl_Selected;ENSMUSG00000046345:Smco1;ENSMUSG00000014074:Rnf168;H3K4me3_Selected	Smco1	0.090942
chr1	135283032	135284647	6773	6359.27	3.5694	0.000357794	0.00153993	chr1	135283232	135290084	H3K27ac_AMF_siCtrl_Selected;ENSMUSG00000041926:Rnpep;H3K4me3_Selected;ENSMUSG00000041926:Rnpep	Rnpep	0.0909338
chr9	109094886	109098838	14186	13319.8	3.99737	6.40499e-05	0.000351383	chr9	109089389	109098638	ENSMUSG00000053646:Plxnb1;H3K27ac_AMF_siCtrl_Selected;ENSMUSG00000053646:Plxnb1;H3K4me3_Selected	Plxnb1	0.0908948
chr11	59808768	59810836	9884	9280.71	3.9958	6.4475e-05	0.000352646	chr11	59808968	59816016	H3K27ac_AMF_siCtrl_Selected;ENSMUSG00000032633:Flcn;H3K4me3_Selected;ENSMUSG00000032633:Flcn	Flcn	0.0908592
chr2	120976252	120978221	4874	4576.69	3.13858	0.00169767	0.00575943	chr2	120969986	120978021	H3K27ac_AMF_siCtrl_Selected;ENSMUSG00000027272:Ubr1;ENSMUSG00000054484:Tmem62;H3K27ac_AMF_siCtrl_Selected;H3K4me3_Selected;ENSMUSG00000027272:Ubr1;ENSMUSG00000054484:Tmem62;H3K4me3_Selected	Ubr1	0.0908005
chr6	83571728	83573356	4761	4470.59	3.02385	0.00249576	0.00802553	chr6	83571928	83578729	H3K27ac_AMF_siCtrl_Selected;ENSMUSG00000006906:Stambp;H3K4me3_Selected;ENSMUSG00000006906:Stambp	Stambp	0.0908
chr2	152410473	152411980	6753	6341.59	3.55964	0.000371367	0.0015889	chr2	152409587	152421027	ENSMUSG00000032680:6820408C15Rik;H3K27ac_AMF_siCtrl_Selected;H3K27ac_AMF_siCtrl_Selected;ENSMUSG00000074682:Zcchc3;ENSMUSG00000032680:6820408C15Rik;H3K4me3_Selected;H3K4me3_Selected;ENSMUSG00000074682:Zcchc3	6820408C15Rik	0.0906849
chr8	85070815	85072664	3461	3250.37	2.53982	0.0110911	0.0279883	chr8	85065757	85073982	ENSMUSG00000060038:Dhps;ENSMUSG00000095845:Gm5741;H3K27ac_AMF_siCtrl_Selected;ENSMUSG00000060038:Dhps;ENSMUSG00000095845:Gm5741;H3K4me3_Selected	Dhps	0.090584
chr15	35370608	35372236	3732	3505.03	2.63738	0.00835495	0.0220642	chr15	35365546	35372036	ENSMUSG00000037646:Vps13b;H3K27ac_AMF_siCtrl_Selected;ENSMUSG00000037646:Vps13b;H3K4me3_Selected	Vps13b	0.0905239
chr4	24850265	24851767	5189	4873.79	3.22562	0.00125699	0.00446846	chr4	24850465	24857124	H3K27ac_AMF_siCtrl_Selected;ENSMUSG00000040387:Klhl32;H3K4me3_Selected;ENSMUSG00000040387:Klhl32	Klhl32	0.0904125
chr16	20516326	20518539	10479	9843.07	3.97212	7.12368e-05	0.000384013	chr16	20510982	20518339	ENSMUSG00000003233:Dvl3;H3K4me3_Selected	Dvl3	0.0903201
chr5	123973130	123974566	3513	3299.89	2.53154	0.0113563	0.0285117	chr5	123967628	123974366	ENSMUSG00000000915:Hip1r;H3K4me3_Selected	Hip1r	0.0902865
chr9	58487513	58489671	6239	5860.57	3.46214	0.000535898	0.00217203	chr9	58482603	58489471	ENSMUSG00000066607:6030419C18Rik;H3K4me3_Selected	6030419C18Rik	0.0902731
chr15	76079999	76081660	13615	12789.3	3.96958	7.20009e-05	0.000387554	chr15	76080199	76086946	H3K27ac_AMF_siCtrl_Selected;ENSMUSG00000002524:Puf60;H3K4me3_Selected;ENSMUSG00000002524:Puf60	Puf60	0.0902623
chr16	17927190	17929354	9183	8626.4	3.96718	7.27295e-05	0.000391088	chr16	17927390	17934219	H3K27ac_AMF_siCtrl_Selected;ENSMUSG00000003528:Slc25a1;H3K4me3_Selected;ENSMUSG00000003528:Slc25a1	Slc25a1	0.0902077
chr15	25842272	25844107	6649	6246.09	3.45872	0.000542745	0.00219486	chr15	25837264	25843907	ENSMUSG00000022270:Fam134b;H3K27ac_AMF_siCtrl_Selected;ENSMUSG00000022270:Fam134b;H3K4me3_Selected	Fam134b	0.0901839
chr1	53312862	53314376	3343	3140.73	2.52478	0.0115769	0.028945	chr1	53307624	53314176	ENSMUSG00000026096:Osgepl1;H3K27ac_AMF_siCtrl_Selected;ENSMUSG00000026096:Osgepl1;H3K4me3_Selected	Osgepl1	0.0900436
chr17	34590926	34593694	6501	6108.15	3.44881	0.000563056	0.00226098	chr17	34583806	34597962	ENSMUSG00000034786:Gpsm3;ENSMUSG00000034673:Pbx2;H3K27ac_AMF_siCtrl_Selected;H3K27ac_AMF_siCtrl_Selected;ENSMUSG00000015452:Ager;ENSMUSG00000034786:Gpsm3;ENSMUSG00000034673:Pbx2;H3K4me3_Selected;H3K4me3_Selected;ENSMUSG00000015452:Ager	Gpsm3	0.0899254
chr5	105699424	105701400	8526	8010.98	3.80034	0.0001445	0.00070756	chr5	105693769	105701200	H3K27ac_AMF_siCtrl_Selected;ENSMUSG00000046079:Lrrc8d;H3K27ac_AMF_siCtrl_Selected;ENSMUSG00000046079:Lrrc8d;H3K4me3_Selected	Lrrc8d	0.0898899
chr1	162476512	162478632	11774	11063.3	3.95032	7.80481e-05	0.000416384	chr1	162476712	162484034	H3K27ac_AMF_siCtrl_Selected;ENSMUSG00000040265:Dnm3;H3K4me3_Selected;ENSMUSG00000040265:Dnm3	Dnm3	0.089824
chr8	70128271	70130526	7351	6907.48	3.63945	0.000273224	0.00122284	chr8	70118772	70131861	H3K4me3_Selected;ENSMUSG00000002341:Ncan;ENSMUSG00000071078:Nr2c2ap;H3K4me3_Selected;ENSMUSG00000002341:Ncan;ENSMUSG00000071078:Nr2c2ap;H3K27ac_AMF_siCtrl_Selected	Ncan	0.0897804
chr3	100161654	100163319	7893	7416.79	3.63938	0.000273296	0.00122284	chr3	100156381	100168407	ENSMUSG00000027865:Gdap2;H3K27ac_AMF_siCtrl_Selected;ENSMUSG00000033285:Wdr3;ENSMUSG00000027865:Gdap2;H3K4me3_Selected;ENSMUSG00000033285:Wdr3	Gdap2	0.0897788
chr5	24586016	24587902	3722	3497.95	2.60962	0.00906429	0.0236155	chr5	24576829	24587702	H3K4me3_Selected;ENSMUSG00000028953:Abcf2;ENSMUSG00000038181:Chpf2;H3K4me3_Selected;ENSMUSG00000028953:Abcf2;ENSMUSG00000038181:Chpf2;H3K27ac_AMF_siCtrl_Selected	Abcf2	0.0895675
chr17	26560500	26562546	4700	4417.54	2.978	0.00290133	0.0090555	chr17	26555489	26562346	ENSMUSG00000001576:Ergic1;H3K27ac_AMF_siCtrl_Selected;ENSMUSG00000001576:Ergic1;H3K4me3_Selected	Ergic1	0.0894191
chr10	43901024	43902674	4286	4028.48	2.86253	0.00420271	0.0123196	chr10	43895807	43907745	ENSMUSG00000019864:Rtn4ip1;H3K27ac_AMF_siCtrl_Selected;ENSMUSG00000019863:Qrsl1;ENSMUSG00000019864:Rtn4ip1;H3K4me3_Selected;ENSMUSG00000019863:Qrsl1	Rtn4ip1	0.089396
chr7	24315923	24317353	3236	3041.7	2.4322	0.0150072	0.0359313	chr7	24316123	24322666	H3K4me3_Selected;ENSMUSG00000074282:Zfp94	Zfp94	0.0893349
chr17	35703719	35705315	7664	7204.58	3.61524	0.000300067	0.00132005	chr17	35703919	35710621	H3K27ac_AMF_siCtrl_Selected;ENSMUSG00000003534:Ddr1;H3K4me3_Selected;ENSMUSG00000003534:Ddr1	Ddr1	0.0891834
chr2	31244997	31246848	4782	4495.35	2.97013	0.00297676	0.0092479	chr2	31239823	31246648	ENSMUSG00000062661:Ncs1;H3K4me3_Selected	Ncs1	0.089182
chr1	119524769	119526969	10256	9641.47	3.92037	8.84121e-05	0.000463021	chr1	119520160	119526769	ENSMUSG00000098923:Tmem185b;H3K27ac_AMF_siCtrl_Selected;ENSMUSG00000098923:Tmem185b;H3K4me3_Selected	Tmem185b	0.0891426
chr11	72488208	72490538	11723	11020.8	3.91879	8.89947e-05	0.000465848	chr11	72488408	72495904	H3K27ac_AMF_siCtrl_Selected;ENSMUSG00000040447:Spns2;H3K4me3_Selected;ENSMUSG00000040447:Spns2	Spns2	0.0891065
chr7	81933203	81935102	7464	7017.13	3.61059	0.000305496	0.00134092	chr7	81933403	81940473	H3K27ac_AMF_siCtrl_Selected;ENSMUSG00000025104:Hdgfrp3;H3K4me3_Selected;ENSMUSG00000025104:Hdgfrp3	Hdgfrp3	0.0890688
chr7	99534511	99536756	6689	6288.53	3.41591	0.0006357	0.00250297	chr7	99529466	99536556	ENSMUSG00000018909:Arrb1;H3K27ac_AMF_siCtrl_Selected;ENSMUSG00000018909:Arrb1;H3K4me3_Selected	Arrb1	0.0890671
chr4	154141966	154143183	3442	3236.22	2.49396	0.0126329	0.0310764	chr4	154136372	154146208	ENSMUSG00000029029:Wrap73;ENSMUSG00000029026:Trp73;H3K27ac_AMF_siCtrl_Selected;ENSMUSG00000029029:Wrap73;ENSMUSG00000029026:Trp73;H3K4me3_Selected	Wrap73	0.0889353
chr9	107984916	107986943	8042	7561.8	3.75529	0.00017314	0.000827989	chr9	107985116	107996449	H3K4me3_Selected;ENSMUSG00000042106:Fam212a;ENSMUSG00000032595:Cdhr4;ENSMUSG00000093456:Gm20662	Fam212a	0.0888243
chr9	107579375	107581464	3784	3558.08	2.67806	0.00740495	0.0199737	chr9	107570927	107581264	ENSMUSG00000010051:Hyal1;ENSMUSG00000079334:Nat6;ENSMUSG00000036091:Hyal3;H3K27ac_AMF_siCtrl_Selected;H3K27ac_AMF_siCtrl_Selected;ENSMUSG00000010051:Hyal1;ENSMUSG00000079334:Nat6;ENSMUSG00000036091:Hyal3;H3K4me3_Selected	Hyal1	0.0888136
chr14	118705508	118706900	4081	3837.49	2.76625	0.00567049	0.015892	chr14	118705708	118712219	H3K4me3_Selected;ENSMUSG00000032849:Abcc4;H3K4me3_Selected;ENSMUSG00000032849:Abcc4;H3K27ac_AMF_siCtrl_Selected	Abcc4	0.0887595
chr4	48584678	48587106	6273	5899.48	3.39678	0.00068184	0.00265634	chr4	48579174	48586906	ENSMUSG00000028347:Tmeff1;H3K27ac_AMF_siCtrl_Selected;ENSMUSG00000028347:Tmeff1;H3K4me3_Selected	Tmeff1	0.0885681
chr19	56821131	56823004	5502	5174.42	3.24911	0.00115766	0.00416867	chr19	56820209	56828190	ENSMUSG00000025081:Tdrd1;H3K4me3_Selected;ENSMUSG00000035173:Ccdc186	Tdrd1	0.0885582
chr4	135963077	135965095	10330	9715.75	3.88965	0.000100391	0.000518247	chr4	135957727	135964895	ENSMUSG00000028671:Gale;H3K27ac_AMF_siCtrl_Selected;ENSMUSG00000028671:Gale;H3K4me3_Selected	Gale	0.0884433
chr3	116711357	116713017	6088	5726.17	3.32045	0.000898733	0.00336707	chr3	116711557	116718831	H3K27ac_AMF_siCtrl_Selected;ENSMUSG00000027957:Slc35a3;H3K4me3_Selected;ENSMUSG00000027957:Slc35a3	Slc35a3	0.0883972
chr11	101657396	101659836	9461	8898.73	3.88742	0.000101316	0.00052203	chr11	101657596	101666002	H3K27ac_AMF_siCtrl_Selected;ENSMUSG00000034936:Arl4d;H3K4me3_Selected;ENSMUSG00000034936:Arl4d;H3K4me3_Selected	Arl4d	0.0883926
chr7	45703846	45708152	20986	19739.2	3.88614	0.000101851	0.000523423	chr7	45693867	45707952	ENSMUSG00000003273:Car11;ENSMUSG00000040364:Sec1;ENSMUSG00000059824:Dbp;H3K27ac_AMF_siCtrl_Selected;ENSMUSG00000003273:Car11;ENSMUSG00000040364:Sec1;ENSMUSG00000059824:Dbp;H3K4me3_Selected;H3K4me3_Selected	Car11	0.0883635
chr5	145083380	145085410	7197	6769.55	3.46749	0.000525338	0.00213903	chr5	145077830	145090030	ENSMUSG00000029621:Arpc1a;H3K27ac_AMF_siCtrl_Selected;ENSMUSG00000038770:Kpna7;ENSMUSG00000029621:Arpc1a;H3K4me3_Selected;ENSMUSG00000038770:Kpna7	Arpc1a	0.0883367
chr2	24974448	24976540	14574	13708.9	3.88283	0.000103246	0.00052896	chr2	24970033	24981098	ENSMUSG00000036833:Pnpla7;H3K27ac_AMF_siCtrl_Selected;ENSMUSG00000036850:Mrpl41;ENSMUSG00000036833:Pnpla7;H3K4me3_Selected;ENSMUSG00000036850:Mrpl41	Pnpla7	0.0882883
chr11	120624102	120625840	4181	3932.99	2.74951	0.00596851	0.0165901	chr11	120624302	120631240	H3K27ac_AMF_siCtrl_Selected;ENSMUSG00000025138:Sirt7;H3K4me3_Selected;ENSMUSG00000025138:Sirt7	Sirt7	0.0882231
chr4	116074045	116077123	11629	10939.5	3.87808	0.000105283	0.000537617	chr4	116069269	116081071	ENSMUSG00000028703:Lrrc41;H3K27ac_AMF_siCtrl_Selected;ENSMUSG00000063882:Uqcrh;ENSMUSG00000028703:Lrrc41;H3K4me3_Selected;ENSMUSG00000063882:Uqcrh	Lrrc41	0.0881802
chr1	34677570	34679279	5538	5209.79	3.23385	0.00122135	0.00436611	chr1	34672188	34679079	ENSMUSG00000037509:Arhgef4;H3K27ac_AMF_siCtrl_Selected;ENSMUSG00000037509:Arhgef4;H3K4me3_Selected	Arhgef4	0.0881395
chr9	56041202	56042851	7662	7208.12	3.57127	0.000355259	0.00153024	chr9	56035845	56042651	ENSMUSG00000032320:Rcn2;H3K27ac_AMF_siCtrl_Selected;ENSMUSG00000032320:Rcn2;H3K4me3_Selected	Rcn2	0.0880988
chr12	81859540	81861749	5113	4810.13	3.14348	0.0016695	0.00567629	chr12	81854030	81861549	ENSMUSG00000021140:Pcnx;H3K27ac_AMF_siCtrl_Selected;ENSMUSG00000021140:Pcnx;H3K4me3_Selected	Pcnx	0.0880952
chr4	127076517	127078275	4342	4085.07	2.81765	0.00483761	0.0138586	chr4	127071383	127078075	ENSMUSG00000042408:Zmym6;H3K27ac_AMF_siCtrl_Selected;ENSMUSG00000042408:Zmym6;H3K4me3_Selected	Zmym6	0.0879987
chr1	86063985	86065781	4590	4318.5	2.92965	0.00339348	0.0103126	chr1	86058387	86065581	ENSMUSG00000026229:Psmd1;H3K27ac_AMF_siCtrl_Selected;ENSMUSG00000026229:Psmd1;H3K4me3_Selected;H3K4me3_Selected	Psmd1	0.0879628
chr8	104641097	104642559	3184	2995.72	2.39439	0.0166482	0.039143	chr8	104641297	104647965	H3K4me3_Selected;ENSMUSG00000031879:Fam96b	Fam96b	0.0879383
chr4	148803861	148805391	3308	3112.43	2.46559	0.0136787	0.0332718	chr4	148798429	148805191	ENSMUSG00000028977:Casz1;H3K4me3_Selected	Casz1	0.0879157
chr7	92560601	92562782	7003	6589.17	3.44947	0.000561698	0.0022572	chr7	92555149	92562582	ENSMUSG00000030613:Ccdc90b;H3K27ac_AMF_siCtrl_Selected;ENSMUSG00000030613:Ccdc90b;H3K4me3_Selected	Ccdc90b	0.0878773
chr6	83774720	83776605	7792	7331.91	3.55937	0.000371746	0.00158989	chr6	83774920	83781813	H3K27ac_AMF_siCtrl_Selected;ENSMUSG00000014748:Tex261;H3K4me3_Selected;ENSMUSG00000014748:Tex261	Tex261	0.0878054
chr5	4757065	4759216	9339	8789.09	3.85057	0.000117843	0.000593095	chr5	4757265	4764035	H3K27ac_AMF_siCtrl_Selected;ENSMUSG00000044674:Fzd1;H3K4me3_Selected;ENSMUSG00000044674:Fzd1	Fzd1	0.0875541
chr6	88044151	88045920	5904	5556.4	3.28842	0.00100752	0.00371308	chr6	88044351	88051270	H3K27ac_AMF_siCtrl_Selected;ENSMUSG00000079477:Rab7;H3K4me3_Selected;ENSMUSG00000079477:Rab7	Rab7	0.0875414
chr11	17051226	17053246	6580	6193.04	3.35354	0.000797838	0.00303946	chr11	17045586	17058381	ENSMUSG00000044629:Cnrip1;H3K27ac_AMF_siCtrl_Selected;ENSMUSG00000020120:Plek;ENSMUSG00000044629:Cnrip1;H3K4me3_Selected;ENSMUSG00000020120:Plek	Cnrip1	0.0874404
chr18	24204752	24206780	9947	9362.06	3.84534	0.000120383	0.000604199	chr18	24199344	24206580	ENSMUSG00000000420:Galnt1;H3K27ac_AMF_siCtrl_Selected;ENSMUSG00000000420:Galnt1;H3K4me3_Selected	Galnt1	0.0874351
chr2	11171743	11174575	10525	9906.74	3.84109	0.000122492	0.000612514	chr2	11166108	11174375	ENSMUSG00000026778:Prkcq;H3K27ac_AMF_siCtrl_Selected;ENSMUSG00000026778:Prkcq;H3K4me3_Selected	Prkcq	0.0873382
chr4	120924234	120925945	6215	5849.96	3.28039	0.00103662	0.00379137	chr4	120924434	120931017	H3K27ac_AMF_siCtrl_Selected;ENSMUSG00000028629:Exo5;H3K4me3_Selected;ENSMUSG00000028629:Exo5	Exo5	0.087327
chr11	98399544	98401342	4569	4300.82	2.90654	0.00365445	0.0109735	chr11	98399744	98413362	H3K27ac_AMF_siCtrl_Selected;ENSMUSG00000038208:Pgap3;ENSMUSG00000062312:Erbb2;H3K27ac_AMF_siCtrl_Selected;H3K4me3_Selected;ENSMUSG00000038208:Pgap3;ENSMUSG00000062312:Erbb2;H3K4me3_Selected	Pgap3	0.0872671
chr1	130715112	130718239	16430	15466.7	3.83365	0.000126254	0.00062843	chr1	130711327	130721799	ENSMUSG00000046404:Yod1;H3K27ac_AMF_siCtrl_Selected;ENSMUSG00000101904:Gm29427;ENSMUSG00000046404:Yod1;H3K4me3_Selected;ENSMUSG00000101904:Gm29427	Yod1	0.0871691
chr9	45953911	45956006	6188	5825.2	3.27431	0.0010592	0.00386373	chr9	45954111	45961247	H3K4me3_Selected;ENSMUSG00000034908:Sidt2	Sidt2	0.0871645
chr7	43488231	43491218	3370	3172.56	2.44292	0.014569	0.0350755	chr7	43488431	43496075	H3K27ac_AMF_siCtrl_Selected;ENSMUSG00000013367:Iglon5;H3K4me3_Selected;ENSMUSG00000013367:Iglon5;H3K4me3_Selected	Iglon5	0.0871006
chr19	38480566	38481849	3539	3331.72	2.53727	0.0111722	0.0281602	chr19	38475109	38481649	ENSMUSG00000024998:Plce1;H3K27ac_AMF_siCtrl_Selected;ENSMUSG00000024998:Plce1;H3K4me3_Selected	Plce1	0.0870747
chr4	41712835	41714849	3366	3169.02	2.44002	0.0146864	0.0352486	chr4	41713035	41719534	H3K27ac_AMF_siCtrl_Selected;ENSMUSG00000036114:Rpp25l;H3K4me3_Selected;ENSMUSG00000036114:Rpp25l	Rpp25l	0.0869964
chr8	111742088	111744420	3839	3614.67	2.61945	0.00880715	0.0230842	chr8	111742288	111749849	H3K27ac_AMF_siCtrl_Selected;ENSMUSG00000031955:Bcar1;H3K27ac_AMF_siCtrl_Selected;H3K4me3_Selected;ENSMUSG00000031955:Bcar1	Bcar1	0.0868672
chr7	133708348	133710046	4053	3816.27	2.70593	0.00681132	0.0186085	chr7	133703333	133709846	ENSMUSG00000030983:Bccip;H3K27ac_AMF_siCtrl_Selected;ENSMUSG00000030983:Bccip;H3K4me3_Selected	Bccip	0.0868272
chr9	57147254	57148928	4530	4265.45	2.89147	0.00383448	0.0114161	chr9	57147454	57154305	H3K4me3_Selected;ENSMUSG00000032298:Neil1	Neil1	0.086813
chr9	59537309	59538775	7253	6829.67	3.51705	0.000436379	0.00182734	chr9	59533667	59539767	ENSMUSG00000025232:Hexa;H3K27ac_AMF_siCtrl_Selected	Hexa	0.0867616
chr16	35540118	35542101	8496	8000.37	3.66619	0.000246192	0.00111911	chr16	35535145	35541901	ENSMUSG00000052133:Sema5b;H3K27ac_AMF_siCtrl_Selected;ENSMUSG00000052133:Sema5b;H3K4me3_Selected	Sema5b	0.0867167
chr6	58830880	58832278	3632	3420.14	2.52663	0.0115162	0.028812	chr6	58825465	58832078	ENSMUSG00000029804:Herc3;H3K4me3_Selected	Herc3	0.0867083
chr11	103697063	103698725	4830	4548.4	2.99635	0.00273231	0.00863984	chr11	103697263	103703898	H3K27ac_AMF_siCtrl_Selected;ENSMUSG00000020946:Gosr2;H3K4me3_Selected;ENSMUSG00000020946:Gosr2	Gosr2	0.0866644
chr2	32235716	32237819	7568	7126.77	3.51309	0.000442919	0.00184979	chr2	32230590	32237619	ENSMUSG00000039254:Pomt1;H3K27ac_AMF_siCtrl_Selected;ENSMUSG00000039254:Pomt1;H3K4me3_Selected	Pomt1	0.0866641
chr19	28834315	28836160	4214	3968.35	2.70038	0.00692594	0.0188788	chr19	28829049	28835960	ENSMUSG00000024935:Slc1a1;H3K27ac_AMF_siCtrl_Selected;ENSMUSG00000024935:Slc1a1;H3K4me3_Selected	Slc1a1	0.0866495
chr11	101094841	101096371	5044	4750	2.99554	0.00273958	0.00865023	chr11	101095041	101101436	H3K27ac_AMF_siCtrl_Selected;ENSMUSG00000019303:Psmc3ip;H3K4me3_Selected;ENSMUSG00000019303:Psmc3ip	Psmc3ip	0.0866408
chr7	141446856	141448209	5934	5588.24	3.25364	0.00113936	0.00411094	chr7	141437022	141461194	H3K4me3_Selected;ENSMUSG00000019082:Slc25a22;ENSMUSG00000025508:Rplp2;H3K4me3_Selected;ENSMUSG00000025507:Pidd1;H3K4me3_Selected;ENSMUSG00000025509:Pnpla2;H3K4me3_Selected;ENSMUSG00000048200:Cracr2b;ENSMUSG00000019082:Slc25a22;ENSMUSG00000025508:Rplp2;ENSMUSG00000025507:Pidd1;H3K27ac_AMF_siCtrl_Selected;ENSMUSG00000025509:Pnpla2;H3K27ac_AMF_siCtrl_Selected;ENSMUSG00000048200:Cracr2b	Slc25a22	0.0866122
chr4	129512983	129514995	8371	7883.66	3.65852	0.000253678	0.00115073	chr4	129507581	129514795	ENSMUSG00000047945:Marcksl1;H3K27ac_AMF_siCtrl_Selected;H3K27ac_AMF_siCtrl_Selected;ENSMUSG00000047945:Marcksl1;H3K4me3_Selected;H3K4me3_Selected	Marcksl1	0.0865352
chr11	94989294	94993415	13752	12952	3.80292	0.000143002	0.000701176	chr11	94985035	94993215	ENSMUSG00000038976:Ppp1r9b;H3K27ac_AMF_siCtrl_Selected;ENSMUSG00000038976:Ppp1r9b;H3K4me3_Selected	Ppp1r9b	0.0864696
chr10	81356226	81358698	9744	9178.15	3.79597	0.000147069	0.000718518	chr10	81343166	81358498	ENSMUSG00000034872:Gipc3;H3K27ac_AMF_siCtrl_Selected;ENSMUSG00000020232:Hmg20b;ENSMUSG00000034854:Mfsd12;H3K27ac_AMF_siCtrl_Selected;ENSMUSG00000034872:Gipc3;H3K4me3_Selected;ENSMUSG00000020232:Hmg20b;ENSMUSG00000034854:Mfsd12;H3K4me3_Selected	Gipc3	0.0863115
chr1	133660289	133661978	5542	5220.4	3.16482	0.00155179	0.00533425	chr1	133660489	133667380	H3K27ac_AMF_siCtrl_Selected;ENSMUSG00000102049:Zbed6;ENSMUSG00000094410:Gm38394;ENSMUSG00000102976:Zc3h11a;H3K4me3_Selected;ENSMUSG00000102049:Zbed6;ENSMUSG00000094410:Gm38394;ENSMUSG00000102976:Zc3h11a	Zbed6	0.0862459
chr2	164388629	164390206	13952	13143	3.79025	0.000150494	0.000733601	chr2	164388829	164395095	H3K27ac_AMF_siCtrl_Selected;ENSMUSG00000017002:Slpi;H3K4me3_Selected;ENSMUSG00000017002:Slpi	Slpi	0.0861814
chr8	36093999	36096054	6161	5803.98	3.23526	0.00121531	0.0043488	chr8	36088828	36095854	ENSMUSG00000050271:D8Ertd82e;H3K27ac_AMF_siCtrl_Selected;ENSMUSG00000050271:D8Ertd82e;H3K4me3_Selected	D8Ertd82e	0.0861212
chr1	179802484	179804484	19519	18388.1	3.78689	0.000152543	0.000741587	chr1	179797376	179809680	ENSMUSG00000073486:Gm10518;H3K27ac_AMF_siCtrl_Selected;ENSMUSG00000026491:Ahctf1;ENSMUSG00000073486:Gm10518;H3K4me3_Selected;ENSMUSG00000026491:Ahctf1	Gm10518	0.0861049
chr2	18671712	18673222	6450	6076.32	3.3022	0.000959308	0.00355958	chr2	18666384	18677927	ENSMUSG00000051154:Commd3;ENSMUSG00000026739:Bmi1;H3K27ac_AMF_siCtrl_Selected;H3K27ac_AMF_siCtrl_Selected;ENSMUSG00000051154:Commd3;ENSMUSG00000026739:Bmi1;H3K4me3_Selected;H3K4me3_Selected	Commd3	0.086101
chr6	124740035	124742122	8998	8477.85	3.77816	0.000157988	0.000763951	chr6	124738614	124747374	ENSMUSG00000004266:Ptpn6;H3K27ac_AMF_siCtrl_Selected;ENSMUSG00000072772:Grcc10;ENSMUSG00000004266:Ptpn6;H3K4me3_Selected;ENSMUSG00000072772:Grcc10	Ptpn6	0.0859063
chr1	155811729	155813682	9572	9018.99	3.77591	0.000159425	0.000769866	chr1	155811929	155818889	H3K4me3_Selected;ENSMUSG00000033684:Qsox1	Qsox1	0.085855
chr13	55713689	55715981	3213	3027.55	2.33567	0.0195082	0.0445633	chr13	55708650	55715781	ENSMUSG00000021497:Txndc15;H3K27ac_AMF_siCtrl_Selected;ENSMUSG00000021497:Txndc15;H3K4me3_Selected	Txndc15	0.0857701
chr18	35661290	35662772	3791	3572.23	2.58596	0.00971083	0.0250116	chr18	35661490	35668186	H3K27ac_AMF_siCtrl_Selected;ENSMUSG00000024352:Spata24;H3K4me3_Selected;ENSMUSG00000024352:Spata24	Spata24	0.085755
chr11	78031461	78033198	7389	6964.07	3.46378	0.000532637	0.00216285	chr11	78026280	78038931	ENSMUSG00000020834:Dhrs13;H3K27ac_AMF_siCtrl_Selected;ENSMUSG00000061981:Flot2;H3K27ac_AMF_siCtrl_Selected;ENSMUSG00000020834:Dhrs13;H3K4me3_Selected;ENSMUSG00000061981:Flot2;H3K4me3_Selected	Dhrs13	0.0854479
chr13	3807019	3808119	3321	3130.12	2.39562	0.0165922	0.0390366	chr13	3804218	3810318	ENSMUSG00000063130:Calml3;H3K4me3_Selected	Calml3	0.0854002
chr14	45317692	45319344	5595	5273.45	3.13361	0.00172668	0.00584506	chr14	45317892	45330350	H3K27ac_AMF_siCtrl_Selected;ENSMUSG00000021831:Ero1l;ENSMUSG00000021832:Psmc6;H3K27ac_AMF_siCtrl_Selected;H3K4me3_Selected;ENSMUSG00000021831:Ero1l;ENSMUSG00000021832:Psmc6;H3K4me3_Selected	Ero1l	0.0853897
chr10	70244456	70246041	4743	4470.59	2.8424	0.00447754	0.0130057	chr10	70239100	70245841	ENSMUSG00000037762:Slc16a9;H3K27ac_AMF_siCtrl_Selected;ENSMUSG00000037762:Slc16a9;H3K4me3_Selected	Slc16a9	0.0853353
chr17	27203158	27205299	9242	8711.28	3.75241	0.00017514	0.000836076	chr17	27203358	27210438	H3K27ac_AMF_siCtrl_Selected;ENSMUSG00000044857:Lemd2;H3K4me3_Selected;ENSMUSG00000044857:Lemd2	Lemd2	0.0853203
chr16	4878985	4881215	10900	10274.6	3.74932	0.000177314	0.000844968	chr16	4879185	4887145	H3K27ac_AMF_siCtrl_Selected;ENSMUSG00000022517:Mgrn1;ENSMUSG00000039568:Ubald1;H3K27ac_AMF_siCtrl_Selected;H3K4me3_Selected;ENSMUSG00000022517:Mgrn1;ENSMUSG00000039568:Ubald1;H3K4me3_Selected	Mgrn1	0.0852499
chr6	97178200	97180158	9838	9273.64	3.74841	0.000177958	0.000847292	chr6	97178400	97185122	H3K27ac_AMF_siCtrl_Selected;ENSMUSG00000030059:Tmf1;H3K4me3_Selected;ENSMUSG00000030059:Tmf1	Tmf1	0.0852292
chr16	18632662	18634011	7264	6847.36	3.45443	0.000551466	0.00222196	chr16	18622303	18635938	ENSMUSG00000050761:Gp1bb;H3K27ac_AMF_siCtrl_Selected;ENSMUSG00000072214:Sept5;H3K27ac_AMF_siCtrl_Selected;ENSMUSG00000050761:Gp1bb;H3K4me3_Selected;ENSMUSG00000072214:Sept5	Gp1bb	0.0852171
chr9	108289768	108291288	3298	3108.9	2.38972	0.016861	0.0395405	chr9	108284429	108297002	ENSMUSG00000032606:Nicn1;H3K4me3_Selected;ENSMUSG00000032607:Amt;H3K4me3_Selected	Nicn1	0.0851882
chr11	50430119	50431896	4067	3833.95	2.65302	0.00797757	0.0212435	chr11	50430319	50437125	H3K27ac_AMF_siCtrl_Selected;ENSMUSG00000020375:Rufy1;H3K4me3_Selected;ENSMUSG00000020375:Rufy1	Rufy1	0.0851321
chr9	107533508	107535522	6303	5941.92	3.26418	0.00109782	0.00397827	chr9	107527945	107535322	ENSMUSG00000010045:Tmem115;H3K4me3_Selected	Tmem115	0.0851093
chr5	136961223	136963135	8644	8148.92	3.59743	0.000321378	0.00139873	chr5	136960616	136966716	ENSMUSG00000001739:Cldn15;H3K27ac_AMF_siCtrl_Selected;ENSMUSG00000001739:Cldn15;H3K4me3_Selected	Cldn15	0.0850902
chr11	30985625	30987253	4457	4201.79	2.72358	0.00645785	0.0178088	chr11	30985825	30992350	H3K4me3_Selected;ENSMUSG00000020309:Chac2	Chac2	0.08507
chr2	23155271	23157222	12523	11806	3.74081	0.000183429	0.000869904	chr2	23150369	23162024	ENSMUSG00000026775:Yme1l1;H3K27ac_AMF_siCtrl_Selected;ENSMUSG00000026779:Mastl;ENSMUSG00000026775:Yme1l1;H3K4me3_Selected;ENSMUSG00000026779:Mastl	Yme1l1	0.0850562
chr4	126751815	126754501	11761	11088	3.73857	0.000185071	0.000876157	chr4	126747544	126759438	ENSMUSG00000028830:AU040320;H3K27ac_AMF_siCtrl_Selected;ENSMUSG00000028833:Ncdn;ENSMUSG00000028830:AU040320;H3K4me3_Selected;ENSMUSG00000028833:Ncdn	AU040320	0.0850053
chr6	124862735	124864518	4498	4240.69	2.72081	0.00651214	0.0179129	chr6	124856481	124869983	H3K27ac_AMF_siCtrl_Selected;ENSMUSG00000023191:P3h3;H3K27ac_AMF_siCtrl_Selected;ENSMUSG00000038390:Gpr162;H3K4me3_Selected;ENSMUSG00000023191:P3h3;H3K4me3_Selected;ENSMUSG00000038390:Gpr162	P3h3	0.0849839
chr3	28262530	28266137	10200	9616.72	3.73627	0.000186769	0.000883812	chr3	28257214	28265937	ENSMUSG00000027692:Tnik;H3K27ac_AMF_siCtrl_Selected;ENSMUSG00000027692:Tnik;H3K4me3_Selected	Tnik	0.084953
chr14	55852565	55855423	9262	8732.5	3.73521	0.000187559	0.000886777	chr14	55848036	55855223	ENSMUSG00000075592:Nynrin;H3K27ac_AMF_siCtrl_Selected;ENSMUSG00000075592:Nynrin;H3K4me3_Selected	Nynrin	0.0849288
chr17	5940548	5942242	3316	3126.58	2.38053	0.0172878	0.0403219	chr17	5935280	5942042	ENSMUSG00000023805:Synj2;H3K27ac_AMF_siCtrl_Selected;ENSMUSG00000023805:Synj2;H3K4me3_Selected	Synj2	0.0848576
chr5	3927550	3929357	3342	3151.34	2.37743	0.0174337	0.0405763	chr5	3922054	3929157	ENSMUSG00000040407:Akap9;H3K27ac_AMF_siCtrl_Selected;ENSMUSG00000040407:Akap9;H3K4me3_Selected	Akap9	0.0847463
chr4	124861589	124863014	3612	3405.99	2.46898	0.0135497	0.032999	chr4	124861789	124868171	H3K4me3_Selected;ENSMUSG00000042763:Maneal	Maneal	0.0847221
chr3	89962283	89964988	7914	7462.77	3.43329	0.000596295	0.00237444	chr3	89962483	89969508	H3K27ac_AMF_siCtrl_Selected;ENSMUSG00000060671:Atp8b2;H3K4me3_Selected;ENSMUSG00000060671:Atp8b2	Atp8b2	0.0846959
chr2	24960758	24963448	3398	3204.39	2.37433	0.0175808	0.0408749	chr2	24956400	24963248	ENSMUSG00000026975:Dph7;H3K27ac_AMF_siCtrl_Selected;ENSMUSG00000026975:Dph7;H3K4me3_Selected	Dph7	0.0846348
chr17	25843815	25845012	3724	3512.1	2.4631	0.0137742	0.033489	chr17	25832440	25850851	H3K27ac_AMF_siCtrl_Selected;ENSMUSG00000039615:Stub1;ENSMUSG00000025735:Rhbdl1;ENSMUSG00000093593:Gm20683;H3K27ac_AMF_siCtrl_Selected;ENSMUSG00000025733:Rhot2;H3K4me3_Selected;ENSMUSG00000039615:Stub1;ENSMUSG00000025735:Rhbdl1;ENSMUSG00000093593:Gm20683;H3K4me3_Selected;ENSMUSG00000025733:Rhot2	Stub1	0.0845193
chr1	136129081	136132466	24361	22975.4	3.71556	0.000202752	0.000946235	chr1	136125389	136132266	ENSMUSG00000041642:Kif21b;H3K27ac_AMF_siCtrl_Selected;ENSMUSG00000041642:Kif21b;H3K4me3_Selected	Kif21b	0.0844817
chr7	135537034	135538889	8269	7798.77	3.57104	0.000355562	0.00153093	chr7	135528554	135538689	ENSMUSG00000050866:Clrn3;ENSMUSG00000041836:Ptpre;H3K27ac_AMF_siCtrl_Selected;ENSMUSG00000050866:Clrn3;ENSMUSG00000041836:Ptpre;H3K4me3_Selected	Clrn3	0.0844661
chr3	103789728	103791964	7260	6847.36	3.42221	0.000621152	0.00245608	chr3	103789928	103797563	H3K27ac_AMF_siCtrl_Selected;ENSMUSG00000008730:Hipk1;H3K4me3_Selected;ENSMUSG00000008730:Hipk1	Hipk1	0.0844225
chr8	107587316	107588886	3270	3084.14	2.29918	0.0214947	0.048448	chr8	107587516	107594482	H3K27ac_AMF_siCtrl_Selected;ENSMUSG00000039067:Psmd7;H3K4me3_Selected;ENSMUSG00000039067:Psmd7	Psmd7	0.0844225
chr10	81017987	81019081	4140	3904.69	2.63087	0.00851677	0.0224206	chr10	81014625	81020945	H3K4me3_Selected;ENSMUSG00000048240:Gng7;ENSMUSG00000048240:Gng7;H3K27ac_AMF_siCtrl_Selected;H3K27ac_AMF_siCtrl_Selected	Gng7	0.0844225
chr1	132416915	132418727	16672	15724.9	3.71106	0.000206394	0.000960539	chr1	132411555	132418527	ENSMUSG00000042046:Dstyk;H3K27ac_AMF_siCtrl_Selected;ENSMUSG00000042046:Dstyk;H3K4me3_Selected	Dstyk	0.0843792
chr2	35255538	35257395	5141	4849.03	3.01081	0.00260553	0.00831253	chr2	35250380	35257195	ENSMUSG00000026879:Gsn;H3K27ac_AMF_siCtrl_Selected;ENSMUSG00000026879:Gsn;H3K4me3_Selected	Gsn	0.0843523
chr6	35538753	35540331	3401	3207.93	2.36547	0.018007	0.0417762	chr6	35538953	35545888	H3K4me3_Selected;ENSMUSG00000029840:Mtpn	Mtpn	0.0843164
chr14	75753674	75755152	3307	3119.51	2.36236	0.0181591	0.0420594	chr14	75753874	75760493	H3K27ac_AMF_siCtrl_Selected;ENSMUSG00000034893:Cog3;H3K4me3_Selected;ENSMUSG00000034893:Cog3	Cog3	0.0842044
chr14	59624923	59626465	3277	3091.21	2.29322	0.0218354	0.0490628	chr14	59619281	59626265	ENSMUSG00000044461:Shisa2;H3K4me3_Selected	Shisa2	0.0842024
chr2	104409644	104411088	3127	2949.74	2.29293	0.0218518	0.0490896	chr2	104409844	104416334	H3K4me3_Selected;ENSMUSG00000068373:D430041D05Rik	D430041D05Rik	0.0841918
chr18	53244760	53246667	7270	6857.97	3.41215	0.000644528	0.00253464	chr18	53239662	53246467	ENSMUSG00000024535:Snx24;H3K27ac_AMF_siCtrl_Selected;ENSMUSG00000024535:Snx24;H3K4me3_Selected	Snx24	0.0841744
chr17	42875350	42877129	4083	3851.64	2.62259	0.00872632	0.0228944	chr17	42875550	42882424	H3K27ac_AMF_siCtrl_Selected;ENSMUSG00000061665:Cd2ap;H3K4me3_Selected;ENSMUSG00000061665:Cd2ap	Cd2ap	0.0841575
chr5	143313940	143315946	7956	7505.21	3.5577	0.000374114	0.00159876	chr5	143314140	143321360	H3K27ac_AMF_siCtrl_Selected;ENSMUSG00000039244:E130309D02Rik;H3K4me3_Selected;ENSMUSG00000039244:E130309D02Rik	E130309D02Rik	0.0841505
chr1	63445093	63446985	4874	4597.91	2.90908	0.00362496	0.0109082	chr1	63439891	63446785	ENSMUSG00000025964:Adam23;H3K4me3_Selected	Adam23	0.0841265
chr4	155811629	155813519	6261	5906.55	3.2246	0.00126149	0.00448155	chr4	155806489	155813319	ENSMUSG00000029068:Ccnl2;H3K27ac_AMF_siCtrl_Selected;ENSMUSG00000029068:Ccnl2;H3K4me3_Selected	Ccnl2	0.0840769
chr2	102658016	102659938	5117	4827.81	2.99581	0.00273718	0.00865018	chr2	102652659	102659738	ENSMUSG00000005089:Slc1a2;H3K4me3_Selected	Slc1a2	0.0839291
chr5	135994424	135995894	5128	4838.42	2.99335	0.00275929	0.0086922	chr5	135988800	135995694	ENSMUSG00000004947:Dtx2;H3K27ac_AMF_siCtrl_Selected;ENSMUSG00000004947:Dtx2;H3K4me3_Selected	Dtx2	0.0838599
chr4	147939777	147941924	6721	6341.59	3.29074	0.000999241	0.00368631	chr4	147934895	147942767	ENSMUSG00000044496:2510039O18Rik;ENSMUSG00000019055:Plod1;H3K27ac_AMF_siCtrl_Selected;ENSMUSG00000044496:2510039O18Rik;H3K4me3_Selected;ENSMUSG00000019055:Plod1;H3K4me3_Selected	2510039O18Rik	0.0838323
chr11	120045449	120047433	5139	4849.03	2.99091	0.00278147	0.00875191	chr11	120045649	120053167	H3K27ac_AMF_siCtrl_Selected;ENSMUSG00000025375:Aatk;H3K27ac_AMF_siCtrl_Selected;H3K4me3_Selected;ENSMUSG00000025375:Aatk	Aatk	0.0837909
chr14	76109963	76111631	3647	3441.36	2.4402	0.0146791	0.0352468	chr14	76104891	76116815	ENSMUSG00000022009:Nufip1;H3K4me3_Selected;ENSMUSG00000022008:Gpalpp1	Nufip1	0.0837304
chr19	5272015	5273943	6514	6147.06	3.20814	0.00133597	0.00470453	chr19	5272215	5279119	H3K27ac_AMF_siCtrl_Selected;ENSMUSG00000024855:Pacs1;H3K4me3_Selected;ENSMUSG00000024855:Pacs1	Pacs1	0.0836475
chr8	47412600	47414601	4385	4138.12	2.67637	0.00744245	0.0200549	chr8	47407129	47414401	ENSMUSG00000060559:Gm10083;H3K27ac_AMF_siCtrl_Selected;ENSMUSG00000060559:Gm10083;H3K4me3_Selected	Gm10083	0.0836002
chr4	154855202	154856867	5573	5259.31	3.0677	0.00215716	0.00706419	chr4	154850200	154856667	ENSMUSG00000046637:Ttc34;H3K27ac_AMF_siCtrl_Selected;ENSMUSG00000046637:Ttc34;H3K4me3_Selected	Ttc34	0.0835814
chr15	79669028	79671559	4452	4201.79	2.67157	0.00754983	0.0202787	chr15	79653227	79671359	ENSMUSG00000022428:Cby1;H3K27ac_AMF_siCtrl_Selected;ENSMUSG00000042564:Fam227a;ENSMUSG00000022427:Tomm22;H3K27ac_AMF_siCtrl_Selected;ENSMUSG00000022428:Cby1;H3K4me3_Selected;ENSMUSG00000042564:Fam227a;ENSMUSG00000022427:Tomm22;H3K4me3_Selected	Cby1	0.0834506
chr7	131553475	131555203	3781	3568.69	2.51425	0.0119287	0.0296196	chr7	131553675	131561002	H3K27ac_AMF_siCtrl_Selected;ENSMUSG00000066979:Bub3;H3K27ac_AMF_siCtrl_Selected;ENSMUSG00000066979:Bub3;H3K4me3_Selected	Bub3	0.0833735
chr10	78350642	78353079	5145	4856.11	2.97604	0.00292001	0.00911116	chr10	78350842	78358489	H3K27ac_AMF_siCtrl_Selected;ENSMUSG00000001211:Agpat3;H3K4me3_Selected;ENSMUSG00000001211:Agpat3	Agpat3	0.0833713
chr5	3801881	3804145	7071	6674.05	3.27188	0.00106834	0.00388702	chr5	3797184	3808925	ENSMUSG00000000600:Krit1;H3K27ac_AMF_siCtrl_Selected;ENSMUSG00000040351:Ankib1;ENSMUSG00000000600:Krit1;H3K4me3_Selected;ENSMUSG00000040351:Ankib1	Krit1	0.0833517
chrX	60891670	60893812	4725	4459.98	2.77409	0.00553571	0.0155706	chrX	60891870	60899430	H3K27ac_AMF_siCtrl_Selected;ENSMUSG00000045179:Sox3;H3K4me3_Selected;ENSMUSG00000045179:Sox3	Sox3	0.0832779
chr16	92300543	92302581	4399	4152.27	2.66593	0.00767764	0.0205558	chr16	92295286	92302381	ENSMUSG00000051989:Smim11;H3K27ac_AMF_siCtrl_Selected;ENSMUSG00000051989:Smim11;H3K4me3_Selected	Smim11	0.0832751
chr6	24526757	24528490	4249	4010.8	2.66463	0.0077074	0.0206157	chr6	24522144	24534013	ENSMUSG00000029685:Asb15;H3K4me3_Selected;ENSMUSG00000023089:Ndufa5	Asb15	0.0832346
chr3	89714169	89715995	3923	3703.09	2.50986	0.012078	0.0298946	chr3	89709022	89715795	ENSMUSG00000027951:Adar;H3K4me3_Selected	Adar	0.0832278
chr1	171344252	171346696	4826	4555.47	2.87815	0.00400012	0.0118248	chr1	171339670	171351646	ENSMUSG00000006412:Pfdn2;H3K27ac_AMF_siCtrl_Selected;ENSMUSG00000013997:Nit1;ENSMUSG00000006412:Pfdn2;H3K4me3_Selected;ENSMUSG00000013997:Nit1	Pfdn2	0.0832272
chr7	47049968	47052909	6909	6521.97	3.26476	0.00109558	0.00397147	chr7	47044640	47052709	ENSMUSG00000010307:Tmem86a;H3K27ac_AMF_siCtrl_Selected;ENSMUSG00000010307:Tmem86a;H3K4me3_Selected	Tmem86a	0.0831701
chr5	147188016	147189551	4331	4088.61	2.66	0.00781399	0.020854	chr5	147182696	147189351	ENSMUSG00000053129:Gsx1;H3K4me3_Selected	Gsx1	0.0830906
chr6	97806058	97807930	5421	5117.83	2.96379	0.00303872	0.00940312	chr6	97801052	97807730	ENSMUSG00000035158:Mitf;H3K4me3_Selected	Mitf	0.083026
chr15	27465304	27468125	13603	12842.3	3.65124	0.000260977	0.00117793	chr15	27460677	27467925	ENSMUSG00000022265:Ank;H3K27ac_AMF_siCtrl_Selected;ENSMUSG00000022265:Ank;H3K4me3_Selected	Ank	0.0830179
chr1	136344284	136346723	12464	11767.1	3.65068	0.000261543	0.00117901	chr1	136344484	136352104	H3K27ac_AMF_siCtrl_Selected;ENSMUSG00000041570:Camsap2;H3K27ac_AMF_siCtrl_Selected;H3K4me3_Selected;ENSMUSG00000041570:Camsap2	Camsap2	0.0830052
chr4	116993543	116996220	6848	6465.38	3.25606	0.0011297	0.00408014	chr4	116989317	117000413	ENSMUSG00000046861:Hectd3;H3K4me3_Selected;ENSMUSG00000028684:Urod	Hectd3	0.0829485
chr17	48436661	48438362	5357	5057.71	2.96082	0.00306823	0.00948361	chr17	48432628	48438728	ENSMUSG00000040694:Apobec2;H3K27ac_AMF_siCtrl_Selected	Apobec2	0.082942
chr17	5490933	5493757	19743	18642.8	3.63835	0.000274393	0.00122594	chr17	5486600	5493557	ENSMUSG00000034265:Zdhhc14;H3K27ac_AMF_siCtrl_Selected;ENSMUSG00000034265:Zdhhc14;H3K4me3_Selected	Zdhhc14	0.0827245
chr19	24030219	24031769	4206	3971.89	2.57469	0.0100331	0.0256859	chr19	24030419	24037019	H3K4me3_Selected;ENSMUSG00000071604:Fam189a2	Fam189a2	0.0826228
chr1	191717198	191718973	9116	8608.71	3.63304	0.000280106	0.00124765	chr1	191711834	191718773	ENSMUSG00000026623:Lpgat1;H3K27ac_AMF_siCtrl_Selected;ENSMUSG00000026623:Lpgat1;H3K4me3_Selected	Lpgat1	0.0826036
chr2	104711182	104712974	5337	5040.02	2.94866	0.00319157	0.00978951	chr2	104711382	104722379	H3K27ac_AMF_siCtrl_Selected;ENSMUSG00000027175:Tcp11l1;ENSMUSG00000074997:Pin1rt1;H3K4me3_Selected;ENSMUSG00000027175:Tcp11l1;ENSMUSG00000074997:Pin1rt1	Tcp11l1	0.082599
chr19	50676460	50679393	12584	11883.8	3.63241	0.00028079	0.00124967	chr19	50676660	50684646	H3K27ac_AMF_siCtrl_Selected;ENSMUSG00000043531:Sorcs1;H3K4me3_Selected;ENSMUSG00000043531:Sorcs1	Sorcs1	0.0825893
chr11	98192410	98193908	5655	5340.65	3.02865	0.00245645	0.00791994	chr11	98192610	98204417	H3K27ac_AMF_siCtrl_Selected;ENSMUSG00000018160:Med1;ENSMUSG00000003119:Cdk12;H3K27ac_AMF_siCtrl_Selected;H3K4me3_Selected;ENSMUSG00000018160:Med1;ENSMUSG00000003119:Cdk12;H3K4me3_Selected	Med1	0.0825103
chr15	79510960	79512303	3494	3299.89	2.31391	0.0206729	0.0468684	chr15	79504282	79517266	H3K4me3_Selected;ENSMUSG00000044216:Kcnj4;ENSMUSG00000010830:Kdelr3;H3K4me3_Selected;H3K4me3_Selected	Kcnj4	0.0824625
chr4	117119986	117121625	6089	5750.93	3.09637	0.00195908	0.00650786	chr4	117120186	117131725	H3K27ac_AMF_siCtrl_Selected;ENSMUSG00000047671:Tctex1d4;H3K27ac_AMF_siCtrl_Selected;ENSMUSG00000073771:Btbd19;H3K4me3_Selected;ENSMUSG00000047671:Tctex1d4;ENSMUSG00000073771:Btbd19	Tctex1d4	0.0824099
chr2	31571833	31573621	6418	6062.17	3.15604	0.00159927	0.00546664	chr2	31566651	31573421	ENSMUSG00000026843:Fubp3;H3K27ac_AMF_siCtrl_Selected;ENSMUSG00000026843:Fubp3;H3K4me3_Selected	Fubp3	0.0822885
chr11	48870619	48872961	9428	8905.81	3.61553	0.000299729	0.0013198	chr11	48870819	48877683	H3K27ac_AMF_siCtrl_Selected;ENSMUSG00000046879:Irgm1;H3K4me3_Selected;ENSMUSG00000046879:Irgm1	Irgm1	0.0822053
chr1	134331692	134333749	7361	6953.46	3.33089	0.000865682	0.00325787	chr1	134331892	134338928	H3K27ac_AMF_siCtrl_Selected;ENSMUSG00000026458:Ppfia4;H3K4me3_Selected;ENSMUSG00000026458:Ppfia4	Ppfia4	0.0821703
chr4	137992696	137994729	4916	4643.89	2.84111	0.00449574	0.0130446	chr4	137987022	137994529	ENSMUSG00000028760:Eif4g3;H3K27ac_AMF_siCtrl_Selected;ENSMUSG00000028760:Eif4g3;H3K4me3_Selected	Eif4g3	0.0821499
chr5	109922994	109924942	5410	5110.76	2.93065	0.00338252	0.0102822	chr5	109917400	109924742	ENSMUSG00000090015:Gm15446;H3K27ac_AMF_siCtrl_Selected;ENSMUSG00000090015:Gm15446;H3K4me3_Selected	Gm15446	0.082091
chr7	19307658	19310794	8521	8049.89	3.46907	0.000522255	0.00212867	chr7	19307858	19316045	H3K27ac_AMF_siCtrl_Selected;ENSMUSG00000003545:Fosb;H3K4me3_Selected;ENSMUSG00000003545:Fosb	Fosb	0.0820541
chr4	132731571	132733203	4399	4155.81	2.62647	0.00862752	0.0226791	chr4	132731771	132738546	H3K27ac_AMF_siCtrl_Selected;ENSMUSG00000037752:Xkr8;H3K4me3_Selected;ENSMUSG00000037752:Xkr8	Xkr8	0.0820467
chr8	70315178	70317916	14791	13974.1	3.60483	0.000312359	0.00136442	chr8	70309775	70317716	ENSMUSG00000087408:Cers1;H3K27ac_AMF_siCtrl_Selected;ENSMUSG00000087408:Cers1;H3K4me3_Selected	Cers1	0.0819617
chr17	56282177	56283862	5177	4891.47	2.922	0.00347786	0.0105307	chr17	56275993	56283662	H3K27ac_AMF_siCtrl_Selected;ENSMUSG00000047123:Ticam1;H3K27ac_AMF_siCtrl_Selected;H3K4me3_Selected;ENSMUSG00000047123:Ticam1;H3K4me3_Selected	Ticam1	0.081847
chr18	75818878	75821059	11095	10483.2	3.59879	0.000319707	0.00139259	chr18	75814178	75820859	ENSMUSG00000044646:Zbtb7c;H3K27ac_AMF_siCtrl_Selected;ENSMUSG00000044646:Zbtb7c;H3K4me3_Selected	Zbtb7c	0.0818242
chr7	67371886	67374598	8613	8138.31	3.45777	0.000544662	0.00220097	chr7	67372086	67378858	H3K27ac_AMF_siCtrl_Selected;ENSMUSG00000030557:Mef2a;H3K4me3_Selected;ENSMUSG00000030557:Mef2a	Mef2a	0.0817867
chr17	6781928	6783765	4922	4650.97	2.82611	0.00471174	0.0135625	chr17	6782128	6788784	H3K27ac_AMF_siCtrl_Selected;ENSMUSG00000052397:Ezr;H3K4me3_Selected;ENSMUSG00000052397:Ezr	Ezr	0.0817137
chr2	27514192	27516229	7295	6893.34	3.31206	0.000926129	0.00345538	chr2	27507562	27516029	ENSMUSG00000026918:Brd3;ENSMUSG00000026917:Wdr5;H3K27ac_AMF_siCtrl_Selected;ENSMUSG00000026918:Brd3;ENSMUSG00000026917:Wdr5;H3K4me3_Selected	Brd3	0.0817058
chr4	107367355	107368732	4323	4085.07	2.61443	0.00893762	0.023361	chr4	107361784	107368532	ENSMUSG00000028614:Ndc1;H3K27ac_AMF_siCtrl_Selected;ENSMUSG00000028614:Ndc1;H3K4me3_Selected	Ndc1	0.0816719
chr12	86678308	86681333	6112	5775.69	3.06799	0.00215506	0.00705944	chr12	86672700	86681133	ENSMUSG00000021256:Vash1;H3K27ac_AMF_siCtrl_Selected;ENSMUSG00000021256:Vash1;H3K4me3_Selected	Vash1	0.0816516
chr11	90637292	90639085	7736	7310.68	3.30701	0.000942978	0.00350498	chr11	90632173	90644084	ENSMUSG00000020544:Cox11;H3K27ac_AMF_siCtrl_Selected;ENSMUSG00000020546:Stxbp4;ENSMUSG00000020544:Cox11;H3K4me3_Selected;ENSMUSG00000020546:Stxbp4	Cox11	0.0815813
chr7	78846155	78847681	3529	3335.26	2.37435	0.0175798	0.0408749	chr7	78846355	78853263	H3K27ac_AMF_siCtrl_Selected;ENSMUSG00000030610:Det1;H3K4me3_Selected;ENSMUSG00000030610:Det1	Det1	0.0814616
chr11	60104541	60107317	11508	10879.4	3.5644	0.000364695	0.00156281	chr11	60099013	60107117	ENSMUSG00000062115:Rai1;H3K27ac_AMF_siCtrl_Selected;ENSMUSG00000062115:Rai1;H3K4me3_Selected	Rai1	0.0810416
chr4	129701313	129703198	3857	3646.5	2.44177	0.0146154	0.0351483	chr4	129695898	129702998	H3K27ac_AMF_siCtrl_Selected;ENSMUSG00000053730:Tmem39b;H3K27ac_AMF_siCtrl_Selected;H3K4me3_Selected;ENSMUSG00000053730:Tmem39b;H3K4me3_Selected	Tmem39b	0.0809667
chr16	62852810	62855205	5660	5351.27	2.97075	0.00297069	0.00923213	chr16	62846455	62855005	H3K4me3_Selected;ENSMUSG00000022911:Arl13b;ENSMUSG00000022912:Pros1;H3K4me3_Selected;ENSMUSG00000022911:Arl13b;ENSMUSG00000022912:Pros1;H3K27ac_AMF_siCtrl_Selected	Arl13b	0.0809219
chr14	55680961	55682607	4036	3816.27	2.51664	0.011848	0.0294666	chr14	55681161	55687817	H3K4me3_Selected;ENSMUSG00000007589:Tinf2	Tinf2	0.0807632
chr4	136205735	136207545	4974	4704.02	2.78479	0.00535629	0.0151287	chr4	136200365	136207345	ENSMUSG00000036995:Asap3;H3K4me3_Selected	Asap3	0.0805121
chr7	24883625	24885375	11612	10981.9	3.53986	0.000400342	0.00169813	chr7	24878371	24885175	ENSMUSG00000040952:Rps19;H3K27ac_AMF_siCtrl_Selected;ENSMUSG00000040952:Rps19;H3K4me3_Selected	Rps19	0.0804832
chr8	12755168	12758250	5890	5570.55	3.02293	0.00250342	0.00804268	chr8	12751014	12758050	ENSMUSG00000031441:Atp11a;H3K4me3_Selected	Atp11a	0.0804477
chr7	30649462	30650901	4020	3802.12	2.50501	0.0122448	0.0302314	chr7	30649662	30656317	H3K4me3_Selected;ENSMUSG00000036733:Rbm42	Rbm42	0.0803907
chr1	135429560	135431256	6944	6567.94	3.15312	0.00161538	0.00551303	chr1	135429760	135436499	H3K27ac_AMF_siCtrl_Selected;ENSMUSG00000041879:Ipo9;H3K27ac_AMF_siCtrl_Selected;H3K4me3_Selected;ENSMUSG00000041879:Ipo9	Ipo9	0.080325
chrX	7898437	7900141	4562	4314.97	2.67577	0.00745567	0.0200855	chrX	7893357	7921294	ENSMUSG00000031158:Timm17b;H3K4me3_Selected;ENSMUSG00000031157:Pqbp1;ENSMUSG00000073290:Gm10490;ENSMUSG00000073291:Gm10491;ENSMUSG00000039278:Pcsk1n;H3K4me3_Selected	Timm17b	0.0803172
chr1	85927613	85929734	4416	4177.03	2.56918	0.0101939	0.0260443	chr1	85921321	85929534	H3K27ac_AMF_siCtrl_Selected;ENSMUSG00000026224:4933407L21Rik;H3K27ac_AMF_siCtrl_Selected;H3K4me3_Selected;ENSMUSG00000026224:4933407L21Rik;H3K4me3_Selected	4933407L21Rik	0.0802631
chr19	5387740	5389385	5777	5464.44	2.9461	0.0032181	0.00986254	chr19	5387940	5400401	H3K27ac_AMF_siCtrl_Selected;ENSMUSG00000039148:Sart1;ENSMUSG00000039330:Tsga10ip;H3K4me3_Selected;ENSMUSG00000039148:Sart1;ENSMUSG00000039330:Tsga10ip	Sart1	0.0802455
chr15	76342691	76344689	7669	7254.09	3.25274	0.00114297	0.00411987	chr15	76337523	76344489	ENSMUSG00000022551:Cyc1;H3K27ac_AMF_siCtrl_Selected;ENSMUSG00000022551:Cyc1;H3K4me3_Selected	Cyc1	0.0802428
chr4	150913636	150915578	4670	4417.54	2.67125	0.0075569	0.0202877	chr4	150908562	150920437	ENSMUSG00000028965:Tnfrsf9;H3K27ac_AMF_siCtrl_Selected;H3K27ac_AMF_siCtrl_Selected;ENSMUSG00000028964:Park7;ENSMUSG00000028965:Tnfrsf9;H3K4me3_Selected;H3K4me3_Selected;ENSMUSG00000028964:Park7	Tnfrsf9	0.0801809
chr15	76606724	76608081	4741	4484.74	2.67084	0.00756619	0.0203034	chr15	76606924	76613591	H3K27ac_AMF_siCtrl_Selected;ENSMUSG00000034022:Cpsf1;H3K4me3_Selected;ENSMUSG00000034022:Cpsf1	Cpsf1	0.0801685
chr4	40702459	40703926	3623	3427.22	2.33623	0.0194794	0.0445097	chr4	40702659	40709194	H3K27ac_AMF_siCtrl_Selected;ENSMUSG00000028411:Aptx;H3K4me3_Selected;ENSMUSG00000028411:Aptx	Aptx	0.0801481
chr5	134098671	134100698	4883	4619.14	2.77215	0.00556867	0.0156431	chr5	134093711	134100498	ENSMUSG00000015944:Gatsl2;H3K4me3_Selected	Gatsl2	0.0801447
chr11	71003355	71005011	7840	7416.79	3.24527	0.00117338	0.00422384	chr11	71003555	71010437	H3K27ac_AMF_siCtrl_Selected;ENSMUSG00000040620:Dhx33;H3K4me3_Selected;ENSMUSG00000040620:Dhx33	Dhx33	0.0800587
chr19	47067270	47069193	9081	8591.03	3.51953	0.000432313	0.00181528	chr19	47061748	47068993	ENSMUSG00000025049:Taf5;H3K27ac_AMF_siCtrl_Selected;ENSMUSG00000025049:Taf5;H3K4me3_Selected	Taf5	0.0800206
chr1	52726060	52728828	8707	8237.34	3.38211	0.000719316	0.00277937	chr1	52726260	52733462	H3K27ac_AMF_siCtrl_Selected;ENSMUSG00000041439:Mfsd6;H3K4me3_Selected;ENSMUSG00000041439:Mfsd6	Mfsd6	0.079997
chr11	100574601	100576433	5275	4990.51	2.856	0.00429014	0.0125217	chr11	100568904	100576233	ENSMUSG00000006782:Cnp;H3K27ac_AMF_siCtrl_Selected;ENSMUSG00000006782:Cnp;H3K4me3_Selected;H3K4me3_Selected	Cnp	0.079985
chr8	27041917	27043848	4931	4665.12	2.76606	0.0056738	0.0158954	chr8	27036555	27043648	ENSMUSG00000031485:Prosc;H3K27ac_AMF_siCtrl_Selected;ENSMUSG00000031485:Prosc;H3K4me3_Selected	Prosc	0.0799676
chr16	3908181	3909763	5159	4880.86	2.85494	0.00430449	0.0125569	chr16	3902801	3914689	ENSMUSG00000014232:Cluap1;H3K4me3_Selected;ENSMUSG00000005983:1700037C18Rik	Cluap1	0.079955
chr3	32736029	32737851	7174	6787.23	3.13859	0.00169761	0.00575943	chr3	32730990	32743605	ENSMUSG00000027673:Ndufb5;H3K27ac_AMF_siCtrl_Selected;ENSMUSG00000037531:Mrpl47;ENSMUSG00000027673:Ndufb5;H3K4me3_Selected;ENSMUSG00000037531:Mrpl47	Ndufb5	0.0799549
chr7	132851652	132853255	3884	3674.8	2.40903	0.015995	0.037845	chr7	132851852	132859826	H3K27ac_AMF_siCtrl_Selected;ENSMUSG00000030960:Mettl10;ENSMUSG00000030965:Fam175b;H3K4me3_Selected;ENSMUSG00000030960:Mettl10;ENSMUSG00000030965:Fam175b;H3K4me3_Selected	Mettl10	0.0798794
chr6	7843165	7845569	12941	12244.6	3.50998	0.000448133	0.00187012	chr6	7838842	7845369	ENSMUSG00000042460:C1galt1;H3K27ac_AMF_siCtrl_Selected;ENSMUSG00000042460:C1galt1;H3K4me3_Selected	C1galt1	0.0798033
chr6	120492811	120494519	6387	6044.49	3.04982	0.00228976	0.00745115	chr6	120493011	120499807	H3K4me3_Selected;ENSMUSG00000094626:Cecr6	Cecr6	0.0795179
chr6	13606939	13608615	6002	5680.19	2.98758	0.00281193	0.00882053	chr6	13607139	13614100	H3K27ac_AMF_siCtrl_Selected;ENSMUSG00000029569:Tmem168;H3K4me3_Selected;ENSMUSG00000029569:Tmem168	Tmem168	0.0795033
chr3	130729182	130731144	7549	7144.45	3.22109	0.00127705	0.00452443	chr3	130729382	130736398	H3K27ac_AMF_siCtrl_Selected;ENSMUSG00000062006:Rpl34;H3K4me3_Selected;ENSMUSG00000062006:Rpl34	Rpl34	0.0794621
chr12	85598383	85601074	10333	9779.41	3.494	0.000475835	0.00197056	chr12	85593105	85600874	ENSMUSG00000034271:Jdp2;H3K27ac_AMF_siCtrl_Selected;ENSMUSG00000034271:Jdp2;H3K4me3_Selected	Jdp2	0.0794397
chr10	62919894	62922403	7836	7416.79	3.21542	0.00130253	0.00460023	chr10	62914633	62922203	ENSMUSG00000071253:Slc25a16;H3K27ac_AMF_siCtrl_Selected;ENSMUSG00000071253:Slc25a16;H3K4me3_Selected	Slc25a16	0.0793224
chr10	67547593	67550042	13153	12449.7	3.48683	0.000488781	0.00201265	chr10	67547793	67554955	H3K27ac_AMF_siCtrl_Selected;ENSMUSG00000057134:Ado;H3K4me3_Selected;ENSMUSG00000057134:Ado	Ado	0.0792764
chr2	167188689	167191471	3815	3611.13	2.38954	0.0168696	0.0395521	chr2	167188889	167196155	H3K4me3_Selected;ENSMUSG00000050556:Kcnb1	Kcnb1	0.0792321
chr17	46673441	46675146	3871	3664.18	2.389	0.0168944	0.0396005	chr17	46673641	46686930	H3K27ac_AMF_siCtrl_Selected;ENSMUSG00000023971:Rrp36;ENSMUSG00000002768:Mea1;H3K27ac_AMF_siCtrl_Selected;ENSMUSG00000063576:Klhdc3;H3K4me3_Selected;ENSMUSG00000023971:Rrp36;ENSMUSG00000002768:Mea1;H3K4me3_Selected;ENSMUSG00000063576:Klhdc3	Rrp36	0.0792142
chr10	127310890	127312838	9782	9259.49	3.48331	0.00049526	0.00203315	chr10	127311090	127323827	H3K27ac_AMF_siCtrl_Selected;ENSMUSG00000040354:Mars;ENSMUSG00000040345:Arhgap9;H3K4me3_Selected;ENSMUSG00000040354:Mars;ENSMUSG00000040345:Arhgap9	Mars	0.0791962
chr16	13671284	13673100	5784	5475.06	2.90777	0.0036402	0.0109428	chr16	13665858	13674170	ENSMUSG00000022684:Bfar;ENSMUSG00000079737:3110001I22Rik;ENSMUSG00000022685:Parn;H3K27ac_AMF_siCtrl_Selected;ENSMUSG00000022684:Bfar;ENSMUSG00000079737:3110001I22Rik;H3K4me3_Selected;ENSMUSG00000022685:Parn;H3K4me3_Selected	Bfar	0.0791939
chr2	27027011	27028657	8130	7696.2	3.34456	0.000824143	0.0031265	chr2	27027211	27033998	H3K4me3_Selected;ENSMUSG00000036067:Slc2a6	Slc2a6	0.0791087
chr2	39225421	39227051	5223	4944.53	2.82273	0.00476174	0.0136685	chr2	39225621	39232451	H3K27ac_AMF_siCtrl_Selected;ENSMUSG00000026753:Ppp6c;H3K4me3_Selected;ENSMUSG00000026753:Ppp6c	Ppp6c	0.0790462
chr6	34909887	34911468	7315	6925.17	3.20271	0.00136139	0.00477081	chr6	34910087	34920263	H3K27ac_AMF_siCtrl_Selected;ENSMUSG00000058486:Wdr91;ENSMUSG00000029848:Stra8;H3K4me3_Selected;ENSMUSG00000058486:Wdr91;ENSMUSG00000029848:Stra8	Wdr91	0.079009
chr3	158031046	158032262	3579	3388.31	2.30264	0.0212991	0.0480444	chr3	158030662	158042639	ENSMUSG00000063052:Lrrc40;H3K27ac_AMF_siCtrl_Selected;ENSMUSG00000055436:Srsf11;ENSMUSG00000063052:Lrrc40;H3K4me3_Selected;H3K4me3_Selected;ENSMUSG00000055436:Srsf11	Lrrc40	0.0789908
chr19	37206537	37208908	8110	7678.52	3.33464	0.000854104	0.00322325	chr19	37201543	37214601	ENSMUSG00000023307:March5;H3K27ac_AMF_siCtrl_Selected;ENSMUSG00000039652:Cpeb3;ENSMUSG00000023307:March5;H3K4me3_Selected;ENSMUSG00000039652:Cpeb3	March5	0.0788741
chr6	59208362	59209953	6496	6150.6	3.02328	0.0025005	0.00803567	chr6	59202870	59209753	ENSMUSG00000049232:Tigd2;H3K27ac_AMF_siCtrl_Selected;ENSMUSG00000049232:Tigd2;H3K4me3_Selected	Tigd2	0.0788256
chr1	184731250	184733291	4759	4505.96	2.62623	0.00863366	0.0226898	chr1	184731450	184738619	H3K4me3_Selected;ENSMUSG00000039377:Hlx	Hlx	0.078825
chr15	102324631	102327031	4023	3809.2	2.4549	0.0140924	0.034148	chr15	102320116	102332257	ENSMUSG00000001289:Pfdn5;ENSMUSG00000001285:Myg1;H3K27ac_AMF_siCtrl_Selected;ENSMUSG00000001289:Pfdn5;H3K4me3_Selected;ENSMUSG00000001285:Myg1;H3K4me3_Selected	Pfdn5	0.0787854
chr7	19002605	19005120	6548	6200.11	3.02078	0.00252129	0.00808571	chr7	18998044	19004920	ENSMUSG00000044030:Irf2bp1;H3K27ac_AMF_siCtrl_Selected;ENSMUSG00000044030:Irf2bp1;H3K4me3_Selected	Irf2bp1	0.0787602
chr5	143526596	143528844	8763	8297.47	3.46386	0.000532481	0.00216285	chr5	143526796	143534036	H3K27ac_AMF_siCtrl_Selected;ENSMUSG00000001847:Rac1;H3K4me3_Selected;ENSMUSG00000001847:Rac1	Rac1	0.0787537
chr9	49054994	49056493	3694	3497.95	2.29342	0.0218237	0.0490467	chr9	49049581	49056293	ENSMUSG00000032264:Zw10;H3K27ac_AMF_siCtrl_Selected;ENSMUSG00000032264:Zw10;H3K4me3_Selected	Zw10	0.0786733
chr4	117133119	117134765	5636	5337.12	2.88651	0.00389546	0.0115722	chr4	117133319	117139963	H3K27ac_AMF_siCtrl_Selected;ENSMUSG00000028680:Plk3;H3K4me3_Selected;ENSMUSG00000028680:Plk3	Plk3	0.0786107
chr6	147089316	147092759	7410	7017.13	3.18586	0.00144322	0.00500582	chr6	147085379	147093032	ENSMUSG00000040102:Klhl42;ENSMUSG00000072662:Mansc4;H3K27ac_AMF_siCtrl_Selected;ENSMUSG00000040102:Klhl42;ENSMUSG00000072662:Mansc4;H3K4me3_Selected	Klhl42	0.0785934
chr3	102203571	102205576	5550	5255.77	2.88559	0.00390683	0.0115993	chr3	102203771	102210693	H3K27ac_AMF_siCtrl_Selected;ENSMUSG00000027860:Vangl1;H3K4me3_Selected;ENSMUSG00000027860:Vangl1	Vangl1	0.0785855
chr11	77790927	77793940	10659	10094.2	3.45477	0.000550771	0.00222069	chr11	77787647	77793747	ENSMUSG00000069804:Gm10277;H3K27ac_AMF_siCtrl_Selected;ENSMUSG00000069804:Gm10277;H3K4me3_Selected	Gm10277	0.0785467
chr1	152088632	152091718	21518	20379.4	3.44983	0.000560949	0.00225576	chr1	152088832	152096125	H3K27ac_AMF_siCtrl_Selected;ENSMUSG00000032666:1700025G04Rik;H3K4me3_Selected;ENSMUSG00000032666:1700025G04Rik	1700025G04Rik	0.0784343
chr14	122463142	122465983	10232	9690.99	3.4471	0.000566642	0.0022737	chr14	122463342	122476624	H3K27ac_AMF_siCtrl_Selected;ENSMUSG00000041703:Zic5;ENSMUSG00000061524:Zic2;H3K27ac_AMF_siCtrl_Selected;H3K4me3_Selected;ENSMUSG00000041703:Zic5;ENSMUSG00000061524:Zic2;H3K4me3_Selected	Zic5	0.0783722
chr2	156612830	156614748	9007	8530.9	3.44606	0.000568822	0.00227907	chr2	156607705	156614548	ENSMUSG00000061689:Dlgap4;H3K27ac_AMF_siCtrl_Selected;ENSMUSG00000061689:Dlgap4;H3K4me3_Selected	Dlgap4	0.0783486
chr4	105156862	105159687	8570	8117.09	3.31176	0.000927106	0.00345665	chr4	105151347	105159487	ENSMUSG00000028517:Ppap2b;H3K27ac_AMF_siCtrl_Selected;ENSMUSG00000028517:Ppap2b;H3K4me3_Selected	Ppap2b	0.0783329
chr5	22549267	22551024	4649	4403.39	2.60901	0.00908037	0.0236395	chr5	22549467	22556429	H3K27ac_AMF_siCtrl_Selected;ENSMUSG00000029012:Orc5;H3K4me3_Selected;ENSMUSG00000029012:Orc5	Orc5	0.0783065
chr6	119901930	119903858	5041	4774.76	2.70811	0.00676672	0.0184997	chr6	119896698	119903658	ENSMUSG00000030166:Rad52;H3K27ac_AMF_siCtrl_Selected;ENSMUSG00000030166:Rad52;H3K4me3_Selected	Rad52	0.0782824
chr6	126739406	126741213	5153	4880.86	2.79543	0.00518306	0.0147161	chr6	126739606	126746674	H3K27ac_AMF_siCtrl_Selected;ENSMUSG00000038077:Kcna6;H3K4me3_Selected;ENSMUSG00000038077:Kcna6	Kcna6	0.0782762
chr8	70215531	70217275	8312	7873.05	3.30927	0.000935404	0.00348041	chr8	70211880	70218305	H3K4me3_Selected;ENSMUSG00000002346:Slc25a42;ENSMUSG00000002346:Slc25a42;H3K27ac_AMF_siCtrl_Selected	Slc25a42	0.0782739
chr5	43661730	43663257	5190	4916.23	2.79207	0.00523712	0.0148463	chr5	43656346	43663057	ENSMUSG00000039765:Cc2d2a;H3K27ac_AMF_siCtrl_Selected;ENSMUSG00000039765:Cc2d2a;H3K4me3_Selected	Cc2d2a	0.0781815
chr1	75520795	75522475	5765	5460.91	2.8708	0.00409439	0.0120575	chr1	75515529	75522275	ENSMUSG00000026213:Stk11ip;H3K4me3_Selected	Stk11ip	0.0781797
chr9	65031815	65033393	4876	4619.14	2.70098	0.00691349	0.0188496	chr9	65020964	65033193	H3K27ac_AMF_siCtrl_Selected;ENSMUSG00000033629:Hacd3;ENSMUSG00000032393:Dpp8;H3K27ac_AMF_siCtrl_Selected;H3K4me3_Selected;ENSMUSG00000033629:Hacd3;ENSMUSG00000032393:Dpp8;H3K4me3_Selected	Hacd3	0.0780751
chr11	109648276	109652084	14284	13532	3.43176	0.000599683	0.00238335	chr11	109643405	109651884	ENSMUSG00000020612:Prkar1a;H3K27ac_AMF_siCtrl_Selected;ENSMUSG00000020612:Prkar1a;H3K4me3_Selected	Prkar1a	0.0780231
chr7	143052041	143054331	7922	7505.21	3.16067	0.00157409	0.00539588	chr7	143046739	143054131	ENSMUSG00000037706:Cd81;H3K27ac_AMF_siCtrl_Selected;ENSMUSG00000037706:Cd81;H3K4me3_Selected	Cd81	0.0779719
chr11	97662666	97665377	5734	5432.61	2.86044	0.00423056	0.0123778	chr11	97657414	97665177	ENSMUSG00000038437:Mllt6;H3K27ac_AMF_siCtrl_Selected;ENSMUSG00000038437:Mllt6;H3K4me3_Selected;H3K4me3_Selected	Mllt6	0.0778956
chr5	112324587	112326877	6559	6214.26	2.98755	0.00281222	0.00882053	chr5	112320358	112326677	ENSMUSG00000029345:Tfip11;H3K27ac_AMF_siCtrl_Selected;ENSMUSG00000029345:Tfip11;H3K4me3_Selected	Tfip11	0.0778936
chr11	6273876	6275640	4192	3971.89	2.42454	0.015328	0.0365459	chr11	6274076	6280870	H3K27ac_AMF_siCtrl_Selected;ENSMUSG00000004394:Tmed4;H3K4me3_Selected;ENSMUSG00000004394:Tmed4	Tmed4	0.0778127
chr7	142094109	142096233	9074	8598.1	3.41847	0.000629753	0.00248266	chr7	142094309	142101843	H3K27ac_AMF_siCtrl_Selected;ENSMUSG00000037887:Dusp8;H3K4me3_Selected;ENSMUSG00000037887:Dusp8	Dusp8	0.0777206
chr2	30236249	30238954	11970	11342.7	3.41575	0.000636074	0.00250321	chr2	30231715	30240667	ENSMUSG00000007476:Lrrc8a;ENSMUSG00000099041:Gm28035;H3K27ac_AMF_siCtrl_Selected;ENSMUSG00000007476:Lrrc8a;ENSMUSG00000099041:Gm28035;H3K4me3_Selected	Lrrc8a	0.0776588
chr15	76903500	76905288	4001	3791.51	2.41751	0.0156271	0.0371367	chr15	76893910	76905088	ENSMUSG00000055041:Commd5;ENSMUSG00000003970:Rpl8;H3K27ac_AMF_siCtrl_Selected;H3K27ac_AMF_siCtrl_Selected;ENSMUSG00000055041:Commd5;ENSMUSG00000003970:Rpl8;H3K4me3_Selected;H3K4me3_Selected	Commd5	0.0775876
chr7	129256007	129258753	4404	4173.49	2.48234	0.0130522	0.0319343	chr7	129251031	129258553	ENSMUSG00000070366:Ppapdc1a;H3K27ac_AMF_siCtrl_Selected;ENSMUSG00000070366:Ppapdc1a;H3K4me3_Selected	Ppapdc1a	0.0775595
chr8	13673030	13678108	19518	18497.8	3.40676	0.00065739	0.00257589	chr8	13673230	13683603	H3K27ac_AMF_siCtrl_Selected;ENSMUSG00000031453:Rasa3;H3K4me3_Selected;ENSMUSG00000031453:Rasa3	Rasa3	0.0774542
chr10	57783741	57786609	8419	7979.15	3.2729	0.0010645	0.00387565	chr10	57778881	57786409	ENSMUSG00000019874:Fabp7;H3K27ac_AMF_siCtrl_Selected;ENSMUSG00000019874:Fabp7;H3K4me3_Selected	Fabp7	0.0774137
chr9	59035084	59037559	14653	13889.2	3.39684	0.000681696	0.00265634	chr9	59035284	59042441	H3K27ac_AMF_siCtrl_Selected;ENSMUSG00000032340:Neo1;H3K4me3_Selected;ENSMUSG00000032340:Neo1	Neo1	0.0772284
chr1	74386339	74387835	13388	12690.2	3.39649	0.000682562	0.00265819	chr1	74385509	74392931	ENSMUSG00000026176:Ctdsp1;H3K27ac_AMF_siCtrl_Selected;H3K27ac_AMF_siCtrl_Selected;ENSMUSG00000026176:Ctdsp1;H3K4me3_Selected;H3K4me3_Selected	Ctdsp1	0.0772205
chr11	87357705	87359652	4757	4509.49	2.56851	0.0102138	0.0260655	chr11	87357905	87365023	H3K4me3_Selected;ENSMUSG00000046442:Ppm1e	Ppm1e	0.0770866
chr6	87671540	87673060	6633	6288.53	2.95092	0.00316828	0.00974015	chr6	87671740	87678193	H3K27ac_AMF_siCtrl_Selected;ENSMUSG00000030051:Aplf;H3K4me3_Selected;ENSMUSG00000030051:Aplf	Aplf	0.0769381
chr3	95227754	95230811	14926	14151	3.38359	0.000715453	0.00276777	chr3	95216970	95230611	H3K27ac_AMF_siCtrl_Selected;ENSMUSG00000038766:Gabpb2;ENSMUSG00000046722:Cdc42se1;H3K27ac_AMF_siCtrl_Selected;H3K4me3_Selected;ENSMUSG00000038766:Gabpb2;ENSMUSG00000046722:Cdc42se1;H3K4me3_Selected	Gabpb2	0.0769269
chr16	10542040	10543554	5909	5602.38	2.88916	0.0038627	0.0114843	chr16	10539339	10549054	ENSMUSG00000068663:Clec16a;H3K4me3_Selected;ENSMUSG00000038055:Dexi;H3K4me3_Selected	Clec16a	0.0768735
chr19	55098297	55100282	5487	5202.72	2.81876	0.00482094	0.0138171	chr19	55098497	55105451	H3K27ac_AMF_siCtrl_Selected;ENSMUSG00000024978:Gpam;H3K27ac_AMF_siCtrl_Selected;H3K4me3_Selected;ENSMUSG00000024978:Gpam;H3K4me3_Selected	Gpam	0.0767522
chr17	46770916	46774326	7419	7034.81	3.10964	0.00187318	0.00626665	chr17	46763612	46774126	ENSMUSG00000036858:Ptcra;ENSMUSG00000062619:2310039H08Rik;H3K27ac_AMF_siCtrl_Selected;ENSMUSG00000036858:Ptcra;ENSMUSG00000062619:2310039H08Rik;H3K4me3_Selected	Ptcra	0.0767133
chr10	127661665	127663212	7307	6928.7	3.10884	0.00187824	0.00627583	chr10	127660901	127674568	ENSMUSG00000040195:Tmem194;H3K27ac_AMF_siCtrl_Selected;H3K27ac_AMF_siCtrl_Selected;ENSMUSG00000025402:Nab2;ENSMUSG00000040195:Tmem194;H3K4me3_Selected;H3K4me3_Selected;ENSMUSG00000025402:Nab2	Tmem194	0.0766937
chr10	78411851	78413648	3797	3600.52	2.31191	0.0207824	0.0470675	chr10	78412051	78419043	H3K27ac_AMF_siCtrl_Selected;ENSMUSG00000061032:Rrp1;H3K4me3_Selected;ENSMUSG00000061032:Rrp1	Rrp1	0.0766543
chr18	34372181	34374075	4319	4095.68	2.45133	0.0142331	0.0344272	chr18	34372381	34379415	H3K4me3_Selected;ENSMUSG00000005873:Reep5	Reep5	0.0765939
chr11	116129878	116131673	5706	5411.39	2.80884	0.00497208	0.014177	chr11	116127110	116137128	ENSMUSG00000020773:Trim47;H3K27ac_AMF_siCtrl_Selected;ENSMUSG00000054517:Trim65;ENSMUSG00000020773:Trim47;H3K4me3_Selected;ENSMUSG00000054517:Trim65	Trim47	0.07648
chr1	58710845	58713556	6899	6543.19	2.99886	0.00270994	0.00858159	chr1	58705508	58713356	ENSMUSG00000026031:Cflar;H3K27ac_AMF_siCtrl_Selected;ENSMUSG00000026031:Cflar;H3K4me3_Selected	Cflar	0.0763939
chr6	145249058	145251095	10337	9804.17	3.35825	0.000784383	0.00299768	chr6	145249258	145256239	H3K27ac_AMF_siCtrl_Selected;ENSMUSG00000030265:Kras;H3K4me3_Selected;ENSMUSG00000030265:Kras	Kras	0.0763503
chr15	79740935	79743142	11038	10469.1	3.35787	0.000785466	0.00300002	chr15	79741135	79748536	H3K27ac_AMF_siCtrl_Selected;ENSMUSG00000042524:Sun2;H3K4me3_Selected;ENSMUSG00000042524:Sun2	Sun2	0.0763416
chr5	3543378	3544915	4128	3915.3	2.37793	0.0174102	0.0405391	chr5	3537833	3544715	ENSMUSG00000058503:Fam133b;H3K4me3_Selected	Fam133b	0.0763196
chr4	109664933	109667500	11668	11066.8	3.35672	0.000788716	0.00301	chr4	109665133	109677705	H3K27ac_AMF_siCtrl_Selected;ENSMUSG00000028551:Cdkn2c;ENSMUSG00000010517:Faf1;H3K27ac_AMF_siCtrl_Selected;ENSMUSG00000028551:Cdkn2c;ENSMUSG00000010517:Faf1;H3K4me3_Selected	Cdkn2c	0.0763156
chr16	3883843	3885637	7346	6967.61	3.09268	0.00198357	0.00657112	chr16	3878648	3890561	ENSMUSG00000093575:Gm20695;H3K27ac_AMF_siCtrl_Selected;ENSMUSG00000039789:Zfp597;ENSMUSG00000093575:Gm20695;H3K4me3_Selected;ENSMUSG00000039789:Zfp597	Gm20695	0.0762951
chr2	38338590	38340590	5142	4877.33	2.72322	0.00646491	0.0178237	chr2	38333281	38340390	ENSMUSG00000000247:Lhx2;H3K4me3_Selected	Lhx2	0.076239
chr6	108782558	108785250	5869	5567.01	2.86437	0.00417843	0.012265	chr6	108777099	108785050	ENSMUSG00000030105:Arl8b;H3K27ac_AMF_siCtrl_Selected;ENSMUSG00000030105:Arl8b;H3K4me3_Selected	Arl8b	0.076211
chr7	29179946	29181357	5593	5305.29	2.79833	0.00513677	0.0146038	chr7	29180146	29186701	H3K4me3_Selected;ENSMUSG00000030591:Psmd8	Psmd8	0.0761917
chr7	139683343	139685351	6786	6437.08	2.98948	0.00279453	0.00878282	chr7	139683543	139689817	H3K4me3_Selected;ENSMUSG00000049571:Cfap46	Cfap46	0.0761548
chr7	46837735	46839612	5089	4827.81	2.71521	0.00662334	0.0181589	chr7	46835475	46841575	ENSMUSG00000063229:Ldha;H3K27ac_AMF_siCtrl_Selected;ENSMUSG00000063229:Ldha;H3K4me3_Selected	Ldha	0.0760131
chr5	138193536	138195573	8817	8364.67	3.34196	0.000831897	0.00315151	chr5	138181485	138195373	ENSMUSG00000036968:Cnpy4;H3K27ac_AMF_siCtrl_Selected;ENSMUSG00000036980:Taf6;ENSMUSG00000049285:Mblac1;H3K27ac_AMF_siCtrl_Selected;ENSMUSG00000036968:Cnpy4;H3K4me3_Selected;ENSMUSG00000036980:Taf6;ENSMUSG00000049285:Mblac1;H3K4me3_Selected	Cnpy4	0.0759795
chr18	38296049	38297830	10355	9825.39	3.33147	0.00086388	0.00325335	chr18	38290635	38297630	ENSMUSG00000060450:Rnf14;H3K27ac_AMF_siCtrl_Selected;ENSMUSG00000060450:Rnf14;H3K4me3_Selected	Rnf14	0.0757409
chr1	131096337	131098764	17419	16531.3	3.3193	0.000902419	0.00337971	chr1	131096537	131103826	H3K27ac_AMF_siCtrl_Selected;ENSMUSG00000016528:Mapkapk2;H3K4me3_Selected;ENSMUSG00000016528:Mapkapk2	Mapkapk2	0.075464
chr18	23953924	23955598	5832	5535.18	2.83251	0.00461835	0.0133539	chr18	23948688	23955398	ENSMUSG00000024276:Zfp397;H3K27ac_AMF_siCtrl_Selected;ENSMUSG00000024276:Zfp397;H3K4me3_Selected	Zfp397	0.0753599
chr7	12977381	12978950	9707	9213.51	3.31095	0.000929786	0.00346307	chr7	12971848	12978750	ENSMUSG00000033961:Zfp446;H3K27ac_AMF_siCtrl_Selected;ENSMUSG00000033961:Zfp446;H3K4me3_Selected	Zfp446	0.075274
chr11	97781504	97783251	4136	3925.91	2.34324	0.0191171	0.0439101	chr11	97775818	97788437	ENSMUSG00000018543:1700001P01Rik;H3K27ac_AMF_siCtrl_Selected;ENSMUSG00000071415:Rpl23;ENSMUSG00000018543:1700001P01Rik;H3K4me3_Selected;ENSMUSG00000071415:Rpl23	1700001P01Rik	0.0752084
chr11	120347615	120349278	5846	5549.33	2.82415	0.00474067	0.0136205	chr11	120342678	120354542	ENSMUSG00000043644:0610009L18Rik;H3K27ac_AMF_siCtrl_Selected;ENSMUSG00000062825:Actg1;ENSMUSG00000043644:0610009L18Rik;H3K4me3_Selected;ENSMUSG00000062825:Actg1	0610009L18Rik	0.0751363
chr4	101264096	101265748	6796	6451.23	2.94856	0.0031926	0.00978993	chr4	101264296	101271282	H3K27ac_AMF_siCtrl_Selected;ENSMUSG00000028530:Jak1;H3K4me3_Selected;ENSMUSG00000028530:Jak1	Jak1	0.075112
chr2	14073183	14075166	6293	5973.75	2.88086	0.00396595	0.0117462	chr2	14068098	14074966	ENSMUSG00000026718:Stam;H3K27ac_AMF_siCtrl_Selected;ENSMUSG00000026718:Stam;H3K4me3_Selected	Stam	0.0751105
chr7	36695918	36698847	8685	8244.42	3.17546	0.00149601	0.00516413	chr7	36692118	36698647	ENSMUSG00000021217:Tshz3;H3K27ac_AMF_siCtrl_Selected;ENSMUSG00000021217:Tshz3;H3K4me3_Selected	Tshz3	0.0751087
chr15	34494549	34496073	4061	3855.17	2.33795	0.0193901	0.0444056	chr15	34489304	34501255	ENSMUSG00000022325:Pop1;H3K27ac_AMF_siCtrl_Selected;ENSMUSG00000022323:Hrsp12;ENSMUSG00000022325:Pop1;H3K4me3_Selected;ENSMUSG00000022323:Hrsp12	Pop1	0.0750388
chr15	76068644	76070546	9776	9280.71	3.29928	0.000969315	0.00359303	chr15	76068844	76075784	H3K27ac_AMF_siCtrl_Selected;ENSMUSG00000022568:Scrib;H3K4me3_Selected;ENSMUSG00000022568:Scrib	Scrib	0.0750084
chr16	4593806	4596592	13360	12683.2	3.29911	0.000969915	0.00359396	chr16	4588713	4596392	ENSMUSG00000014303:Glis2;H3K27ac_AMF_siCtrl_Selected;ENSMUSG00000014303:Glis2;H3K4me3_Selected	Glis2	0.0750045
chr3	146403861	146405618	7647	7261.17	3.02769	0.00246434	0.00794066	chr3	146398642	146405418	ENSMUSG00000036825:Ssx2ip;H3K27ac_AMF_siCtrl_Selected;ENSMUSG00000036825:Ssx2ip;H3K4me3_Selected	Ssx2ip	0.0746921
chr16	4678715	4680232	5155	4895.01	2.66726	0.00764723	0.020485	chr16	4678915	4685777	H3K4me3_Selected;ENSMUSG00000039637:Coro7;H3K4me3_Selected;ENSMUSG00000039637:Coro7;H3K27ac_AMF_siCtrl_Selected	Coro7	0.0746604
chr6	29735045	29737218	6786	6444.15	2.9273	0.00341915	0.010379	chr6	29729503	29737018	ENSMUSG00000001761:Smo;H3K27ac_AMF_siCtrl_Selected;ENSMUSG00000001761:Smo;H3K4me3_Selected	Smo	0.0745703
chr11	75587130	75589230	7210	6847.36	2.92267	0.00347048	0.0105171	chr11	75582097	75589030	ENSMUSG00000017781:Pitpna;H3K27ac_AMF_siCtrl_Selected;ENSMUSG00000017781:Pitpna;H3K4me3_Selected	Pitpna	0.0744522
chr2	32586449	32588455	8658	8223.19	3.14275	0.00167371	0.00568884	chr2	32575584	32588255	ENSMUSG00000075405:9430097D07Rik;ENSMUSG00000079442:St6galnac4;H3K27ac_AMF_siCtrl_Selected;ENSMUSG00000075405:9430097D07Rik;ENSMUSG00000079442:St6galnac4;H3K4me3_Selected	9430097D07Rik	0.074335
chr6	89361051	89363266	6766	6426.47	2.91578	0.00354803	0.0107132	chr6	89361251	89368620	H3K27ac_AMF_siCtrl_Selected;ENSMUSG00000030084:Plxna1;H3K4me3_Selected;ENSMUSG00000030084:Plxna1	Plxna1	0.0742766
chr7	79714681	79716556	5760	5471.52	2.72309	0.00646753	0.0178264	chr7	79714881	79722741	H3K4me3_Selected;ENSMUSG00000050382:Kif7;H3K4me3_Selected	Kif7	0.0741275
chr14	121035087	121037832	5220	4958.67	2.64723	0.00811535	0.0215416	chr14	121029200	121037632	ENSMUSG00000025555:Farp1;H3K27ac_AMF_siCtrl_Selected;ENSMUSG00000025555:Farp1;H3K4me3_Selected	Farp1	0.0740953
chr7	97080992	97083381	7949	7551.19	3.13151	0.0017391	0.00587427	chr7	97075586	97083181	ENSMUSG00000004508:Gab2;H3K27ac_AMF_siCtrl_Selected;ENSMUSG00000004508:Gab2;H3K4me3_Selected	Gab2	0.0740692
chrX	160993802	160996547	5309	5043.56	2.64378	0.0081985	0.0217358	chrX	160994002	161000704	H3K27ac_AMF_siCtrl_Selected;ENSMUSG00000031292:Cdkl5;H3K4me3_Selected;ENSMUSG00000031292:Cdkl5	Cdkl5	0.073998
chr2	119167165	119168451	3991	3791.51	2.30481	0.0211772	0.0478318	chr2	119156224	119168251	H3K4me3_Selected;ENSMUSG00000070730:Rmdn3;ENSMUSG00000046814:Gchfr;H3K4me3_Selected	Rmdn3	0.0739772
chr3	88001994	88003236	5938	5641.29	2.77984	0.00543855	0.0153371	chr3	87998814	88006230	H3K27ac_AMF_siCtrl_Selected;ENSMUSG00000004892:Bcan;H3K27ac_AMF_siCtrl_Selected;H3K4me3_Selected;ENSMUSG00000004892:Bcan	Bcan	0.0739525
chr3	152395017	152397408	19477	18504.8	3.24921	0.00115726	0.00416858	chr3	152389473	152397208	ENSMUSG00000039068:Zzz3;H3K27ac_AMF_siCtrl_Selected;ENSMUSG00000039068:Zzz3;H3K4me3_Selected	Zzz3	0.0738689
chr7	66839167	66840965	7233	6872.11	2.99314	0.00276122	0.00869576	chr7	66833735	66840765	ENSMUSG00000058145:Adamts17;H3K4me3_Selected	Adamts17	0.0738401
chr2	130562703	130564634	9209	8750.19	3.24315	0.00118218	0.00425129	chr2	130557742	130564434	ENSMUSG00000037740:Mrps26;H3K27ac_AMF_siCtrl_Selected;ENSMUSG00000037740:Mrps26;H3K4me3_Selected	Mrps26	0.0737309
chr3	145758199	145759994	7828	7438.01	2.98855	0.00280309	0.0087995	chr3	145752675	145759794	ENSMUSG00000028194:Ddah1;H3K27ac_AMF_siCtrl_Selected;ENSMUSG00000028194:Ddah1;H3K4me3_Selected	Ddah1	0.0737268
chr7	140855632	140858197	12004	11406.4	3.24074	0.00119222	0.00427747	chr7	140850957	140862383	ENSMUSG00000025485:Ric8;H3K27ac_AMF_siCtrl_Selected;ENSMUSG00000025484:Bet1l;ENSMUSG00000025485:Ric8;H3K4me3_Selected;ENSMUSG00000025484:Bet1l	Ric8	0.073676
chr8	121584826	121586069	4693	4459.98	2.44855	0.0143432	0.0346549	chr8	121577983	121591650	H3K4me3_Selected;ENSMUSG00000052934:Fbxo31;ENSMUSG00000031812:Map1lc3b;H3K4me3_Selected;H3K4me3_Selected;ENSMUSG00000052934:Fbxo31;ENSMUSG00000031812:Map1lc3b;H3K27ac_AMF_siCtrl_Selected	Fbxo31	0.0734741
chr8	95351310	95354023	10699	10168.5	3.22746	0.00124894	0.00444421	chr8	95346268	95353823	ENSMUSG00000031790:Mmp15;H3K27ac_AMF_siCtrl_Selected	Mmp15	0.073374
chr8	85554194	85556283	5675	5393.71	2.69449	0.00704964	0.0191534	chr8	85554394	85561271	H3K27ac_AMF_siCtrl_Selected;ENSMUSG00000031701:Dnaja2;H3K4me3_Selected;ENSMUSG00000031701:Dnaja2	Dnaja2	0.073343
chr11	70653339	70655700	8994	8548.58	3.22321	0.00126761	0.00449885	chr11	70641235	70660644	ENSMUSG00000040746:Rnf167;H3K27ac_AMF_siCtrl_Selected;ENSMUSG00000014606:Slc25a11;ENSMUSG00000060600:Eno3;H3K27ac_AMF_siCtrl_Selected;ENSMUSG00000018293:Pfn1;ENSMUSG00000040746:Rnf167;H3K4me3_Selected;ENSMUSG00000014606:Slc25a11;ENSMUSG00000060600:Eno3;H3K4me3_Selected;ENSMUSG00000018293:Pfn1	Rnf167	0.0732773
chr11	22511918	22513470	5053	4803.05	2.53294	0.0113109	0.0284435	chr11	22506088	22513270	ENSMUSG00000049904:Tmem17;H3K27ac_AMF_siCtrl_Selected;ENSMUSG00000049904:Tmem17;H3K4me3_Selected	Tmem17	0.0731886
chr17	35235456	35237524	8238	7830.6	3.09353	0.00197791	0.00655636	chr17	35235656	35243399	H3K27ac_AMF_siCtrl_Selected;ENSMUSG00000042419:Nfkbil1;ENSMUSG00000019432:Ddx39b;H3K27ac_AMF_siCtrl_Selected;H3K4me3_Selected;ENSMUSG00000042419:Nfkbil1;ENSMUSG00000019432:Ddx39b;H3K4me3_Selected	Nfkbil1	0.0731708
chr16	48993230	48994800	4982	4735.85	2.52993	0.0114085	0.0286162	chr16	48988185	49000165	ENSMUSG00000033031:C330027C09Rik;H3K27ac_AMF_siCtrl_Selected;ENSMUSG00000064061:Dzip3;ENSMUSG00000033031:C330027C09Rik;H3K4me3_Selected;ENSMUSG00000064061:Dzip3	C330027C09Rik	0.0731009
chr6	39419343	39420868	4900	4658.04	2.52846	0.0114563	0.028683	chr6	39419543	39426462	H3K27ac_AMF_siCtrl_Selected;ENSMUSG00000029922:Mkrn1;H3K4me3_Selected;ENSMUSG00000029922:Mkrn1	Mkrn1	0.0730583
chr9	57520331	57522538	7493	7123.23	2.95955	0.00308089	0.00951461	chr9	57515232	57522338	ENSMUSG00000000088:Cox5a;H3K27ac_AMF_siCtrl_Selected;ENSMUSG00000000088:Cox5a;H3K4me3_Selected	Cox5a	0.0730116
chr1	88699306	88702838	15715	14939.7	3.2107	0.00132414	0.00467197	chr1	88699506	88708221	H3K27ac_AMF_siCtrl_Selected;ENSMUSG00000049866:Arl4c;H3K27ac_AMF_siCtrl_Selected;H3K4me3_Selected;ENSMUSG00000049866:Arl4c	Arl4c	0.0729924
chr5	38503892	38506893	6897	6557.33	2.86017	0.00423408	0.0123848	chr5	38503043	38509143	ENSMUSG00000005107:Slc2a9;H3K27ac_AMF_siCtrl_Selected	Slc2a9	0.0728596
chr6	35176995	35178617	5048	4799.52	2.52038	0.011723	0.0292427	chr6	35171421	35178417	ENSMUSG00000038759:Nup205;H3K27ac_AMF_siCtrl_Selected;ENSMUSG00000038759:Nup205;H3K4me3_Selected	Nup205	0.0728231
chr15	78428192	78429810	6428	6111.69	2.79223	0.00523466	0.0148432	chr15	78422129	78429610	H3K27ac_AMF_siCtrl_Selected;ENSMUSG00000033287:Kctd17;H3K4me3_Selected;ENSMUSG00000033287:Kctd17;H3K4me3_Selected	Kctd17	0.0727986
chr2	33886251	33888253	4527	4304.36	2.42478	0.0153178	0.0365297	chr2	33886451	33893946	H3K27ac_AMF_siCtrl_Selected;ENSMUSG00000038740:Mvb12b;H3K4me3_Selected;ENSMUSG00000038740:Mvb12b	Mvb12b	0.072758
chr1	191223694	191225596	6141	5839.35	2.73167	0.00630148	0.0174129	chr1	191217939	191225396	ENSMUSG00000026628:Atf3;H3K27ac_AMF_siCtrl_Selected;ENSMUSG00000026628:Atf3;H3K4me3_Selected	Atf3	0.0726653
chr4	148150962	148152617	7729	7349.59	2.94359	0.0032443	0.00992619	chr4	148151162	148167275	H3K27ac_AMF_siCtrl_Selected;ENSMUSG00000055401:Fbxo6;ENSMUSG00000041556:Fbxo2;H3K27ac_AMF_siCtrl_Selected;ENSMUSG00000029001:Fbxo44;H3K27ac_AMF_siCtrl_Selected;H3K4me3_Selected;ENSMUSG00000055401:Fbxo6;ENSMUSG00000041556:Fbxo2;H3K4me3_Selected;ENSMUSG00000029001:Fbxo44;H3K4me3_Selected	Fbxo6	0.072618
chr4	21930468	21932351	5408	5142.59	2.59422	0.0094806	0.0245351	chr4	21925329	21932151	ENSMUSG00000028246:Faxc;H3K27ac_AMF_siCtrl_Selected;ENSMUSG00000028246:Faxc;H3K4me3_Selected	Faxc	0.0725997
chr1	171410516	171413034	13497	12835.3	3.19023	0.00142159	0.00494662	chr1	171405313	171412834	ENSMUSG00000026641:Usf1;H3K27ac_AMF_siCtrl_Selected;ENSMUSG00000026641:Usf1;H3K4me3_Selected	Usf1	0.0725267
chr4	133966876	133969112	12158	11562	3.18978	0.00142379	0.0049511	chr4	133967076	133974650	H3K27ac_AMF_siCtrl_Selected;ENSMUSG00000003038:Hmgn2;H3K4me3_Selected;ENSMUSG00000003038:Hmgn2	Hmgn2	0.0725165
chr9	118606227	118607753	5125	4873.79	2.59097	0.00957068	0.0247209	chr9	118600690	118607553	ENSMUSG00000039115:Itga9;H3K4me3_Selected	Itga9	0.072508
chr4	126254651	126257401	10819	10288.7	3.18923	0.00142654	0.00495906	chr4	126254851	126262696	H3K27ac_AMF_siCtrl_Selected;ENSMUSG00000028849:Map7d1;ENSMUSG00000028847:Trappc3;H3K27ac_AMF_siCtrl_Selected;H3K4me3_Selected;ENSMUSG00000028849:Map7d1;ENSMUSG00000028847:Trappc3;H3K4me3_Selected	Map7d1	0.0725038
chr2	130291330	130296751	22335	21242.4	3.18298	0.00145766	0.00504783	chr2	130283856	130296551	H3K27ac_AMF_siCtrl_Selected;ENSMUSG00000027406:Idh3b;ENSMUSG00000053552:Ebf4;H3K27ac_AMF_siCtrl_Selected;H3K4me3_Selected;ENSMUSG00000027406:Idh3b;ENSMUSG00000053552:Ebf4;H3K4me3_Selected	Idh3b	0.0723617
chr5	122049220	122051069	5195	4940.99	2.58443	0.00975399	0.0251168	chr5	122049420	122056102	H3K27ac_AMF_siCtrl_Selected;ENSMUSG00000042589:Cux2;H3K4me3_Selected;ENSMUSG00000042589:Cux2;H3K4me3_Selected	Cux2	0.0723236
chr16	5049079	5051269	9084	8640.54	3.17613	0.00149256	0.00515387	chr16	5044068	5055910	ENSMUSG00000039473:Ubn1;H3K27ac_AMF_siCtrl_Selected;ENSMUSG00000022536:Glyr1;ENSMUSG00000039473:Ubn1;H3K4me3_Selected;ENSMUSG00000022536:Glyr1	Ubn1	0.0722057
chr1	55025950	55028091	7819	7438.01	2.92125	0.00348625	0.0105531	chr1	55026150	55033481	H3K27ac_AMF_siCtrl_Selected;ENSMUSG00000025982:Sf3b1;H3K4me3_Selected;ENSMUSG00000025982:Sf3b1	Sf3b1	0.0720671
chr4	148590395	148592591	9124	8679.45	3.16986	0.00152513	0.00525297	chr4	148585503	148592391	ENSMUSG00000006442:Srm;H3K27ac_AMF_siCtrl_Selected;ENSMUSG00000006442:Srm;H3K4me3_Selected	Srm	0.0720631
chr2	121139614	121141972	4502	4283.13	2.39625	0.0165636	0.0389947	chr2	121134428	121146653	ENSMUSG00000027259:Adal;H3K27ac_AMF_siCtrl_Selected;ENSMUSG00000074890:Lcmt2;ENSMUSG00000027259:Adal;H3K4me3_Selected;ENSMUSG00000074890:Lcmt2	Adal	0.0718991
chr4	152476677	152478888	9688	9217.05	3.16241	0.00156467	0.00536997	chr4	152476877	152483871	H3K27ac_AMF_siCtrl_Selected;ENSMUSG00000028931:Kcnab2;H3K4me3_Selected;ENSMUSG00000028931:Kcnab2	Kcnab2	0.0718936
chr18	58208857	58211083	4736	4505.96	2.39415	0.0166589	0.0391597	chr18	58209057	58215926	H3K4me3_Selected;ENSMUSG00000024598:Fbn2	Fbn2	0.0718357
chr1	92647503	92649342	11795	11222.4	3.15776	0.00158984	0.00543955	chr1	92641627	92654841	H3K27ac_AMF_siCtrl_Selected;ENSMUSG00000073616:Myeov2;H3K27ac_AMF_siCtrl_Selected;ENSMUSG00000044055:Otos;H3K4me3_Selected;ENSMUSG00000073616:Myeov2;H3K4me3_Selected;ENSMUSG00000044055:Otos	Myeov2	0.0717879
chr2	32874804	32878245	7929	7544.12	3.03502	0.00240518	0.0077731	chr2	32870114	32878045	ENSMUSG00000026796:Fam129b;H3K27ac_AMF_siCtrl_Selected;ENSMUSG00000026796:Fam129b;H3K4me3_Selected	Fam129b	0.0717868
chr2	93821453	93824129	7241	6889.8	2.90747	0.00364366	0.0109471	chr2	93821653	93828568	H3K27ac_AMF_siCtrl_Selected;ENSMUSG00000027198:Ext2;H3K4me3_Selected;ENSMUSG00000027198:Ext2	Ext2	0.0717271
chr7	30955432	30957978	7672	7300.07	2.90603	0.00366047	0.0109885	chr7	30955632	30962803	H3K27ac_AMF_siCtrl_Selected;ENSMUSG00000058239:Usf2;H3K4me3_Selected;ENSMUSG00000058239:Usf2	Usf2	0.0716916
chr4	86856444	86858372	5620	5347.73	2.63255	0.00847457	0.0223347	chr4	86856644	86863412	H3K27ac_AMF_siCtrl_Selected;ENSMUSG00000028495:Rps6;H3K4me3_Selected;ENSMUSG00000028495:Rps6	Rps6	0.0716439
chr14	30547872	30550261	9255	8806.78	3.15035	0.00163075	0.00556199	chr14	30542359	30550061	ENSMUSG00000021957:Tkt;H3K27ac_AMF_siCtrl_Selected;ENSMUSG00000021957:Tkt;H3K4me3_Selected	Tkt	0.0716191
chr7	116038487	116040955	7652	7282.39	2.89522	0.00378898	0.0113086	chr7	116030327	116044796	H3K27ac_AMF_siCtrl_Selected;ENSMUSG00000030663:1110004F10Rik;H3K27ac_AMF_siCtrl_Selected;ENSMUSG00000051910:Sox6	1110004F10Rik	0.0714249
chr19	29647233	29649044	8224	7827.07	3.01735	0.00254999	0.00816	chr19	29647433	29654415	H3K27ac_AMF_siCtrl_Selected;ENSMUSG00000046324:Ermp1;H3K4me3_Selected;ENSMUSG00000046324:Ermp1	Ermp1	0.0713687
chr8	119394238	119395865	6068	5775.69	2.67788	0.007409	0.0199764	chr8	119388878	119395665	ENSMUSG00000074064:Mlycd;H3K27ac_AMF_siCtrl_Selected;ENSMUSG00000074064:Mlycd;H3K4me3_Selected	Mlycd	0.0712282
chr7	125490760	125492262	4615	4392.78	2.37295	0.0176464	0.0410187	chr7	125490960	125497596	H3K27ac_AMF_siCtrl_Selected;ENSMUSG00000030750:Nsmce1;H3K4me3_Selected;ENSMUSG00000030750:Nsmce1	Nsmce1	0.0711973
chr19	5456452	5458251	8524	8113.55	3.01009	0.0026117	0.00832398	chr19	5454607	5463397	ENSMUSG00000024911:Fibp;H3K27ac_AMF_siCtrl_Selected;ENSMUSG00000095098:Ccdc85b;ENSMUSG00000024911:Fibp;H3K4me3_Selected;ENSMUSG00000095098:Ccdc85b;H3K4me3_Selected	Fibp	0.0711971
chr2	165287264	165289404	17158	16333.2	3.12636	0.00176984	0.00596326	chr2	165287464	165293869	H3K27ac_AMF_siCtrl_Selected;ENSMUSG00000017664:Slc35c2;H3K4me3_Selected;ENSMUSG00000017664:Slc35c2	Slc35c2	0.0710732
chr1	79860304	79862249	5952	5666.05	2.67055	0.00757278	0.0203034	chr1	79860504	79867180	H3K27ac_AMF_siCtrl_Selected;ENSMUSG00000026249:Serpine2	Serpine2	0.0710322
chr1	171280408	171282177	13323	12683.2	3.1233	0.00178838	0.00601077	chr1	171280608	171287186	H3K27ac_AMF_siCtrl_Selected;ENSMUSG00000062729:Ppox;H3K4me3_Selected;ENSMUSG00000062729:Ppox	Ppox	0.0710035
chr2	165991968	165993870	5910	5627.14	2.66021	0.0078091	0.0208523	chr2	165986636	165993670	ENSMUSG00000027678:Ncoa3;H3K27ac_AMF_siCtrl_Selected;ENSMUSG00000027678:Ncoa3;H3K4me3_Selected	Ncoa3	0.0707562
chr15	85580432	85584067	12637	12032.4	3.11132	0.00186255	0.00623302	chr15	85580632	85587821	H3K27ac_AMF_siCtrl_Selected;ENSMUSG00000022382:Wnt7b	Wnt7b	0.0707308
chr4	8535151	8536824	6712	6391.1	2.77457	0.00552744	0.0155554	chr4	8529644	8536624	ENSMUSG00000047187:Rab2a;H3K27ac_AMF_siCtrl_Selected;ENSMUSG00000047187:Rab2a;H3K4me3_Selected	Rab2a	0.0706781
chr17	28621151	28623101	6697	6376.95	2.77337	0.00554791	0.0155968	chr17	28621351	28628521	H3K27ac_AMF_siCtrl_Selected;ENSMUSG00000004865:Srpk1;H3K4me3_Selected;ENSMUSG00000004865:Srpk1	Srpk1	0.0706474
chr14	78536018	78538051	6054	5765.08	2.65245	0.00799111	0.0212639	chr14	78536218	78542860	H3K27ac_AMF_siCtrl_Selected;ENSMUSG00000022016:Akap11;H3K4me3_Selected;ENSMUSG00000022016:Akap11	Akap11	0.0705486
chr7	132575423	132576855	9300	8856.29	3.1024	0.00191955	0.00640009	chr7	132575623	132582398	H3K27ac_AMF_siCtrl_Selected;ENSMUSG00000030934:Oat;H3K4me3_Selected;ENSMUSG00000030934:Oat	Oat	0.070528
chr3	27182395	27184396	5649	5379.56	2.59112	0.00956639	0.0247158	chr3	27176965	27184196	ENSMUSG00000027698:Nceh1;H3K27ac_AMF_siCtrl_Selected;ENSMUSG00000027698:Nceh1;H3K4me3_Selected	Nceh1	0.0705072
chr4	14863530	14865899	8230	7837.68	2.9792	0.00289	0.00903053	chr4	14858076	14865699	ENSMUSG00000028221:Tmem55a;H3K27ac_AMF_siCtrl_Selected;ENSMUSG00000028221:Tmem55a;H3K4me3_Selected	Tmem55a	0.0704664
chr9	106447066	106449248	7977	7597.17	2.97572	0.00292298	0.00911519	chr9	106437884	106455359	H3K4me3_Selected;ENSMUSG00000023262:Acy1;ENSMUSG00000042073:Abhd14b;H3K4me3_Selected;ENSMUSG00000023495:Pcbp4;ENSMUSG00000042210:Abhd14a;H3K4me3_Selected;ENSMUSG00000023262:Acy1;ENSMUSG00000042073:Abhd14b;ENSMUSG00000023495:Pcbp4;ENSMUSG00000042210:Abhd14a;H3K27ac_AMF_siCtrl_Selected	Acy1	0.0703842
[truncated: 2,984 more rows]

## Sheet: NOsig_siCtrl_siPadi2
Supplementary Table 3: siCtrl ATAC-seq peaks in H3K4me3/H3k27ac marked promoters without significant differential accesibility (adjust_pval > 0.05)
[truncated: 6,002 more rows]
