# Supplementary material for: PAD2-Mediated Citrullination Contributes to Efficient Oligodendrocyte Differentiation and Myelination
Source: Cell Rep. 2019 Apr 23;27(4):1090–1102.e10. doi: 10.1016/j.celrep.2019.03.108 (PMC6486480; doi:10.1016/j.celrep.2019.03.108)
Supplement: Table S4. Gene Ontology Analysis for the Citrullination Targets, PADI2 Interactors, and Differential Accessible Gene Promoter and Enhancer Regions, Related to Figures 5, 6, and 7 [file mmc5.xlsx]

## Sheet: info
Supplementary Table4: Gene Ontology (GO) analysis for the citrullination targets, PADI2 interactors and differential accessible gene promoter/enhancer regions.
Gene Ontology terms using STRING:
Citrullination_Und	Citrullination targets in Proliferating Olineu
Citrullination_Diff	Citrullination targets in 2-days Differentiated Olineu
PADinterators_BiolProcess	Padi2 interactors, shared by Und and Diff, for the Biological Process cathegory
PADinterators_CellCompon	Padi2 interactors, shared by Und and Diff, for the Cellular component cathegory
#pathway ID	GO pathway ID number
pathway description	GO term
observed gene count	number of genes found in pathway
false discovery rate	Associated FDR
matching proteins in your network (IDs)	Ensembl ID Protein identifier corresponding to mouse
matching proteins in your network (labels)	Protein ID short name
Gene Ontology terms using Cytoscape:
UP_siCtr	top 300 significantly enriched in accessibility peaks in siCtrl. Gene symbols selected from differential accessibility results (Table S3) on promoters/enhancer peaks with H3K27ac and or H3K4me3
UP_siPadi2	top 300 significantly enriched in accessibility peaks upon Padi2 KO. Gene symbols selected from differential accessibility results (Table S3) on promoters/enhancers peaks with H3K27ac and or H3K4me3
GOID	Standard GO ID
GOTerm	Associated GO category term
Ontology Source	Ontology database source ( GO Biological Process or Reactome pathways)
Term PValue	Associated GO category term significance
Term PValue Corrected with Bonferroni step down	Corrected p-val for the associated GO category term
Group PValue	Identified gene cluster p-value
Group PValue Corrected with Bonferroni step down	corrected p-val for the identified gene cluster
GOLevels	GO levels used in the cluster
GOGroups	Identified gene cluster groups based on GO categories
% Associated Genes	Percentage of genes associated to each category
Nr. Genes	Number of genes considered in the significant cluster. Minimum number of genes considered 4.
Associated Genes Found	Gene symbols of the genes considered in the significant cluster.

## Sheet: Citrullination_Und
#pathway ID	pathway description	observed gene count	false discovery rate	matching proteins in your network (IDs)	matching proteins in your network (labels)
GO.0006412	translation	14	2.84e-10	ENSMUSP00000004072,ENSMUSP00000029722,ENSMUSP00000031617,ENSMUSP00000034966,ENSMUSP00000041652,ENSMUSP00000042457,ENSMUSP00000056923,ENSMUSP00000071616,ENSMUSP00000080354,ENSMUSP00000083722,ENSMUSP00000123410,ENSMUSP00000125977,ENSMUSP00000126294,ENSMUSP00000131489	Eef1a1,Rpl14,Rpl21,Rpl24,Rpl27a,Rpl3,Rpl31,Rpl4,Rpl6,Rpl7,Rpl8,Rps13,Rps24,Rps3a
GO.0043604	amide biosynthetic process	15	2.84e-10	ENSMUSP00000004072,ENSMUSP00000013773,ENSMUSP00000029722,ENSMUSP00000031617,ENSMUSP00000034966,ENSMUSP00000041652,ENSMUSP00000042457,ENSMUSP00000056923,ENSMUSP00000071616,ENSMUSP00000080354,ENSMUSP00000083722,ENSMUSP00000123410,ENSMUSP00000125977,ENSMUSP00000126294,ENSMUSP00000131489	Cad,Eef1a1,Rpl14,Rpl21,Rpl24,Rpl27a,Rpl3,Rpl31,Rpl4,Rpl6,Rpl7,Rpl8,Rps13,Rps24,Rps3a
GO.1901566	organonitrogen compound biosynthetic process	15	1.26e-06	ENSMUSP00000004072,ENSMUSP00000029722,ENSMUSP00000031617,ENSMUSP00000034966,ENSMUSP00000041652,ENSMUSP00000042457,ENSMUSP00000056923,ENSMUSP00000071616,ENSMUSP00000080354,ENSMUSP00000083722,ENSMUSP00000123410,ENSMUSP00000125977,ENSMUSP00000126294,ENSMUSP00000131010,ENSMUSP00000131489	Eef1a1,Rpl14,Rpl21,Rpl24,Rpl27a,Rpl3,Rpl31,Rpl4,Rpl6,Rpl7,Rpl8,Rps13,Rps24,Rps3a,Sphk1
GO.1901564	organonitrogen compound metabolic process	17	2.04e-05	ENSMUSP00000004072,ENSMUSP00000029722,ENSMUSP00000031617,ENSMUSP00000034966,ENSMUSP00000041652,ENSMUSP00000042457,ENSMUSP00000056923,ENSMUSP00000071616,ENSMUSP00000079727,ENSMUSP00000080354,ENSMUSP00000083722,ENSMUSP00000113213,ENSMUSP00000123410,ENSMUSP00000125977,ENSMUSP00000126294,ENSMUSP00000131010,ENSMUSP00000131489	Eef1a1,Eno1,Gapdh,Rpl14,Rpl21,Rpl24,Rpl27a,Rpl3,Rpl31,Rpl4,Rpl6,Rpl7,Rpl8,Rps13,Rps24,Rps3a,Sphk1
GO.0034622	cellular macromolecular complex assembly	10	0.000841	ENSMUSP00000021698,ENSMUSP00000039422,ENSMUSP00000042342,ENSMUSP00000045816,ENSMUSP00000056604,ENSMUSP00000056923,ENSMUSP00000077290,ENSMUSP00000079180,ENSMUSP00000079356,ENSMUSP00000082422	Hist1h1b,Hist1h1c,Hist1h2ba,Hist1h2bh,Hsp90aa1,Nin,Rpl24,Rps25,Shprh,Tubb4b
GO.0006334	nucleosome assembly	5	0.0018	ENSMUSP00000039422,ENSMUSP00000045816,ENSMUSP00000056604,ENSMUSP00000077290,ENSMUSP00000079356	Hist1h1b,Hist1h1c,Hist1h2ba,Hist1h2bh,Shprh
GO.0019538	protein metabolic process	22	0.0216	ENSMUSP00000004072,ENSMUSP00000013773,ENSMUSP00000021698,ENSMUSP00000029385,ENSMUSP00000029722,ENSMUSP00000031617,ENSMUSP00000034316,ENSMUSP00000034966,ENSMUSP00000036032,ENSMUSP00000039422,ENSMUSP00000041652,ENSMUSP00000042457,ENSMUSP00000056604,ENSMUSP00000056923,ENSMUSP00000071616,ENSMUSP00000080354,ENSMUSP00000083722,ENSMUSP00000113213,ENSMUSP00000123410,ENSMUSP00000125977,ENSMUSP00000126294,…	BC021891,Cad,Eef1a1,Gapdh,Hist1h2ba,Hsp90aa1,Ky,Rpl14,Rpl21,Rpl24,Rpl27a,Rpl3,Rpl31,Rpl4,Rpl6,Rpl7,Rpl8,Rps13,Rps24,Rps3a,Serp1,Shprh
GO.0044267	cellular protein metabolic process	20	0.0216	ENSMUSP00000004072,ENSMUSP00000013773,ENSMUSP00000021698,ENSMUSP00000029385,ENSMUSP00000029722,ENSMUSP00000031617,ENSMUSP00000034316,ENSMUSP00000034966,ENSMUSP00000039422,ENSMUSP00000041652,ENSMUSP00000042457,ENSMUSP00000056923,ENSMUSP00000071616,ENSMUSP00000080354,ENSMUSP00000083722,ENSMUSP00000113213,ENSMUSP00000123410,ENSMUSP00000125977,ENSMUSP00000126294,ENSMUSP00000131489	BC021891,Cad,Eef1a1,Gapdh,Hsp90aa1,Rpl14,Rpl21,Rpl24,Rpl27a,Rpl3,Rpl31,Rpl4,Rpl6,Rpl7,Rpl8,Rps13,Rps24,Rps3a,Serp1,Shprh
GO.0042273	ribosomal large subunit biogenesis	3	0.0301	ENSMUSP00000056923,ENSMUSP00000071616,ENSMUSP00000131489	Rpl14,Rpl24,Rpl7
GO.0044271	cellular nitrogen compound biosynthetic process	19	0.0301	ENSMUSP00000004072,ENSMUSP00000004375,ENSMUSP00000021698,ENSMUSP00000028084,ENSMUSP00000029722,ENSMUSP00000031617,ENSMUSP00000034966,ENSMUSP00000041652,ENSMUSP00000042291,ENSMUSP00000042457,ENSMUSP00000056923,ENSMUSP00000071616,ENSMUSP00000080354,ENSMUSP00000083722,ENSMUSP00000123410,ENSMUSP00000125977,ENSMUSP00000126294,ENSMUSP00000131010,ENSMUSP00000131489	Chd6,Eef1a1,Hsp90aa1,Nr5a1,Phb2,Rpl14,Rpl21,Rpl24,Rpl27a,Rpl3,Rpl31,Rpl4,Rpl6,Rpl7,Rpl8,Rps13,Rps24,Rps3a,Sphk1
GO.0044249	cellular biosynthetic process	22	0.0326	ENSMUSP00000004072,ENSMUSP00000004375,ENSMUSP00000021698,ENSMUSP00000028084,ENSMUSP00000029385,ENSMUSP00000029722,ENSMUSP00000031617,ENSMUSP00000032920,ENSMUSP00000034966,ENSMUSP00000041652,ENSMUSP00000042291,ENSMUSP00000042457,ENSMUSP00000052872,ENSMUSP00000056923,ENSMUSP00000071616,ENSMUSP00000080354,ENSMUSP00000083722,ENSMUSP00000123410,ENSMUSP00000125977,ENSMUSP00000126294,ENSMUSP00000131010,…	Cdipt,Chd6,Eef1a1,Fasn,Hsp90aa1,Nr5a1,Phb2,Rpl14,Rpl21,Rpl24,Rpl27a,Rpl3,Rpl31,Rpl4,Rpl6,Rpl7,Rpl8,Rps13,Rps24,Rps3a,Serp1,Sphk1

## Sheet: Citrullination_Diff
#pathway ID	pathway description	observed gene count	false discovery rate	matching proteins in your network (IDs)	matching proteins in your network (labels)
GO.0006412	translation	43	1.88e-45	ENSMUSP00000000756,ENSMUSP00000003572,ENSMUSP00000004072,ENSMUSP00000006496,ENSMUSP00000008812,ENSMUSP00000008826,ENSMUSP00000009039,ENSMUSP00000025511,ENSMUSP00000029722,ENSMUSP00000031617,ENSMUSP00000032597,ENSMUSP00000034966,ENSMUSP00000041652,ENSMUSP00000042457,ENSMUSP00000046101,ENSMUSP00000046506,ENSMUSP00000054490,ENSMUSP00000056923,ENSMUSP00000058368,ENSMUSP00000071616,ENSMUSP00000072320,…	Eef1a1,Eef2,Eif3d,Gars,Kars,Rpl10,Rpl11,Rpl13,Rpl13a,Rpl14,Rpl15,Rpl17,Rpl18,Rpl18a,Rpl21,Rpl23a,Rpl24,Rpl26,Rpl27,Rpl28,Rpl29,Rpl3,Rpl30,Rpl31,Rpl35,Rpl35a,Rpl37,Rpl38,Rpl4,Rpl6,Rpl7,Rpl8,Rps14,Rps15a,Rps16,Rps18,Rps20,Rps23,Rps24,Rps3a,Rps6,Rps7,Rps9
GO.0043604	amide biosynthetic process	46	1.88e-45	ENSMUSP00000000756,ENSMUSP00000003572,ENSMUSP00000004072,ENSMUSP00000006496,ENSMUSP00000008812,ENSMUSP00000008826,ENSMUSP00000009039,ENSMUSP00000013773,ENSMUSP00000021443,ENSMUSP00000025511,ENSMUSP00000029722,ENSMUSP00000031617,ENSMUSP00000032597,ENSMUSP00000034966,ENSMUSP00000036178,ENSMUSP00000041652,ENSMUSP00000042457,ENSMUSP00000046101,ENSMUSP00000046506,ENSMUSP00000054490,ENSMUSP00000056923,…	Cad,Eef1a1,Eef2,Eif3d,Gars,Kars,Mthfd1,Mthfd1l,Rpl10,Rpl11,Rpl13,Rpl13a,Rpl14,Rpl15,Rpl17,Rpl18,Rpl18a,Rpl21,Rpl23a,Rpl24,Rpl26,Rpl27,Rpl28,Rpl29,Rpl3,Rpl30,Rpl31,Rpl35,Rpl35a,Rpl37,Rpl38,Rpl4,Rpl6,Rpl7,Rpl8,Rps14,Rps15a,Rps16,Rps18,Rps20,Rps23,Rps24,Rps3a,Rps6,Rps7,Rps9
GO.1901566	organonitrogen compound biosynthetic process	47	8.37e-34	ENSMUSP00000000756,ENSMUSP00000003572,ENSMUSP00000004072,ENSMUSP00000006496,ENSMUSP00000008812,ENSMUSP00000008826,ENSMUSP00000009039,ENSMUSP00000021443,ENSMUSP00000025511,ENSMUSP00000029046,ENSMUSP00000029722,ENSMUSP00000031617,ENSMUSP00000032597,ENSMUSP00000034966,ENSMUSP00000036178,ENSMUSP00000041652,ENSMUSP00000042457,ENSMUSP00000046101,ENSMUSP00000046506,ENSMUSP00000047487,ENSMUSP00000054490,…	Chsy1,Eef1a1,Eef2,Eif3d,Fabp5,Gars,Kars,Mthfd1,Mthfd1l,Rpl10,Rpl11,Rpl13,Rpl13a,Rpl14,Rpl15,Rpl17,Rpl18,Rpl18a,Rpl21,Rpl23a,Rpl24,Rpl26,Rpl27,Rpl28,Rpl29,Rpl3,Rpl30,Rpl31,Rpl35,Rpl35a,Rpl37,Rpl38,Rpl4,Rpl6,Rpl7,Rpl8,Rps14,Rps15a,Rps16,Rps18,Rps20,Rps23,Rps24,Rps3a,Rps6,Rps7,Rps9
GO.1901564	organonitrogen compound metabolic process	51	3.05e-28	ENSMUSP00000000756,ENSMUSP00000003572,ENSMUSP00000004072,ENSMUSP00000006496,ENSMUSP00000008812,ENSMUSP00000008826,ENSMUSP00000009039,ENSMUSP00000015800,ENSMUSP00000021443,ENSMUSP00000025511,ENSMUSP00000026576,ENSMUSP00000029046,ENSMUSP00000029722,ENSMUSP00000031617,ENSMUSP00000032597,ENSMUSP00000034966,ENSMUSP00000036178,ENSMUSP00000041652,ENSMUSP00000042457,ENSMUSP00000046101,ENSMUSP00000046506,…	Chsy1,Dbi,Eef1a1,Eef2,Eif3d,Fabp5,Gapdh,Gars,Hspa8,Kars,Mthfd1,Mthfd1l,Rpl10,Rpl11,Rpl13,Rpl13a,Rpl14,Rpl15,Rpl17,Rpl18,Rpl18a,Rpl21,Rpl23a,Rpl24,Rpl26,Rpl27,Rpl28,Rpl29,Rpl3,Rpl30,Rpl31,Rpl35,Rpl35a,Rpl37,Rpl38,Rpl4,Rpl6,Rpl7,Rpl8,Rps14,Rps15a,Rps16,Rps18,Rps20,Rps23,Rps24,Rps3a,Rps6,Rps7,Rps9,Taldo1
GO.0044271	cellular nitrogen compound biosynthetic process	61	5.45e-21	ENSMUSP00000000756,ENSMUSP00000001460,ENSMUSP00000003572,ENSMUSP00000004072,ENSMUSP00000006496,ENSMUSP00000008812,ENSMUSP00000008826,ENSMUSP00000009039,ENSMUSP00000015800,ENSMUSP00000021443,ENSMUSP00000021698,ENSMUSP00000022816,ENSMUSP00000025511,ENSMUSP00000026425,ENSMUSP00000029722,ENSMUSP00000030623,ENSMUSP00000030771,ENSMUSP00000031617,ENSMUSP00000032597,ENSMUSP00000033673,ENSMUSP00000034966,…	Commd6,Dnajc2,Eef1a1,Eef2,Eif3d,Eny2,Gars,Hnrnpk,Hsp90aa1,Hspa8,Htatsf1,Kars,Mthfd1,Mthfd1l,Mybbp1a,Nono,Pa2g4,Rpl10,Rpl11,Rpl13,Rpl13a,Rpl14,Rpl15,Rpl17,Rpl18,Rpl18a,Rpl21,Rpl23a,Rpl24,Rpl26,Rpl27,Rpl28,Rpl29,Rpl3,Rpl30,Rpl31,Rpl35,Rpl35a,Rpl37,Rpl38,Rpl4,Rpl6,Rpl7,Rpl8,Rps14,Rps15a,Rps16,Rps18,Rps20,Rps23,Rps24,Rps3a,Rps6,Rps7,Rps9,Sap18,Sfpq,Sirt2,Snd1,Sub1,Tardbp
GO.0034641	cellular nitrogen compound metabolic process	73	5.92e-21	ENSMUSP00000000756,ENSMUSP00000001460,ENSMUSP00000003572,ENSMUSP00000004072,ENSMUSP00000006496,ENSMUSP00000008812,ENSMUSP00000008826,ENSMUSP00000009039,ENSMUSP00000015800,ENSMUSP00000021443,ENSMUSP00000021698,ENSMUSP00000022816,ENSMUSP00000025511,ENSMUSP00000025762,ENSMUSP00000026425,ENSMUSP00000026576,ENSMUSP00000026667,ENSMUSP00000029046,ENSMUSP00000029722,ENSMUSP00000030623,ENSMUSP00000030771,…	Banf1,Cnp,Commd6,Dbi,Dhx9,Dnajc2,Eef1a1,Eef2,Eif3d,Eif4a3,Eny2,Fabp5,Gapdh,Gars,Hmgb1,Hnrnpa1,Hnrnpa2b1,Hnrnpc,Hnrnpk,Hnrnpl,Hnrnpu,Hsp90aa1,Hspa8,Htatsf1,Kars,Mthfd1,Mthfd1l,Mybbp1a,Nono,Pa2g4,Rpl10,Rpl13,Rpl13a,Rpl15,Rpl17,Rpl18,Rpl18a,Rpl21,Rpl23a,Rpl24,Rpl26,Rpl27,Rpl28,Rpl29,Rpl3,Rpl30,Rpl31,Rpl35,Rpl37,Rpl38,Rpl4,Rpl6,Rpl7,Rpl8,Rps14,Rps15a,Rps18,Rps20,Rps23,Rps24,Rps3a,Rps6,Rps9,Sap18,Sfpq…
GO.0006807	nitrogen compound metabolic process	74	4.4e-20	ENSMUSP00000000756,ENSMUSP00000001460,ENSMUSP00000003572,ENSMUSP00000004072,ENSMUSP00000006496,ENSMUSP00000008812,ENSMUSP00000008826,ENSMUSP00000009039,ENSMUSP00000015800,ENSMUSP00000021443,ENSMUSP00000021698,ENSMUSP00000022816,ENSMUSP00000025511,ENSMUSP00000025762,ENSMUSP00000026425,ENSMUSP00000026576,ENSMUSP00000026667,ENSMUSP00000029046,ENSMUSP00000029722,ENSMUSP00000030623,ENSMUSP00000030771,…	Banf1,Chsy1,Cnp,Commd6,Dbi,Dhx9,Dnajc2,Eef1a1,Eef2,Eif3d,Eif4a3,Eny2,Fabp5,Gapdh,Gars,Hmgb1,Hnrnpa1,Hnrnpa2b1,Hnrnpc,Hnrnpk,Hnrnpl,Hnrnpu,Hsp90aa1,Hspa8,Htatsf1,Kars,Mthfd1,Mthfd1l,Mybbp1a,Nono,Pa2g4,Rpl10,Rpl13,Rpl13a,Rpl15,Rpl17,Rpl18,Rpl18a,Rpl21,Rpl23a,Rpl24,Rpl26,Rpl27,Rpl28,Rpl29,Rpl3,Rpl30,Rpl31,Rpl35,Rpl37,Rpl38,Rpl4,Rpl6,Rpl7,Rpl8,Rps14,Rps15a,Rps18,Rps20,Rps23,Rps24,Rps3a,Rps6,Rps9,Sap1…
GO.0010467	gene expression	63	5.74e-20	ENSMUSP00000000756,ENSMUSP00000001460,ENSMUSP00000003572,ENSMUSP00000004057,ENSMUSP00000004072,ENSMUSP00000006496,ENSMUSP00000008812,ENSMUSP00000008826,ENSMUSP00000009039,ENSMUSP00000015800,ENSMUSP00000022816,ENSMUSP00000025511,ENSMUSP00000026425,ENSMUSP00000026667,ENSMUSP00000029722,ENSMUSP00000030623,ENSMUSP00000030771,ENSMUSP00000031617,ENSMUSP00000032597,ENSMUSP00000033673,ENSMUSP00000034966,…	Commd6,Dhx9,Dnajc2,Eef1a1,Eef2,Eif3d,Eif4a3,Eny2,Fam162a,Gars,Hnrnpa1,Hnrnpa2b1,Hnrnpc,Hnrnpk,Hnrnpl,Hnrnpu,Hspa8,Htatsf1,Kars,Khdc1b,Mybbp1a,Nono,Pa2g4,Rpl10,Rpl13,Rpl13a,Rpl15,Rpl17,Rpl18,Rpl18a,Rpl21,Rpl23a,Rpl24,Rpl26,Rpl27,Rpl28,Rpl29,Rpl3,Rpl30,Rpl31,Rpl35,Rpl37,Rpl38,Rpl4,Rpl6,Rpl7,Rpl8,Rps14,Rps15a,Rps18,Rps20,Rps23,Rps24,Rps3a,Rps6,Rps9,Sap18,Sfpq,Sirt2,Snd1,Ssb,Sub1,Tardbp
GO.0044249	cellular biosynthetic process	67	8.18e-20	ENSMUSP00000000756,ENSMUSP00000001460,ENSMUSP00000003572,ENSMUSP00000004072,ENSMUSP00000006496,ENSMUSP00000008812,ENSMUSP00000008826,ENSMUSP00000009039,ENSMUSP00000015800,ENSMUSP00000021443,ENSMUSP00000021698,ENSMUSP00000022816,ENSMUSP00000025511,ENSMUSP00000026425,ENSMUSP00000029046,ENSMUSP00000029722,ENSMUSP00000030623,ENSMUSP00000030771,ENSMUSP00000031617,ENSMUSP00000032143,ENSMUSP00000032597,…	Chsy1,Commd6,Dnajc2,Eef1a1,Eef2,Eif3d,Eny2,Fabp5,Fasn,Gars,Hnrnpk,Hsp90aa1,Hspa8,Htatsf1,Kars,Mif,Mthfd1,Mthfd1l,Mybbp1a,Nono,Pa2g4,Pik3c2a,Rpl10,Rpl11,Rpl13,Rpl13a,Rpl14,Rpl15,Rpl17,Rpl18,Rpl18a,Rpl21,Rpl23a,Rpl24,Rpl26,Rpl27,Rpl28,Rpl29,Rpl3,Rpl30,Rpl31,Rpl35,Rpl35a,Rpl37,Rpl38,Rpl4,Rpl6,Rpl7,Rpl8,Rpn1,Rps14,Rps15a,Rps16,Rps18,Rps20,Rps23,Rps24,Rps3a,Rps6,Rps7,Rps9,Sap18,Sfpq,Sirt2,Snd1,Sub1,Ta…
GO.0034645	cellular macromolecule biosynthetic process	60	2.09e-19	ENSMUSP00000000756,ENSMUSP00000001460,ENSMUSP00000003572,ENSMUSP00000004072,ENSMUSP00000006496,ENSMUSP00000008812,ENSMUSP00000008826,ENSMUSP00000009039,ENSMUSP00000015800,ENSMUSP00000022816,ENSMUSP00000025511,ENSMUSP00000026425,ENSMUSP00000029722,ENSMUSP00000030623,ENSMUSP00000030771,ENSMUSP00000031617,ENSMUSP00000032143,ENSMUSP00000032597,ENSMUSP00000033673,ENSMUSP00000034966,ENSMUSP00000039269,…	Chsy1,Commd6,Dnajc2,Eef1a1,Eef2,Eif3d,Eny2,Gars,Hnrnpk,Hspa8,Htatsf1,Kars,Mybbp1a,Nono,Pa2g4,Rpl10,Rpl11,Rpl13,Rpl13a,Rpl14,Rpl15,Rpl17,Rpl18,Rpl18a,Rpl21,Rpl23a,Rpl24,Rpl26,Rpl27,Rpl28,Rpl29,Rpl3,Rpl30,Rpl31,Rpl35,Rpl35a,Rpl37,Rpl38,Rpl4,Rpl6,Rpl7,Rpl8,Rpn1,Rps14,Rps15a,Rps16,Rps18,Rps20,Rps23,Rps24,Rps3a,Rps6,Rps7,Rps9,Sap18,Sfpq,Sirt2,Snd1,Sub1,Tardbp
GO.1901576	organic substance biosynthetic process	66	1.14e-18	ENSMUSP00000000756,ENSMUSP00000001460,ENSMUSP00000003572,ENSMUSP00000004072,ENSMUSP00000006496,ENSMUSP00000008812,ENSMUSP00000008826,ENSMUSP00000009039,ENSMUSP00000015800,ENSMUSP00000021443,ENSMUSP00000022816,ENSMUSP00000025511,ENSMUSP00000026425,ENSMUSP00000029046,ENSMUSP00000029722,ENSMUSP00000030623,ENSMUSP00000030771,ENSMUSP00000031617,ENSMUSP00000032143,ENSMUSP00000032597,ENSMUSP00000033673,…	Chsy1,Commd6,Dnajc2,Eef1a1,Eef2,Eif3d,Eny2,Fabp5,Fasn,Gars,Hnrnpk,Hspa8,Htatsf1,Kars,Mif,Mthfd1,Mthfd1l,Mybbp1a,Nono,Pa2g4,Pik3c2a,Rpl10,Rpl11,Rpl13,Rpl13a,Rpl14,Rpl15,Rpl17,Rpl18,Rpl18a,Rpl21,Rpl23a,Rpl24,Rpl26,Rpl27,Rpl28,Rpl29,Rpl3,Rpl30,Rpl31,Rpl35,Rpl35a,Rpl37,Rpl38,Rpl4,Rpl6,Rpl7,Rpl8,Rpn1,Rps14,Rps15a,Rps16,Rps18,Rps20,Rps23,Rps24,Rps3a,Rps6,Rps7,Rps9,Sap18,Sfpq,Sirt2,Snd1,Sub1,Tardbp
GO.0044267	cellular protein metabolic process	59	1.62e-18	ENSMUSP00000000756,ENSMUSP00000003572,ENSMUSP00000004072,ENSMUSP00000006496,ENSMUSP00000008812,ENSMUSP00000008826,ENSMUSP00000009039,ENSMUSP00000010520,ENSMUSP00000013773,ENSMUSP00000015800,ENSMUSP00000021698,ENSMUSP00000024739,ENSMUSP00000025217,ENSMUSP00000025511,ENSMUSP00000029722,ENSMUSP00000030623,ENSMUSP00000031617,ENSMUSP00000032143,ENSMUSP00000032597,ENSMUSP00000034316,ENSMUSP00000034966,…	BC021891,Cad,Eef1a1,Eef2,Eif3d,Eny2,Gapdh,Gars,Hsp90aa1,Hsp90ab1,Hspa8,Hspa9,Kars,Nedd8,Pik3c2a,Rpl10,Rpl11,Rpl13,Rpl13a,Rpl14,Rpl15,Rpl17,Rpl18,Rpl18a,Rpl21,Rpl23a,Rpl24,Rpl26,Rpl27,Rpl28,Rpl29,Rpl3,Rpl30,Rpl31,Rpl35,Rpl35a,Rpl37,Rpl38,Rpl4,Rpl6,Rpl7,Rpl8,Rpn1,Rps14,Rps15a,Rps16,Rps18,Rps20,Rps23,Rps24,Rps3a,Rps6,Rps7,Rps9,Sfpq,Shprh,Sirt2,Ube2i,Ube2v1
GO.0019538	protein metabolic process	63	7.72e-18	ENSMUSP00000000756,ENSMUSP00000003572,ENSMUSP00000004057,ENSMUSP00000004072,ENSMUSP00000006496,ENSMUSP00000008812,ENSMUSP00000008826,ENSMUSP00000009039,ENSMUSP00000010520,ENSMUSP00000013773,ENSMUSP00000015800,ENSMUSP00000016771,ENSMUSP00000021698,ENSMUSP00000024739,ENSMUSP00000025217,ENSMUSP00000025511,ENSMUSP00000029722,ENSMUSP00000030623,ENSMUSP00000031617,ENSMUSP00000032143,ENSMUSP00000032597,…	BC021891,Cad,Chsy1,Eef1a1,Eef2,Eif3d,Eny2,Fam162a,Gapdh,Gars,Hsp90aa1,Hsp90ab1,Hspa8,Hspa9,Kars,Khdc1b,Myh9,Nedd8,Pik3c2a,Rpl10,Rpl11,Rpl13,Rpl13a,Rpl14,Rpl15,Rpl17,Rpl18,Rpl18a,Rpl21,Rpl23a,Rpl24,Rpl26,Rpl27,Rpl28,Rpl29,Rpl3,Rpl30,Rpl31,Rpl35,Rpl35a,Rpl37,Rpl38,Rpl4,Rpl6,Rpl7,Rpl8,Rpn1,Rps14,Rps15a,Rps16,Rps18,Rps20,Rps23,Rps24,Rps3a,Rps6,Rps7,Rps9,Sfpq,Shprh,Sirt2,Ube2i,Ube2v1
GO.0044237	cellular metabolic process	86	7.83e-16	ENSMUSP00000000756,ENSMUSP00000001304,ENSMUSP00000001460,ENSMUSP00000003572,ENSMUSP00000004072,ENSMUSP00000006496,ENSMUSP00000008812,ENSMUSP00000008826,ENSMUSP00000009039,ENSMUSP00000010520,ENSMUSP00000015800,ENSMUSP00000021443,ENSMUSP00000021698,ENSMUSP00000022816,ENSMUSP00000024739,ENSMUSP00000025217,ENSMUSP00000025511,ENSMUSP00000025762,ENSMUSP00000025804,ENSMUSP00000026425,ENSMUSP00000026576,…	BC021891,Banf1,Chsy1,Ckb,Cnp,Commd6,Dbi,Dhx9,Dnajc2,Eef1a1,Eef2,Eif3d,Eif4a3,Eny2,Fabp5,Fasn,Gapdh,Gars,Hadha,Hadhb,Hmgb1,Hnrnpa1,Hnrnpa2b1,Hnrnpc,Hnrnpk,Hnrnpl,Hnrnpu,Hsp90aa1,Hsp90ab1,Hspa8,Hspa9,Htatsf1,Kars,Mif,Mthfd1,Mthfd1l,Nedd8,Nono,Pa2g4,Pik3c2a,Rab1b,Rpl10,Rpl13,Rpl13a,Rpl15,Rpl17,Rpl18,Rpl18a,Rpl21,Rpl23a,Rpl24,Rpl26,Rpl27,Rpl28,Rpl29,Rpl3,Rpl30,Rpl31,Rpl35,Rpl37,Rpl38,Rpl4,Rpl6,Rpl7,R…
GO.0044238	primary metabolic process	87	1e-15	ENSMUSP00000000756,ENSMUSP00000001460,ENSMUSP00000003572,ENSMUSP00000004057,ENSMUSP00000004072,ENSMUSP00000006496,ENSMUSP00000008812,ENSMUSP00000008826,ENSMUSP00000009039,ENSMUSP00000010520,ENSMUSP00000015800,ENSMUSP00000016771,ENSMUSP00000021443,ENSMUSP00000021698,ENSMUSP00000022816,ENSMUSP00000024739,ENSMUSP00000025217,ENSMUSP00000025511,ENSMUSP00000025762,ENSMUSP00000026425,ENSMUSP00000026576,…	BC021891,Banf1,Chsy1,Cnp,Commd6,Dbi,Dhx9,Dnajc2,Eef1a1,Eef2,Eif3d,Eif4a3,Eny2,Fabp5,Fam162a,Fasn,Gars,Hadha,Hadhb,Hmgb1,Hnrnpa1,Hnrnpa2b1,Hnrnpc,Hnrnpk,Hnrnpl,Hnrnpu,Hsp90aa1,Hsp90ab1,Hspa8,Hspa9,Htatsf1,Kars,Khdc1b,Mif,Mthfd1,Mthfd1l,Mybbp1a,Myh9,Nedd8,Nono,Pa2g4,Pik3c2a,Rpl10,Rpl13,Rpl13a,Rpl15,Rpl17,Rpl18,Rpl18a,Rpl21,Rpl23a,Rpl24,Rpl26,Rpl27,Rpl28,Rpl29,Rpl3,Rpl30,Rpl31,Rpl35,Rpl37,Rpl38,Rpl4…
GO.0044260	cellular macromolecule metabolic process	76	1.77e-15	ENSMUSP00000000756,ENSMUSP00000001460,ENSMUSP00000003572,ENSMUSP00000004072,ENSMUSP00000006496,ENSMUSP00000008812,ENSMUSP00000008826,ENSMUSP00000009039,ENSMUSP00000010520,ENSMUSP00000013773,ENSMUSP00000015800,ENSMUSP00000021698,ENSMUSP00000022816,ENSMUSP00000024739,ENSMUSP00000025217,ENSMUSP00000025511,ENSMUSP00000025762,ENSMUSP00000026425,ENSMUSP00000026667,ENSMUSP00000029722,ENSMUSP00000030623,…	BC021891,Banf1,Cad,Chsy1,Commd6,Dhx9,Dnajc2,Eef1a1,Eef2,Eif3d,Eif4a3,Eny2,Gapdh,Gars,Hmgb1,Hnrnpa1,Hnrnpa2b1,Hnrnpc,Hnrnpk,Hnrnpl,Hnrnpu,Hsp90aa1,Hsp90ab1,Hspa8,Hspa9,Htatsf1,Kars,Mybbp1a,Nedd8,Nono,Pa2g4,Pik3c2a,Rpl10,Rpl13,Rpl13a,Rpl15,Rpl17,Rpl18,Rpl18a,Rpl21,Rpl23a,Rpl24,Rpl26,Rpl27,Rpl28,Rpl29,Rpl3,Rpl30,Rpl31,Rpl35,Rpl37,Rpl38,Rpl4,Rpl6,Rpl7,Rpl8,Rpn1,Rps14,Rps15a,Rps18,Rps20,Rps23,Rps24,Rp…
GO.0043170	macromolecule metabolic process	79	3.26e-15	ENSMUSP00000000756,ENSMUSP00000001460,ENSMUSP00000003572,ENSMUSP00000004057,ENSMUSP00000004072,ENSMUSP00000006496,ENSMUSP00000008812,ENSMUSP00000008826,ENSMUSP00000009039,ENSMUSP00000010520,ENSMUSP00000013773,ENSMUSP00000015800,ENSMUSP00000016771,ENSMUSP00000021698,ENSMUSP00000022816,ENSMUSP00000024739,ENSMUSP00000025217,ENSMUSP00000025511,ENSMUSP00000025762,ENSMUSP00000026425,ENSMUSP00000026667,…	BC021891,Banf1,Cad,Chsy1,Commd6,Dhx9,Dnajc2,Eef1a1,Eef2,Eif3d,Eif4a3,Eny2,Fam162a,Gapdh,Gars,Hmgb1,Hnrnpa1,Hnrnpa2b1,Hnrnpc,Hnrnpk,Hnrnpl,Hnrnpu,Hsp90aa1,Hsp90ab1,Hspa8,Hspa9,Htatsf1,Kars,Khdc1b,Mybbp1a,Myh9,Nedd8,Nono,Pa2g4,Pik3c2a,Rpl10,Rpl13,Rpl13a,Rpl15,Rpl17,Rpl18,Rpl18a,Rpl21,Rpl23a,Rpl24,Rpl26,Rpl27,Rpl28,Rpl29,Rpl3,Rpl30,Rpl31,Rpl35,Rpl37,Rpl38,Rpl4,Rpl6,Rpl7,Rpl8,Rpn1,Rps14,Rps15a,Rps18,…
GO.0071704	organic substance metabolic process	87	6.49e-15	ENSMUSP00000000756,ENSMUSP00000001460,ENSMUSP00000003572,ENSMUSP00000004057,ENSMUSP00000004072,ENSMUSP00000006496,ENSMUSP00000008812,ENSMUSP00000008826,ENSMUSP00000009039,ENSMUSP00000010520,ENSMUSP00000015800,ENSMUSP00000016771,ENSMUSP00000021443,ENSMUSP00000021698,ENSMUSP00000022816,ENSMUSP00000024739,ENSMUSP00000025217,ENSMUSP00000025511,ENSMUSP00000025762,ENSMUSP00000026425,ENSMUSP00000026576,…	BC021891,Banf1,Chsy1,Cnp,Commd6,Dbi,Dhx9,Dnajc2,Eef1a1,Eef2,Eif3d,Eif4a3,Eny2,Fabp5,Fam162a,Fasn,Gars,Hadha,Hadhb,Hmgb1,Hnrnpa1,Hnrnpa2b1,Hnrnpc,Hnrnpk,Hnrnpl,Hnrnpu,Hsp90aa1,Hsp90ab1,Hspa8,Hspa9,Htatsf1,Kars,Khdc1b,Mif,Mthfd1,Mthfd1l,Mybbp1a,Myh9,Nedd8,Nono,Pa2g4,Pik3c2a,Rpl10,Rpl13,Rpl13a,Rpl15,Rpl17,Rpl18,Rpl18a,Rpl21,Rpl23a,Rpl24,Rpl26,Rpl27,Rpl28,Rpl29,Rpl3,Rpl30,Rpl31,Rpl35,Rpl37,Rpl38,Rpl4…
GO.0042254	ribosome biogenesis	16	1.24e-11	ENSMUSP00000025511,ENSMUSP00000026425,ENSMUSP00000026667,ENSMUSP00000031383,ENSMUSP00000056923,ENSMUSP00000071616,ENSMUSP00000073175,ENSMUSP00000077857,ENSMUSP00000080741,ENSMUSP00000083705,ENSMUSP00000099595,ENSMUSP00000099878,ENSMUSP00000099962,ENSMUSP00000103940,ENSMUSP00000125977,ENSMUSP00000131489	Eif4a3,Pa2g4,Ran,Rpl11,Rpl14,Rpl24,Rpl26,Rpl35a,Rpl38,Rpl7,Rpl7a,Rplp0,Rps14,Rps16,Rps24,Rps6
GO.0008152	metabolic process	86	2.89e-11	ENSMUSP00000000756,ENSMUSP00000001304,ENSMUSP00000001460,ENSMUSP00000003572,ENSMUSP00000004057,ENSMUSP00000004072,ENSMUSP00000006496,ENSMUSP00000008812,ENSMUSP00000008826,ENSMUSP00000009039,ENSMUSP00000010520,ENSMUSP00000015800,ENSMUSP00000016771,ENSMUSP00000021443,ENSMUSP00000021698,ENSMUSP00000022816,ENSMUSP00000024739,ENSMUSP00000025217,ENSMUSP00000025511,ENSMUSP00000025762,ENSMUSP00000025804,…	BC021891,Banf1,Chsy1,Ckb,Commd6,Dbi,Dhx9,Dnajc2,Eef1a1,Eef2,Eif3d,Eif4a3,Eny2,Fabp5,Fam162a,Fasn,Gars,Hadhb,Hmgb1,Hnrnpa1,Hnrnpa2b1,Hnrnpc,Hnrnpk,Hnrnpl,Hnrnpu,Hsp90aa1,Hsp90ab1,Hspa8,Hspa9,Htatsf1,Kars,Khdc1b,Mif,Mthfd1,Mthfd1l,Myh9,Nedd8,Nono,Pa2g4,Pik3c2a,Rab1b,Ran,Rpl10,Rpl13,Rpl13a,Rpl15,Rpl17,Rpl18,Rpl18a,Rpl21,Rpl23a,Rpl24,Rpl26,Rpl27,Rpl28,Rpl29,Rpl3,Rpl30,Rpl31,Rpl35,Rpl37,Rpl38,Rpl4,Rpl…
GO.0006396	RNA processing	24	3.62e-11	ENSMUSP00000015800,ENSMUSP00000025511,ENSMUSP00000026425,ENSMUSP00000026667,ENSMUSP00000030623,ENSMUSP00000033673,ENSMUSP00000038135,ENSMUSP00000039269,ENSMUSP00000042658,ENSMUSP00000047571,ENSMUSP00000049407,ENSMUSP00000071616,ENSMUSP00000073175,ENSMUSP00000077857,ENSMUSP00000081142,ENSMUSP00000087453,ENSMUSP00000088365,ENSMUSP00000099595,ENSMUSP00000099878,ENSMUSP00000103940,ENSMUSP00000107237,…	Dhx9,Eif4a3,Hnrnpa1,Hnrnpa2b1,Hnrnpc,Hnrnpk,Hnrnpl,Hnrnpu,Hspa8,Nono,Pa2g4,Rpl11,Rpl14,Rpl26,Rpl35a,Rpl7,Rps14,Rps16,Rps24,Rps6,Sap18,Sfpq,Ssb,Tardbp
GO.0022613	ribonucleoprotein complex biogenesis	17	6.39e-10	ENSMUSP00000025511,ENSMUSP00000026425,ENSMUSP00000026667,ENSMUSP00000031383,ENSMUSP00000056923,ENSMUSP00000071616,ENSMUSP00000073175,ENSMUSP00000077857,ENSMUSP00000080741,ENSMUSP00000083705,ENSMUSP00000098053,ENSMUSP00000099595,ENSMUSP00000099878,ENSMUSP00000099962,ENSMUSP00000103940,ENSMUSP00000125977,ENSMUSP00000131489	Eif3d,Eif4a3,Pa2g4,Ran,Rpl11,Rpl14,Rpl24,Rpl26,Rpl35a,Rpl38,Rpl7,Rpl7a,Rplp0,Rps14,Rps16,Rps24,Rps6
GO.0010608	posttranscriptional regulation of gene expression	17	2.84e-09	ENSMUSP00000001460,ENSMUSP00000006496,ENSMUSP00000008812,ENSMUSP00000025511,ENSMUSP00000026425,ENSMUSP00000026667,ENSMUSP00000033683,ENSMUSP00000038135,ENSMUSP00000046101,ENSMUSP00000047571,ENSMUSP00000054490,ENSMUSP00000080741,ENSMUSP00000081142,ENSMUSP00000098053,ENSMUSP00000107237,ENSMUSP00000113213,ENSMUSP00000115722	Dhx9,Eef2,Eif3d,Eif4a3,Gapdh,Hnrnpc,Hnrnpu,Pa2g4,Rpl13a,Rpl38,Rps14,Rps18,Rps23,Rps4x,Rps9,Snd1,Tardbp
GO.0042273	ribosomal large subunit biogenesis	7	1.52e-08	ENSMUSP00000056923,ENSMUSP00000071616,ENSMUSP00000073175,ENSMUSP00000077857,ENSMUSP00000080741,ENSMUSP00000099595,ENSMUSP00000131489	Rpl11,Rpl14,Rpl24,Rpl26,Rpl35a,Rpl38,Rpl7
GO.0006364	rRNA processing	11	2.21e-07	ENSMUSP00000025511,ENSMUSP00000026425,ENSMUSP00000026667,ENSMUSP00000071616,ENSMUSP00000073175,ENSMUSP00000077857,ENSMUSP00000099595,ENSMUSP00000099878,ENSMUSP00000103940,ENSMUSP00000125977,ENSMUSP00000131489	Eif4a3,Pa2g4,Rpl11,Rpl14,Rpl26,Rpl35a,Rpl7,Rps14,Rps16,Rps24,Rps6
GO.0044085	cellular component biogenesis	30	2.9e-06	ENSMUSP00000021698,ENSMUSP00000025511,ENSMUSP00000025804,ENSMUSP00000026425,ENSMUSP00000026667,ENSMUSP00000028386,ENSMUSP00000030541,ENSMUSP00000031383,ENSMUSP00000038144,ENSMUSP00000039422,ENSMUSP00000041149,ENSMUSP00000056923,ENSMUSP00000071135,ENSMUSP00000071616,ENSMUSP00000072732,ENSMUSP00000073175,ENSMUSP00000076397,ENSMUSP00000077857,ENSMUSP00000079356,ENSMUSP00000080741,ENSMUSP00000083705,…	Eif3d,Eif4a3,H1f0,Hist1h1b,Hist3h2ba,Hp1bp3,Hsp90aa1,Mif,Nckap1,Pa2g4,Pik3c2a,Rab1b,Ran,Rcc2,Rpl11,Rpl14,Rpl24,Rpl26,Rpl35a,Rpl38,Rpl7,Rpl7a,Rplp0,Rps14,Rps16,Rps24,Rps6,Shprh,Sirt2,Tubb4a
GO.0009987	cellular process	92	3.54e-06	ENSMUSP00000000756,ENSMUSP00000001304,ENSMUSP00000003572,ENSMUSP00000004057,ENSMUSP00000004072,ENSMUSP00000006496,ENSMUSP00000008812,ENSMUSP00000008826,ENSMUSP00000009039,ENSMUSP00000010520,ENSMUSP00000015800,ENSMUSP00000016771,ENSMUSP00000020024,ENSMUSP00000021443,ENSMUSP00000021698,ENSMUSP00000022816,ENSMUSP00000024897,ENSMUSP00000025217,ENSMUSP00000025511,ENSMUSP00000025762,ENSMUSP00000026425,…	Arl8a,BC021891,Banf1,Chsy1,Ckb,Clcn5,Commd6,Dbi,Dhx9,Dnajc2,Eef1a1,Eef2,Eif3d,Eif4a3,Eny2,Fabp5,Fabp7,Fam162a,Gapdh,Gars,H1f0,Hadha,Hadhb,Hist1h1b,Hist3h2ba,Hmgb1,Hnrnpa1,Hnrnpa2b1,Hnrnpc,Hnrnpk,Hnrnpl,Hnrnpu,Hsp90aa1,Hspa8,Hspa9,Htatsf1,Kars,Khdc1b,Mif,Mthfd1,Mthfd1l,Myh9,Nckap1,Ncl,Nedd8,Nono,Pa2g4,Pik3c2a,Rpl10,Rpl13,Rpl15,Rpl17,Rpl18,Rpl18a,Rpl21,Rpl23a,Rpl24,Rpl26,Rpl27,Rpl28,Rpl29,Rpl30,Rpl…
GO.0006417	regulation of translation	12	1.46e-05	ENSMUSP00000006496,ENSMUSP00000008812,ENSMUSP00000025511,ENSMUSP00000026425,ENSMUSP00000026667,ENSMUSP00000033683,ENSMUSP00000046101,ENSMUSP00000054490,ENSMUSP00000080741,ENSMUSP00000098053,ENSMUSP00000113213,ENSMUSP00000115722	Eef2,Eif3d,Eif4a3,Gapdh,Pa2g4,Rpl13a,Rpl38,Rps14,Rps18,Rps23,Rps4x,Rps9
GO.0034660	ncRNA metabolic process	13	2.44e-05	ENSMUSP00000003572,ENSMUSP00000025511,ENSMUSP00000026425,ENSMUSP00000026667,ENSMUSP00000071616,ENSMUSP00000073175,ENSMUSP00000077857,ENSMUSP00000090808,ENSMUSP00000099595,ENSMUSP00000099878,ENSMUSP00000103940,ENSMUSP00000125977,ENSMUSP00000131489	Eif4a3,Gars,Kars,Pa2g4,Rpl11,Rpl14,Rpl26,Rpl35a,Rpl7,Rps14,Rps16,Rps24,Rps6
GO.0006139	nucleobase-containing compound metabolic process	42	0.000112	ENSMUSP00000001460,ENSMUSP00000003572,ENSMUSP00000015800,ENSMUSP00000021443,ENSMUSP00000022816,ENSMUSP00000025511,ENSMUSP00000025762,ENSMUSP00000026425,ENSMUSP00000026576,ENSMUSP00000026667,ENSMUSP00000030623,ENSMUSP00000030771,ENSMUSP00000033673,ENSMUSP00000038135,ENSMUSP00000039269,ENSMUSP00000039422,ENSMUSP00000042658,ENSMUSP00000044827,ENSMUSP00000047571,ENSMUSP00000049407,ENSMUSP00000052905,…	Banf1,Cnp,Commd6,Dhx9,Dnajc2,Eif4a3,Eny2,Gapdh,Gars,Hmgb1,Hnrnpa1,Hnrnpa2b1,Hnrnpc,Hnrnpk,Hnrnpl,Hnrnpu,Hspa8,Htatsf1,Kars,Mthfd1,Mybbp1a,Nono,Pa2g4,Rpl11,Rpl14,Rpl26,Rpl35a,Rpl7,Rps14,Rps16,Rps24,Rps6,Sap18,Sfpq,Shprh,Sirt2,Snd1,Ssb,Sub1,Taldo1,Tardbp,Ube2v1
GO.0046483	heterocycle metabolic process	43	0.000112	ENSMUSP00000001460,ENSMUSP00000003572,ENSMUSP00000015800,ENSMUSP00000021443,ENSMUSP00000022816,ENSMUSP00000025511,ENSMUSP00000025762,ENSMUSP00000026425,ENSMUSP00000026576,ENSMUSP00000026667,ENSMUSP00000030623,ENSMUSP00000030771,ENSMUSP00000033673,ENSMUSP00000036178,ENSMUSP00000038135,ENSMUSP00000039269,ENSMUSP00000039422,ENSMUSP00000042658,ENSMUSP00000044827,ENSMUSP00000047571,ENSMUSP00000049407,…	Banf1,Cnp,Commd6,Dhx9,Dnajc2,Eif4a3,Eny2,Gapdh,Gars,Hmgb1,Hnrnpa1,Hnrnpa2b1,Hnrnpc,Hnrnpk,Hnrnpl,Hnrnpu,Hspa8,Htatsf1,Kars,Mthfd1,Mthfd1l,Mybbp1a,Nono,Pa2g4,Rpl11,Rpl14,Rpl26,Rpl35a,Rpl7,Rps14,Rps16,Rps24,Rps6,Sap18,Sfpq,Shprh,Sirt2,Snd1,Ssb,Sub1,Taldo1,Tardbp,Ube2v1
GO.0006725	cellular aromatic compound metabolic process	43	0.000125	ENSMUSP00000001460,ENSMUSP00000003572,ENSMUSP00000015800,ENSMUSP00000021443,ENSMUSP00000022816,ENSMUSP00000025511,ENSMUSP00000025762,ENSMUSP00000026425,ENSMUSP00000026576,ENSMUSP00000026667,ENSMUSP00000030623,ENSMUSP00000030771,ENSMUSP00000033673,ENSMUSP00000036178,ENSMUSP00000038135,ENSMUSP00000039269,ENSMUSP00000039422,ENSMUSP00000042658,ENSMUSP00000044827,ENSMUSP00000047571,ENSMUSP00000049407,…	Banf1,Cnp,Commd6,Dhx9,Dnajc2,Eif4a3,Eny2,Gapdh,Gars,Hmgb1,Hnrnpa1,Hnrnpa2b1,Hnrnpc,Hnrnpk,Hnrnpl,Hnrnpu,Hspa8,Htatsf1,Kars,Mthfd1,Mthfd1l,Mybbp1a,Nono,Pa2g4,Rpl11,Rpl14,Rpl26,Rpl35a,Rpl7,Rps14,Rps16,Rps24,Rps6,Sap18,Sfpq,Shprh,Sirt2,Snd1,Ssb,Sub1,Taldo1,Tardbp,Ube2v1
GO.0008380	RNA splicing	11	0.000155	ENSMUSP00000015800,ENSMUSP00000026667,ENSMUSP00000030623,ENSMUSP00000033673,ENSMUSP00000039269,ENSMUSP00000042658,ENSMUSP00000047571,ENSMUSP00000081142,ENSMUSP00000087453,ENSMUSP00000107237,ENSMUSP00000120071	Eif4a3,Hnrnpa1,Hnrnpa2b1,Hnrnpc,Hnrnpk,Hnrnpu,Hspa8,Nono,Sap18,Sfpq,Tardbp
GO.0006397	mRNA processing	12	0.000204	ENSMUSP00000015800,ENSMUSP00000026667,ENSMUSP00000030623,ENSMUSP00000033673,ENSMUSP00000039269,ENSMUSP00000042658,ENSMUSP00000047571,ENSMUSP00000049407,ENSMUSP00000081142,ENSMUSP00000087453,ENSMUSP00000107237,ENSMUSP00000120071	Eif4a3,Hnrnpa1,Hnrnpa2b1,Hnrnpc,Hnrnpk,Hnrnpl,Hnrnpu,Hspa8,Nono,Sap18,Sfpq,Tardbp
GO.0090304	nucleic acid metabolic process	38	0.000293	ENSMUSP00000001460,ENSMUSP00000003572,ENSMUSP00000015800,ENSMUSP00000022816,ENSMUSP00000025511,ENSMUSP00000025762,ENSMUSP00000026425,ENSMUSP00000026667,ENSMUSP00000030623,ENSMUSP00000030771,ENSMUSP00000033673,ENSMUSP00000038135,ENSMUSP00000039269,ENSMUSP00000039422,ENSMUSP00000042658,ENSMUSP00000044827,ENSMUSP00000047571,ENSMUSP00000049407,ENSMUSP00000052905,ENSMUSP00000071616,ENSMUSP00000072732,…	Banf1,Commd6,Dhx9,Dnajc2,Eif4a3,Eny2,Gars,Hmgb1,Hnrnpa1,Hnrnpa2b1,Hnrnpc,Hnrnpk,Hnrnpl,Hnrnpu,Hspa8,Htatsf1,Kars,Mybbp1a,Nono,Pa2g4,Rpl11,Rpl14,Rpl26,Rpl35a,Rpl7,Rps14,Rps16,Rps24,Rps6,Sap18,Sfpq,Shprh,Sirt2,Snd1,Ssb,Sub1,Tardbp,Ube2v1
GO.1901360	organic cyclic compound metabolic process	43	0.00047	ENSMUSP00000001460,ENSMUSP00000003572,ENSMUSP00000015800,ENSMUSP00000021443,ENSMUSP00000022816,ENSMUSP00000025511,ENSMUSP00000025762,ENSMUSP00000026425,ENSMUSP00000026576,ENSMUSP00000026667,ENSMUSP00000030623,ENSMUSP00000030771,ENSMUSP00000033673,ENSMUSP00000036178,ENSMUSP00000038135,ENSMUSP00000039269,ENSMUSP00000039422,ENSMUSP00000042658,ENSMUSP00000044827,ENSMUSP00000047571,ENSMUSP00000049407,…	Banf1,Cnp,Commd6,Dhx9,Dnajc2,Eif4a3,Eny2,Gapdh,Gars,Hmgb1,Hnrnpa1,Hnrnpa2b1,Hnrnpc,Hnrnpk,Hnrnpl,Hnrnpu,Hspa8,Htatsf1,Kars,Mthfd1,Mthfd1l,Mybbp1a,Nono,Pa2g4,Rpl11,Rpl14,Rpl26,Rpl35a,Rpl7,Rps14,Rps16,Rps24,Rps6,Sap18,Sfpq,Shprh,Sirt2,Snd1,Ssb,Sub1,Taldo1,Tardbp,Ube2v1
GO.0016070	RNA metabolic process	34	0.000756	ENSMUSP00000001460,ENSMUSP00000003572,ENSMUSP00000015800,ENSMUSP00000022816,ENSMUSP00000025511,ENSMUSP00000026425,ENSMUSP00000026667,ENSMUSP00000030623,ENSMUSP00000030771,ENSMUSP00000033673,ENSMUSP00000038135,ENSMUSP00000039269,ENSMUSP00000042658,ENSMUSP00000044827,ENSMUSP00000047571,ENSMUSP00000049407,ENSMUSP00000052905,ENSMUSP00000071616,ENSMUSP00000072732,ENSMUSP00000073175,ENSMUSP00000077857,…	Commd6,Dhx9,Dnajc2,Eif4a3,Eny2,Gars,Hnrnpa1,Hnrnpa2b1,Hnrnpc,Hnrnpk,Hnrnpl,Hnrnpu,Hspa8,Htatsf1,Kars,Mybbp1a,Nono,Pa2g4,Rpl11,Rpl14,Rpl26,Rpl35a,Rpl7,Rps14,Rps16,Rps24,Rps6,Sap18,Sfpq,Sirt2,Snd1,Ssb,Sub1,Tardbp
GO.0042274	ribosomal small subunit biogenesis	5	0.000819	ENSMUSP00000025511,ENSMUSP00000080741,ENSMUSP00000099878,ENSMUSP00000103940,ENSMUSP00000125977	Rpl38,Rps14,Rps16,Rps24,Rps6
GO.0034622	cellular macromolecular complex assembly	13	0.000883	ENSMUSP00000021698,ENSMUSP00000025511,ENSMUSP00000030541,ENSMUSP00000039422,ENSMUSP00000056923,ENSMUSP00000071135,ENSMUSP00000076397,ENSMUSP00000079356,ENSMUSP00000080741,ENSMUSP00000098053,ENSMUSP00000099878,ENSMUSP00000126092,ENSMUSP00000137309	Eif3d,H1f0,Hist1h1b,Hist3h2ba,Hp1bp3,Hsp90aa1,Pik3c2a,Rpl24,Rpl38,Rps14,Rps6,Shprh,Tubb4a
GO.0071840	cellular component organization or biogenesis	43	0.002	ENSMUSP00000015800,ENSMUSP00000016771,ENSMUSP00000021698,ENSMUSP00000024897,ENSMUSP00000025511,ENSMUSP00000025804,ENSMUSP00000026425,ENSMUSP00000026667,ENSMUSP00000027684,ENSMUSP00000028062,ENSMUSP00000028386,ENSMUSP00000030623,ENSMUSP00000030771,ENSMUSP00000031383,ENSMUSP00000039422,ENSMUSP00000041149,ENSMUSP00000052905,ENSMUSP00000055714,ENSMUSP00000056923,ENSMUSP00000071135,ENSMUSP00000071616,…	Arl8a,Dnajc2,Eif3d,Eif4a3,Eny2,Gapdh,H1f0,Hist1h1b,Hist3h2ba,Hmgb1,Hnrnpc,Hsp90aa1,Hspa8,Mapt,Mif,Myh9,Nckap1,Pa2g4,Pik3c2a,Ppia,Rab1b,Ran,Rpl11,Rpl14,Rpl24,Rpl26,Rpl35a,Rpl38,Rpl7,Rpl7a,Rplp0,Rps14,Rps16,Rps24,Rps6,Sfpq,Shprh,Sirt2,Tardbp,Tubb4a,Ube2i,Vapa,Vim
GO.0071353	cellular response to interleukin-4	4	0.00417	ENSMUSP00000024739,ENSMUSP00000052872,ENSMUSP00000080354,ENSMUSP00000083705	Fasn,Hsp90ab1,Rpl3,Rplp0
GO.0048255	mRNA stabilization	4	0.00468	ENSMUSP00000038135,ENSMUSP00000047571,ENSMUSP00000081142,ENSMUSP00000107237	Dhx9,Hnrnpc,Hnrnpu,Tardbp
GO.0048024	regulation of mRNA splicing, via spliceosome	5	0.00591	ENSMUSP00000015800,ENSMUSP00000026667,ENSMUSP00000039269,ENSMUSP00000087453,ENSMUSP00000120071	Eif4a3,Hnrnpa2b1,Hnrnpk,Hspa8,Sap18
GO.0042255	ribosome assembly	4	0.00605	ENSMUSP00000025511,ENSMUSP00000056923,ENSMUSP00000080741,ENSMUSP00000099878	Rpl24,Rpl38,Rps14,Rps6
GO.0043933	macromolecular complex subunit organization	23	0.00653	ENSMUSP00000015800,ENSMUSP00000016771,ENSMUSP00000018437,ENSMUSP00000021698,ENSMUSP00000025511,ENSMUSP00000028062,ENSMUSP00000030623,ENSMUSP00000030771,ENSMUSP00000039422,ENSMUSP00000041149,ENSMUSP00000052905,ENSMUSP00000056923,ENSMUSP00000071135,ENSMUSP00000072732,ENSMUSP00000076397,ENSMUSP00000079356,ENSMUSP00000080741,ENSMUSP00000082682,ENSMUSP00000098053,ENSMUSP00000099878,ENSMUSP00000107237,…	Dnajc2,Eif3d,Eny2,H1f0,Hist1h1b,Hist3h2ba,Hmgb1,Hnrnpc,Hsp90aa1,Hspa8,Mif,Myh9,Pfn1,Pik3c2a,Rpl24,Rpl38,Rps14,Rps6,Sfpq,Shprh,Sirt2,Tubb4a,Vim
GO.0009257	10-formyltetrahydrofolate biosynthetic process	2	0.0083	ENSMUSP00000021443,ENSMUSP00000036178	Mthfd1,Mthfd1l
GO.0010468	regulation of gene expression	36	0.00876	ENSMUSP00000001460,ENSMUSP00000006496,ENSMUSP00000008812,ENSMUSP00000010520,ENSMUSP00000015800,ENSMUSP00000016771,ENSMUSP00000022816,ENSMUSP00000025511,ENSMUSP00000026425,ENSMUSP00000028062,ENSMUSP00000030541,ENSMUSP00000030623,ENSMUSP00000030771,ENSMUSP00000033673,ENSMUSP00000033683,ENSMUSP00000038135,ENSMUSP00000039269,ENSMUSP00000041149,ENSMUSP00000044827,ENSMUSP00000046101,ENSMUSP00000047571,…	Commd6,Dhx9,Dnajc2,Eef2,Eif3d,Eny2,Gapdh,Hnrnpa2b1,Hnrnpc,Hnrnpk,Hnrnpu,Hp1bp3,Hspa8,Htatsf1,Mif,Mybbp1a,Myh9,Nedd8,Nono,Pa2g4,Rpl13a,Rpl38,Rps14,Rps18,Rps23,Rps4x,Rps9,Sap18,Sfpq,Sirt2,Snd1,Sub1,Tardbp,Ube2i,Ube2v1,Vim
GO.0006334	nucleosome assembly	5	0.0107	ENSMUSP00000030541,ENSMUSP00000039422,ENSMUSP00000076397,ENSMUSP00000079356,ENSMUSP00000137309	H1f0,Hist1h1b,Hist3h2ba,Hp1bp3,Shprh
GO.0006996	organelle organization	29	0.0111	ENSMUSP00000016771,ENSMUSP00000021698,ENSMUSP00000024897,ENSMUSP00000025511,ENSMUSP00000027684,ENSMUSP00000028062,ENSMUSP00000028386,ENSMUSP00000030623,ENSMUSP00000030771,ENSMUSP00000031383,ENSMUSP00000038144,ENSMUSP00000039422,ENSMUSP00000052905,ENSMUSP00000055714,ENSMUSP00000056923,ENSMUSP00000072732,ENSMUSP00000076397,ENSMUSP00000079356,ENSMUSP00000080741,ENSMUSP00000081142,ENSMUSP00000082682,…	Arl8a,Cnp,Dnajc2,Eny2,Gapdh,H1f0,Hist1h1b,Hist3h2ba,Hmgb1,Hnrnpc,Hsp90aa1,Mapt,Myh9,Nckap1,Pik3c2a,Ppia,Ran,Rcc2,Rpl24,Rpl38,Rps14,Rps6,Sfpq,Shprh,Sirt2,Tardbp,Ube2i,Vapa,Vim
GO.0000028	ribosomal small subunit assembly	3	0.0121	ENSMUSP00000025511,ENSMUSP00000080741,ENSMUSP00000099878	Rpl38,Rps14,Rps6
GO.0001649	osteoblast differentiation	6	0.0154	ENSMUSP00000001460,ENSMUSP00000038135,ENSMUSP00000044827,ENSMUSP00000047571,ENSMUSP00000052872,ENSMUSP00000107237	Dhx9,Fasn,Hnrnpc,Hnrnpu,Mybbp1a,Snd1
GO.0051984	positive regulation of chromosome segregation	3	0.0226	ENSMUSP00000030623,ENSMUSP00000038144,ENSMUSP00000072732	Rcc2,Sfpq,Sirt2
GO.0031497	chromatin assembly	5	0.0232	ENSMUSP00000030541,ENSMUSP00000039422,ENSMUSP00000076397,ENSMUSP00000079356,ENSMUSP00000137309	H1f0,Hist1h1b,Hist3h2ba,Hp1bp3,Shprh
GO.0010629	negative regulation of gene expression	19	0.028	ENSMUSP00000001460,ENSMUSP00000015800,ENSMUSP00000025511,ENSMUSP00000026425,ENSMUSP00000026667,ENSMUSP00000030623,ENSMUSP00000033673,ENSMUSP00000039269,ENSMUSP00000041149,ENSMUSP00000044827,ENSMUSP00000055714,ENSMUSP00000072732,ENSMUSP00000081142,ENSMUSP00000082682,ENSMUSP00000087453,ENSMUSP00000097912,ENSMUSP00000113213,ENSMUSP00000115722,ENSMUSP00000120071	Commd6,Eif4a3,Gapdh,Hmgb1,Hnrnpa2b1,Hnrnpk,Hspa8,Mif,Mybbp1a,Nono,Pa2g4,Rpl13a,Rps14,Sap18,Sfpq,Sirt2,Snd1,Tardbp,Ube2i
GO.0031326	regulation of cellular biosynthetic process	34	0.0339	ENSMUSP00000001460,ENSMUSP00000006496,ENSMUSP00000008812,ENSMUSP00000010520,ENSMUSP00000015800,ENSMUSP00000021698,ENSMUSP00000022816,ENSMUSP00000024739,ENSMUSP00000025511,ENSMUSP00000026425,ENSMUSP00000026667,ENSMUSP00000027438,ENSMUSP00000030541,ENSMUSP00000030623,ENSMUSP00000030771,ENSMUSP00000033673,ENSMUSP00000033683,ENSMUSP00000039269,ENSMUSP00000044827,ENSMUSP00000046101,ENSMUSP00000052905,…	Commd6,Dnajc2,Eef2,Eif3d,Eif4a3,Eny2,Gapdh,Hnrnpa2b1,Hnrnpk,Hp1bp3,Hsp90aa1,Hsp90ab1,Hspa8,Htatsf1,Mybbp1a,Ncl,Nedd8,Nono,Pa2g4,Rpl13a,Rpl38,Rps14,Rps18,Rps23,Rps4x,Rps9,Sap18,Sfpq,Sirt2,Snd1,Sub1,Tardbp,Ube2i,Ube2v1
GO.2000112	regulation of cellular macromolecule biosynthetic process	32	0.0384	ENSMUSP00000001460,ENSMUSP00000006496,ENSMUSP00000008812,ENSMUSP00000010520,ENSMUSP00000015800,ENSMUSP00000022816,ENSMUSP00000025511,ENSMUSP00000026425,ENSMUSP00000026667,ENSMUSP00000027438,ENSMUSP00000030541,ENSMUSP00000030623,ENSMUSP00000030771,ENSMUSP00000033673,ENSMUSP00000033683,ENSMUSP00000039269,ENSMUSP00000044827,ENSMUSP00000046101,ENSMUSP00000052905,ENSMUSP00000054490,ENSMUSP00000055714,…	Commd6,Dnajc2,Eef2,Eif3d,Eif4a3,Eny2,Gapdh,Hnrnpa2b1,Hnrnpk,Hp1bp3,Hspa8,Htatsf1,Mybbp1a,Ncl,Nedd8,Nono,Pa2g4,Rpl13a,Rpl38,Rps14,Rps18,Rps23,Rps4x,Rps9,Sap18,Sfpq,Sirt2,Snd1,Sub1,Tardbp,Ube2i,Ube2v1

## Sheet: PADinteractors_BiolProcess
#pathway ID	pathway description	observed gene count	false discovery rate	matching proteins in your network (IDs)	matching proteins in your network (labels)
GO.1901564	organonitrogen compound metabolic process	24	2.35e-07	ENSMUSP00000000804,ENSMUSP00000015800,ENSMUSP00000018992,ENSMUSP00000020504,ENSMUSP00000021443,ENSMUSP00000028517,ENSMUSP00000029046,ENSMUSP00000030765,ENSMUSP00000034441,ENSMUSP00000034834,ENSMUSP00000042457,ENSMUSP00000045841,ENSMUSP00000046101,ENSMUSP00000047008,ENSMUSP00000078940,ENSMUSP00000081141,ENSMUSP00000084846,ENSMUSP00000093955,ENSMUSP00000098053,ENSMUSP00000098076,ENSMUSP00000100045,…	Aars,Akr1b3,Aldoa,Ddx3x,Eef1a1,Eef1g,Eef2,Eif3b,Eif3d,Eif4a1,Eif5a,Eprs,Fabp5,Gapdh,Gspt1,Hint1,Hspa8,Mthfd1,Nme1,Ola1,Padi2,Pgd,Pkm,Rars
GO.0043604	amide biosynthetic process	14	1.09e-06	ENSMUSP00000000804,ENSMUSP00000013773,ENSMUSP00000018992,ENSMUSP00000021443,ENSMUSP00000034441,ENSMUSP00000042457,ENSMUSP00000045841,ENSMUSP00000046101,ENSMUSP00000047008,ENSMUSP00000078940,ENSMUSP00000093955,ENSMUSP00000098053,ENSMUSP00000098076,ENSMUSP00000127034	Aars,Cad,Ddx3x,Eef1a1,Eef1g,Eef2,Eif3b,Eif3d,Eif4a1,Eif5a,Eprs,Gspt1,Mthfd1,Rars
GO.0006457	protein folding	10	2.05e-06	ENSMUSP00000001825,ENSMUSP00000015800,ENSMUSP00000019615,ENSMUSP00000021698,ENSMUSP00000024739,ENSMUSP00000030118,ENSMUSP00000032508,ENSMUSP00000034138,ENSMUSP00000034441,ENSMUSP00000117987	Aars,Cdc37,Chordc1,Dnaja1,Dnaja2,Fkbp4,Hsp90aa1,Hsp90ab1,Hspa8,Ppia
GO.0006412	translation	12	4.87e-06	ENSMUSP00000000804,ENSMUSP00000018992,ENSMUSP00000034441,ENSMUSP00000042457,ENSMUSP00000045841,ENSMUSP00000046101,ENSMUSP00000047008,ENSMUSP00000078940,ENSMUSP00000093955,ENSMUSP00000098053,ENSMUSP00000098076,ENSMUSP00000127034	Aars,Ddx3x,Eef1a1,Eef1g,Eef2,Eif3b,Eif3d,Eif4a1,Eif5a,Eprs,Gspt1,Rars
GO.1901566	organonitrogen compound biosynthetic process	16	3.19e-05	ENSMUSP00000000804,ENSMUSP00000018992,ENSMUSP00000021443,ENSMUSP00000029046,ENSMUSP00000030765,ENSMUSP00000034441,ENSMUSP00000042457,ENSMUSP00000045841,ENSMUSP00000046101,ENSMUSP00000047008,ENSMUSP00000078940,ENSMUSP00000093955,ENSMUSP00000098053,ENSMUSP00000098076,ENSMUSP00000117022,ENSMUSP00000127034	Aars,Ddx3x,Eef1a1,Eef1g,Eef2,Eif3b,Eif3d,Eif4a1,Eif5a,Eprs,Fabp5,Gspt1,Mthfd1,Nme1,Padi2,Rars
GO.0043933	macromolecular complex subunit organization	23	4.03e-05	ENSMUSP00000000804,ENSMUSP00000015800,ENSMUSP00000018437,ENSMUSP00000020630,ENSMUSP00000021698,ENSMUSP00000030765,ENSMUSP00000031565,ENSMUSP00000032508,ENSMUSP00000062392,ENSMUSP00000068267,ENSMUSP00000071135,ENSMUSP00000073371,ENSMUSP00000078940,ENSMUSP00000082822,ENSMUSP00000084846,ENSMUSP00000098053,ENSMUSP00000098076,ENSMUSP00000098997,ENSMUSP00000099368,ENSMUSP00000099475,ENSMUSP00000103474,…	Aldoa,Arpc1b,Atxn10,Cltc,Cttn,Ddx3x,Eif3b,Eif3d,Fkbp4,Flna,Fscn1,Gspt1,Hsp90aa1,Hspa4,Hspa8,Lima1,Padi2,Pfn1,Prkca,Prmt1,Sept7,Strap,Tubb4a
GO.0010608	posttranscriptional regulation of gene expression	11	7.56e-05	ENSMUSP00000000804,ENSMUSP00000001460,ENSMUSP00000019615,ENSMUSP00000034441,ENSMUSP00000045841,ENSMUSP00000046101,ENSMUSP00000047008,ENSMUSP00000054863,ENSMUSP00000098053,ENSMUSP00000098076,ENSMUSP00000113213	Aars,Cdc37,Ddx3x,Eef2,Eif3b,Eif3d,Eif5a,Eprs,Gapdh,Pcbp1,Snd1
GO.0044267	cellular protein metabolic process	30	7.56e-05	ENSMUSP00000000804,ENSMUSP00000001825,ENSMUSP00000013773,ENSMUSP00000015800,ENSMUSP00000018992,ENSMUSP00000019615,ENSMUSP00000021698,ENSMUSP00000023087,ENSMUSP00000024739,ENSMUSP00000030118,ENSMUSP00000030765,ENSMUSP00000032508,ENSMUSP00000034138,ENSMUSP00000034441,ENSMUSP00000034689,ENSMUSP00000041299,ENSMUSP00000042457,ENSMUSP00000045841,ENSMUSP00000046101,ENSMUSP00000047008,ENSMUSP00000062392,…	Aars,Cad,Cdc37,Cfl1,Chordc1,Ddx3x,Dnaja1,Dnaja2,Eef1a1,Eef1g,Eef2,Eif3b,Eif3d,Eif4a1,Eif5a,Eprs,Fkbp4,Gapdh,Gspt1,Hsp90aa1,Hsp90ab1,Hspa8,Padi2,Pcbp2,Pin1,Prkca,Prmt1,Rars,Twf1,Usp5
GO.0019693	ribose phosphate metabolic process	9	0.000448	ENSMUSP00000013773,ENSMUSP00000015800,ENSMUSP00000020504,ENSMUSP00000028517,ENSMUSP00000034834,ENSMUSP00000081141,ENSMUSP00000084846,ENSMUSP00000113213,ENSMUSP00000117022	Aldoa,Cad,Gapdh,Hint1,Hspa8,Nme1,Ola1,Pgd,Pkm
GO.0042026	protein refolding	4	0.000448	ENSMUSP00000015800,ENSMUSP00000021698,ENSMUSP00000030118,ENSMUSP00000034138	Dnaja1,Dnaja2,Hsp90aa1,Hspa8
GO.0051246	regulation of protein metabolic process	25	0.000448	ENSMUSP00000000804,ENSMUSP00000001825,ENSMUSP00000005292,ENSMUSP00000019615,ENSMUSP00000023087,ENSMUSP00000024739,ENSMUSP00000031131,ENSMUSP00000031866,ENSMUSP00000034441,ENSMUSP00000034689,ENSMUSP00000034740,ENSMUSP00000041299,ENSMUSP00000045841,ENSMUSP00000046101,ENSMUSP00000047008,ENSMUSP00000054863,ENSMUSP00000057543,ENSMUSP00000062392,ENSMUSP00000068267,ENSMUSP00000070993,ENSMUSP00000098053,…	Aars,Cdc37,Chordc1,Ddx3x,Eef2,Eif3b,Eif3d,Eif5a,Eprs,Flna,Gapdh,Gnai2,Hsp90ab1,Mtpn,Nedd4,Pcbp1,Pin1,Prdx1,Prdx2,Prkca,Strap,Twf1,Uchl1,Usp5,Ywhae
GO.0006417	regulation of translation	9	0.000777	ENSMUSP00000000804,ENSMUSP00000034441,ENSMUSP00000045841,ENSMUSP00000046101,ENSMUSP00000047008,ENSMUSP00000054863,ENSMUSP00000098053,ENSMUSP00000098076,ENSMUSP00000113213	Aars,Ddx3x,Eef2,Eif3b,Eif3d,Eif5a,Eprs,Gapdh,Pcbp1
GO.0009199	ribonucleoside triphosphate metabolic process	7	0.000777	ENSMUSP00000013773,ENSMUSP00000015800,ENSMUSP00000028517,ENSMUSP00000034834,ENSMUSP00000084846,ENSMUSP00000113213,ENSMUSP00000117022	Aldoa,Cad,Gapdh,Hspa8,Nme1,Ola1,Pkm
GO.0051128	regulation of cellular component organization	23	0.000777	ENSMUSP00000000804,ENSMUSP00000001825,ENSMUSP00000005234,ENSMUSP00000015800,ENSMUSP00000019615,ENSMUSP00000020285,ENSMUSP00000023087,ENSMUSP00000029941,ENSMUSP00000030765,ENSMUSP00000031866,ENSMUSP00000034740,ENSMUSP00000047008,ENSMUSP00000068267,ENSMUSP00000073371,ENSMUSP00000082822,ENSMUSP00000086795,ENSMUSP00000097919,ENSMUSP00000098997,ENSMUSP00000099368,ENSMUSP00000099475,ENSMUSP00000112259,…	Arpc1b,Cdc37,Cfl1,Chordc1,Cltc,Cttn,Ddx3x,Eif5a,Flna,Hspa8,Lgals1,Lima1,Mapt,Mtpn,Nedd4,Nme1,Padi2,Pdlim5,Sar1a,Sept7,Strap,Twf1,Wdr1
GO.0009117	nucleotide metabolic process	10	0.000944	ENSMUSP00000013773,ENSMUSP00000015800,ENSMUSP00000020504,ENSMUSP00000021443,ENSMUSP00000028517,ENSMUSP00000034834,ENSMUSP00000081141,ENSMUSP00000084846,ENSMUSP00000113213,ENSMUSP00000117022	Aldoa,Cad,Gapdh,Hint1,Hspa8,Mthfd1,Nme1,Ola1,Pgd,Pkm
GO.0044237	cellular metabolic process	47	0.000944	ENSMUSP00000000804,ENSMUSP00000001304,ENSMUSP00000001460,ENSMUSP00000001809,ENSMUSP00000001825,ENSMUSP00000005292,ENSMUSP00000015800,ENSMUSP00000018992,ENSMUSP00000019615,ENSMUSP00000020504,ENSMUSP00000021443,ENSMUSP00000021698,ENSMUSP00000023087,ENSMUSP00000024739,ENSMUSP00000025762,ENSMUSP00000028517,ENSMUSP00000029046,ENSMUSP00000030118,ENSMUSP00000030765,ENSMUSP00000032508,ENSMUSP00000034441,…	Aars,Aldoa,Arl1,Banf1,Cdc37,Cfl1,Chordc1,Ckb,Cltc,Ddx3x,Dnaja1,Eef1a1,Eef1g,Eef2,Eif3b,Eif3d,Eif4a1,Eif5a,Eprs,Fabp5,Fasn,Fkbp4,Gapdh,Gspt1,Hint1,Hsp90aa1,Hsp90ab1,Hspa8,Mthfd1,Nme1,Ola1,Pabpc1,Padi2,Pcbp1,Pcbp2,Pgd,Pin1,Pkm,Prdx1,Prdx2,Prkca,Prmt1,Rars,Snd1,Strap,Twf1,Usp5
GO.0006414	translational elongation	4	0.001	ENSMUSP00000042457,ENSMUSP00000046101,ENSMUSP00000047008,ENSMUSP00000093955	Eef1a1,Eef1g,Eef2,Eif5a
GO.0071822	protein complex subunit organization	16	0.001	ENSMUSP00000015800,ENSMUSP00000018437,ENSMUSP00000020630,ENSMUSP00000021698,ENSMUSP00000031565,ENSMUSP00000032508,ENSMUSP00000071135,ENSMUSP00000073371,ENSMUSP00000078940,ENSMUSP00000082822,ENSMUSP00000084846,ENSMUSP00000098997,ENSMUSP00000099368,ENSMUSP00000099475,ENSMUSP00000127641,ENSMUSP00000132450	Aldoa,Arpc1b,Atxn10,Cltc,Cttn,Fkbp4,Flna,Fscn1,Gspt1,Hsp90aa1,Hspa4,Hspa8,Lima1,Pfn1,Sept7,Tubb4a
GO.0034613	cellular protein localization	15	0.00102	ENSMUSP00000001479,ENSMUSP00000018437,ENSMUSP00000020285,ENSMUSP00000020630,ENSMUSP00000021698,ENSMUSP00000023087,ENSMUSP00000030118,ENSMUSP00000031383,ENSMUSP00000034740,ENSMUSP00000047008,ENSMUSP00000070993,ENSMUSP00000098997,ENSMUSP00000099368,ENSMUSP00000099475,ENSMUSP00000111942	Arl1,Cltc,Cttn,Dnaja1,Eif5a,Flna,Hsp90aa1,Hspa4,Kpnb1,Nedd4,Pfn1,Ran,Sar1a,Twf1,Ywhae
GO.0006163	purine nucleotide metabolic process	8	0.00158	ENSMUSP00000015800,ENSMUSP00000020504,ENSMUSP00000021443,ENSMUSP00000028517,ENSMUSP00000034834,ENSMUSP00000084846,ENSMUSP00000113213,ENSMUSP00000117022	Aldoa,Gapdh,Hint1,Hspa8,Mthfd1,Nme1,Ola1,Pkm
GO.0009259	ribonucleotide metabolic process	8	0.00158	ENSMUSP00000013773,ENSMUSP00000015800,ENSMUSP00000020504,ENSMUSP00000028517,ENSMUSP00000034834,ENSMUSP00000084846,ENSMUSP00000113213,ENSMUSP00000117022	Aldoa,Cad,Gapdh,Hint1,Hspa8,Nme1,Ola1,Pkm
GO.1901657	glycosyl compound metabolic process	8	0.00158	ENSMUSP00000013773,ENSMUSP00000015800,ENSMUSP00000028517,ENSMUSP00000034834,ENSMUSP00000084846,ENSMUSP00000100045,ENSMUSP00000113213,ENSMUSP00000117022	Akr1b3,Aldoa,Cad,Gapdh,Hspa8,Nme1,Ola1,Pkm
GO.0032268	regulation of cellular protein metabolic process	22	0.00271	ENSMUSP00000000804,ENSMUSP00000001825,ENSMUSP00000005292,ENSMUSP00000019615,ENSMUSP00000023087,ENSMUSP00000024739,ENSMUSP00000031131,ENSMUSP00000034441,ENSMUSP00000034689,ENSMUSP00000041299,ENSMUSP00000045841,ENSMUSP00000046101,ENSMUSP00000047008,ENSMUSP00000054863,ENSMUSP00000057543,ENSMUSP00000062392,ENSMUSP00000068267,ENSMUSP00000070993,ENSMUSP00000098053,ENSMUSP00000098076,ENSMUSP00000102078,…	Aars,Cdc37,Chordc1,Ddx3x,Eef2,Eif3b,Eif3d,Eif5a,Eprs,Gapdh,Gnai2,Hsp90ab1,Pcbp1,Pin1,Prdx1,Prdx2,Prkca,Strap,Twf1,Uchl1,Usp5,Ywhae
GO.0051186	cofactor metabolic process	8	0.00294	ENSMUSP00000021443,ENSMUSP00000034834,ENSMUSP00000052872,ENSMUSP00000081141,ENSMUSP00000084846,ENSMUSP00000100045,ENSMUSP00000103012,ENSMUSP00000113213	Acly,Akr1b3,Aldoa,Fasn,Gapdh,Mthfd1,Pgd,Pkm
GO.0008064	regulation of actin polymerization or depolymerization	6	0.00332	ENSMUSP00000005234,ENSMUSP00000023087,ENSMUSP00000073371,ENSMUSP00000082822,ENSMUSP00000099368,ENSMUSP00000112259	Arpc1b,Cfl1,Cttn,Lima1,Twf1,Wdr1
GO.0032535	regulation of cellular component size	8	0.00332	ENSMUSP00000005234,ENSMUSP00000023087,ENSMUSP00000024739,ENSMUSP00000073371,ENSMUSP00000082822,ENSMUSP00000097919,ENSMUSP00000099368,ENSMUSP00000112259	Arpc1b,Cfl1,Cttn,Hsp90ab1,Lima1,Mapt,Twf1,Wdr1
GO.0009205	purine ribonucleoside triphosphate metabolic process	6	0.00409	ENSMUSP00000015800,ENSMUSP00000028517,ENSMUSP00000034834,ENSMUSP00000084846,ENSMUSP00000113213,ENSMUSP00000117022	Aldoa,Gapdh,Hspa8,Nme1,Ola1,Pkm
GO.0032271	regulation of protein polymerization	6	0.00444	ENSMUSP00000018437,ENSMUSP00000023087,ENSMUSP00000032508,ENSMUSP00000082822,ENSMUSP00000097919,ENSMUSP00000099368	Arpc1b,Cttn,Fkbp4,Mapt,Pfn1,Twf1
GO.0006732	coenzyme metabolic process	7	0.00503	ENSMUSP00000021443,ENSMUSP00000034834,ENSMUSP00000052872,ENSMUSP00000081141,ENSMUSP00000084846,ENSMUSP00000103012,ENSMUSP00000113213	Acly,Aldoa,Fasn,Gapdh,Mthfd1,Pgd,Pkm
GO.0009119	ribonucleoside metabolic process	7	0.00503	ENSMUSP00000013773,ENSMUSP00000015800,ENSMUSP00000028517,ENSMUSP00000034834,ENSMUSP00000084846,ENSMUSP00000113213,ENSMUSP00000117022	Aldoa,Cad,Gapdh,Hspa8,Nme1,Ola1,Pkm
GO.0043254	regulation of protein complex assembly	8	0.00503	ENSMUSP00000000804,ENSMUSP00000018437,ENSMUSP00000020285,ENSMUSP00000023087,ENSMUSP00000032508,ENSMUSP00000082822,ENSMUSP00000097919,ENSMUSP00000099368	Arpc1b,Cttn,Ddx3x,Fkbp4,Mapt,Pfn1,Sar1a,Twf1
GO.0065003	macromolecular complex assembly	14	0.00503	ENSMUSP00000000804,ENSMUSP00000020630,ENSMUSP00000021698,ENSMUSP00000032508,ENSMUSP00000068267,ENSMUSP00000071135,ENSMUSP00000084846,ENSMUSP00000098053,ENSMUSP00000098076,ENSMUSP00000098997,ENSMUSP00000099368,ENSMUSP00000099475,ENSMUSP00000127641,ENSMUSP00000132450	Aldoa,Atxn10,Cltc,Cttn,Ddx3x,Eif3b,Eif3d,Fkbp4,Flna,Hsp90aa1,Hspa4,Sept7,Strap,Tubb4a
GO.0043244	regulation of protein complex disassembly	5	0.00581	ENSMUSP00000005234,ENSMUSP00000023087,ENSMUSP00000047008,ENSMUSP00000073371,ENSMUSP00000112259	Cfl1,Eif5a,Lima1,Twf1,Wdr1
GO.0048519	negative regulation of biological process	31	0.00582	ENSMUSP00000000804,ENSMUSP00000001460,ENSMUSP00000001809,ENSMUSP00000001825,ENSMUSP00000005292,ENSMUSP00000015800,ENSMUSP00000018437,ENSMUSP00000020024,ENSMUSP00000020285,ENSMUSP00000023087,ENSMUSP00000024739,ENSMUSP00000030765,ENSMUSP00000031131,ENSMUSP00000034441,ENSMUSP00000034689,ENSMUSP00000045841,ENSMUSP00000047008,ENSMUSP00000057543,ENSMUSP00000062392,ENSMUSP00000068267,ENSMUSP00000070993,…	Aars,Chordc1,Cltc,Cttn,Ddx3x,Eif5a,Eprs,Fabp7,Flna,Gapdh,Gnai2,Hsp90ab1,Hspa8,Lgals1,Lima1,Mapt,Nme1,Pabpc1,Padi2,Pcbp2,Pfn1,Pin1,Prdx2,Prkca,Prmt1,Sar1a,Snd1,Strap,Twf1,Uchl1,Ywhae
GO.0007015	actin filament organization	6	0.00613	ENSMUSP00000018437,ENSMUSP00000031565,ENSMUSP00000073371,ENSMUSP00000082822,ENSMUSP00000098997,ENSMUSP00000099368	Arpc1b,Cttn,Flna,Fscn1,Lima1,Pfn1
GO.0009150	purine ribonucleotide metabolic process	7	0.00659	ENSMUSP00000015800,ENSMUSP00000020504,ENSMUSP00000028517,ENSMUSP00000034834,ENSMUSP00000084846,ENSMUSP00000113213,ENSMUSP00000117022	Aldoa,Gapdh,Hint1,Hspa8,Nme1,Ola1,Pkm
GO.0044260	cellular macromolecule metabolic process	38	0.00659	ENSMUSP00000000804,ENSMUSP00000001460,ENSMUSP00000001809,ENSMUSP00000001825,ENSMUSP00000013773,ENSMUSP00000015800,ENSMUSP00000018992,ENSMUSP00000019615,ENSMUSP00000020504,ENSMUSP00000021698,ENSMUSP00000023087,ENSMUSP00000024739,ENSMUSP00000025762,ENSMUSP00000030118,ENSMUSP00000030765,ENSMUSP00000032508,ENSMUSP00000034138,ENSMUSP00000034441,ENSMUSP00000034689,ENSMUSP00000041299,ENSMUSP00000042457,…	Aars,Banf1,Cad,Cdc37,Cfl1,Chordc1,Cltc,Ddx3x,Dnaja1,Dnaja2,Eef1a1,Eef1g,Eef2,Eif3b,Eif3d,Eif4a1,Eif5a,Eprs,Fkbp4,Gapdh,Gspt1,Hint1,Hsp90aa1,Hsp90ab1,Hspa8,Nme1,Pabpc1,Padi2,Pcbp1,Pcbp2,Pin1,Prkca,Prmt1,Rars,Snd1,Strap,Twf1,Usp5
GO.0009161	ribonucleoside monophosphate metabolic process	6	0.00662	ENSMUSP00000013773,ENSMUSP00000015800,ENSMUSP00000028517,ENSMUSP00000034834,ENSMUSP00000084846,ENSMUSP00000113213	Aldoa,Cad,Gapdh,Hspa8,Ola1,Pkm
GO.0055086	nucleobase-containing small molecule metabolic process	9	0.0067	ENSMUSP00000015800,ENSMUSP00000020504,ENSMUSP00000021443,ENSMUSP00000028517,ENSMUSP00000034834,ENSMUSP00000081141,ENSMUSP00000084846,ENSMUSP00000113213,ENSMUSP00000117022	Aldoa,Gapdh,Hint1,Hspa8,Mthfd1,Nme1,Ola1,Pgd,Pkm
GO.0019222	regulation of metabolic process	38	0.00695	ENSMUSP00000000804,ENSMUSP00000001460,ENSMUSP00000001809,ENSMUSP00000001825,ENSMUSP00000005292,ENSMUSP00000015800,ENSMUSP00000019615,ENSMUSP00000020504,ENSMUSP00000021698,ENSMUSP00000023087,ENSMUSP00000023760,ENSMUSP00000028691,ENSMUSP00000030765,ENSMUSP00000031131,ENSMUSP00000031866,ENSMUSP00000034441,ENSMUSP00000034689,ENSMUSP00000041299,ENSMUSP00000045841,ENSMUSP00000046101,ENSMUSP00000047008,…	Aars,Arfgap2,Arl1,Cdc37,Chordc1,Cltc,Cttn,Ddx3x,Eef2,Eif3b,Eif3d,Eif4a1,Eif5a,Eprs,Flna,Gapdh,Gnai2,Gpd1,Hint1,Hsp90aa1,Hspa8,Mapt,Mtpn,Nme1,Pabpc1,Padi2,Pcbp1,Pin1,Prdx1,Prdx2,Prkca,Prmt1,Snd1,Strap,Twf1,Uchl1,Usp5,Ywhae
GO.0030834	regulation of actin filament depolymerization	4	0.00695	ENSMUSP00000005234,ENSMUSP00000023087,ENSMUSP00000073371,ENSMUSP00000112259	Cfl1,Lima1,Twf1,Wdr1
GO.0019637	organophosphate metabolic process	11	0.00715	ENSMUSP00000013773,ENSMUSP00000015800,ENSMUSP00000020504,ENSMUSP00000021443,ENSMUSP00000028517,ENSMUSP00000029046,ENSMUSP00000034834,ENSMUSP00000081141,ENSMUSP00000084846,ENSMUSP00000113213,ENSMUSP00000117022	Aldoa,Cad,Fabp5,Gapdh,Hint1,Hspa8,Mthfd1,Nme1,Ola1,Pgd,Pkm
GO.0006886	intracellular protein transport	10	0.00736	ENSMUSP00000001479,ENSMUSP00000020285,ENSMUSP00000020630,ENSMUSP00000021698,ENSMUSP00000031383,ENSMUSP00000034740,ENSMUSP00000047008,ENSMUSP00000070993,ENSMUSP00000099368,ENSMUSP00000099475	Cltc,Cttn,Eif5a,Hsp90aa1,Hspa4,Kpnb1,Nedd4,Ran,Sar1a,Ywhae
GO.0060255	regulation of macromolecule metabolic process	34	0.00775	ENSMUSP00000000804,ENSMUSP00000001460,ENSMUSP00000001809,ENSMUSP00000001825,ENSMUSP00000005292,ENSMUSP00000015800,ENSMUSP00000019615,ENSMUSP00000020504,ENSMUSP00000023087,ENSMUSP00000023760,ENSMUSP00000024739,ENSMUSP00000030765,ENSMUSP00000031131,ENSMUSP00000031866,ENSMUSP00000034441,ENSMUSP00000034689,ENSMUSP00000041299,ENSMUSP00000045841,ENSMUSP00000046101,ENSMUSP00000047008,ENSMUSP00000054863,…	Aars,Cdc37,Chordc1,Cltc,Ddx3x,Eef2,Eif3b,Eif3d,Eif4a1,Eif5a,Eprs,Flna,Gapdh,Gnai2,Gpd1,Hint1,Hsp90ab1,Hspa8,Mtpn,Nme1,Pabpc1,Padi2,Pcbp1,Pin1,Prdx1,Prdx2,Prkca,Prmt1,Snd1,Strap,Twf1,Uchl1,Usp5,Ywhae
GO.0031333	negative regulation of protein complex assembly	5	0.00832	ENSMUSP00000000804,ENSMUSP00000018437,ENSMUSP00000020285,ENSMUSP00000023087,ENSMUSP00000032508	Ddx3x,Fkbp4,Pfn1,Sar1a,Twf1
GO.0010975	regulation of neuron projection development	8	0.00862	ENSMUSP00000029941,ENSMUSP00000032508,ENSMUSP00000034740,ENSMUSP00000086795,ENSMUSP00000097919,ENSMUSP00000099368,ENSMUSP00000112259,ENSMUSP00000117022	Cfl1,Cttn,Fkbp4,Lgals1,Mapt,Nedd4,Nme1,Pdlim5
GO.0065008	regulation of biological quality	23	0.00862	ENSMUSP00000001304,ENSMUSP00000005234,ENSMUSP00000005292,ENSMUSP00000013773,ENSMUSP00000019615,ENSMUSP00000021443,ENSMUSP00000023087,ENSMUSP00000024739,ENSMUSP00000029941,ENSMUSP00000034441,ENSMUSP00000062392,ENSMUSP00000068267,ENSMUSP00000070993,ENSMUSP00000073371,ENSMUSP00000082822,ENSMUSP00000086795,ENSMUSP00000097919,ENSMUSP00000098997,ENSMUSP00000099368,ENSMUSP00000100045,ENSMUSP00000112259,…	Aars,Akr1b3,Arpc1b,Cad,Cdc37,Cfl1,Ckb,Cttn,Flna,Gapdh,Hsp90ab1,Lgals1,Lima1,Mapt,Mthfd1,Pdlim5,Prdx2,Prkca,Sept7,Strap,Twf1,Wdr1,Ywhae
GO.0022607	cellular component assembly	17	0.00932	ENSMUSP00000000804,ENSMUSP00000005234,ENSMUSP00000020630,ENSMUSP00000021698,ENSMUSP00000031565,ENSMUSP00000032508,ENSMUSP00000062392,ENSMUSP00000068267,ENSMUSP00000071135,ENSMUSP00000073371,ENSMUSP00000084846,ENSMUSP00000098053,ENSMUSP00000098076,ENSMUSP00000098997,ENSMUSP00000099475,ENSMUSP00000127641,ENSMUSP00000132450	Aldoa,Atxn10,Cltc,Ddx3x,Eif3b,Eif3d,Fkbp4,Flna,Fscn1,Hsp90aa1,Hspa4,Lima1,Prkca,Sept7,Strap,Tubb4a,Wdr1
GO.0006165	nucleoside diphosphate phosphorylation	4	0.00984	ENSMUSP00000034834,ENSMUSP00000084846,ENSMUSP00000113213,ENSMUSP00000117022	Aldoa,Gapdh,Nme1,Pkm
GO.0044085	cellular component biogenesis	18	0.00987	ENSMUSP00000000804,ENSMUSP00000005234,ENSMUSP00000020630,ENSMUSP00000021698,ENSMUSP00000031383,ENSMUSP00000031565,ENSMUSP00000032508,ENSMUSP00000062392,ENSMUSP00000068267,ENSMUSP00000071135,ENSMUSP00000073371,ENSMUSP00000084846,ENSMUSP00000098053,ENSMUSP00000098076,ENSMUSP00000098997,ENSMUSP00000099475,ENSMUSP00000127641,ENSMUSP00000132450	Aldoa,Atxn10,Cltc,Ddx3x,Eif3b,Eif3d,Fkbp4,Flna,Fscn1,Hsp90aa1,Hspa4,Lima1,Prkca,Ran,Sept7,Strap,Tubb4a,Wdr1
GO.0031344	regulation of cell projection organization	9	0.0107	ENSMUSP00000018437,ENSMUSP00000029941,ENSMUSP00000032508,ENSMUSP00000034740,ENSMUSP00000086795,ENSMUSP00000097919,ENSMUSP00000099368,ENSMUSP00000112259,ENSMUSP00000117022	Cfl1,Cttn,Fkbp4,Lgals1,Mapt,Nedd4,Nme1,Pdlim5,Pfn1
GO.0031323	regulation of cellular metabolic process	34	0.0136	ENSMUSP00000000804,ENSMUSP00000001460,ENSMUSP00000001809,ENSMUSP00000001825,ENSMUSP00000005292,ENSMUSP00000015800,ENSMUSP00000019615,ENSMUSP00000020504,ENSMUSP00000021698,ENSMUSP00000023087,ENSMUSP00000023760,ENSMUSP00000030765,ENSMUSP00000031131,ENSMUSP00000031866,ENSMUSP00000034441,ENSMUSP00000034689,ENSMUSP00000041299,ENSMUSP00000045841,ENSMUSP00000046101,ENSMUSP00000047008,ENSMUSP00000054863,…	Aars,Cdc37,Chordc1,Cttn,Ddx3x,Eef2,Eif3b,Eif3d,Eif5a,Eprs,Flna,Gapdh,Gnai2,Gpd1,Hint1,Hsp90aa1,Hspa8,Mapt,Mtpn,Nme1,Pabpc1,Padi2,Pcbp1,Pin1,Prdx1,Prdx2,Prkca,Prmt1,Snd1,Strap,Twf1,Uchl1,Usp5,Ywhae
GO.0008152	metabolic process	48	0.0138	ENSMUSP00000000804,ENSMUSP00000001304,ENSMUSP00000001460,ENSMUSP00000001809,ENSMUSP00000001825,ENSMUSP00000005292,ENSMUSP00000015800,ENSMUSP00000018992,ENSMUSP00000019615,ENSMUSP00000020504,ENSMUSP00000021443,ENSMUSP00000021698,ENSMUSP00000023087,ENSMUSP00000024739,ENSMUSP00000025762,ENSMUSP00000028517,ENSMUSP00000029046,ENSMUSP00000030118,ENSMUSP00000030765,ENSMUSP00000031383,ENSMUSP00000031726,…	Aars,Aldoa,Arl1,Banf1,Cdc37,Cfl1,Chordc1,Ckb,Cltc,Ddx3x,Dnaja1,Eef1a1,Eef1g,Eef2,Eif3b,Eif3d,Eif4a1,Eprs,Fabp5,Fasn,Fkbp4,Gnai2,Gnb2,Hint1,Hsp90aa1,Hsp90ab1,Hspa8,Mthfd1,Nme1,Ola1,Pabpc1,Padi2,Pcbp1,Pcbp2,Pgd,Pin1,Pkm,Prdx1,Prdx2,Prkca,Prmt1,Ran,Rars,Snd1,Strap,Tubb4a,Twf1,Usp5
GO.0043243	positive regulation of protein complex disassembly	3	0.0154	ENSMUSP00000005234,ENSMUSP00000047008,ENSMUSP00000112259	Cfl1,Eif5a,Wdr1
GO.0046034	ATP metabolic process	5	0.0154	ENSMUSP00000015800,ENSMUSP00000028517,ENSMUSP00000034834,ENSMUSP00000084846,ENSMUSP00000113213	Aldoa,Gapdh,Hspa8,Ola1,Pkm
GO.0051493	regulation of cytoskeleton organization	8	0.0154	ENSMUSP00000001825,ENSMUSP00000005234,ENSMUSP00000023087,ENSMUSP00000073371,ENSMUSP00000082822,ENSMUSP00000097919,ENSMUSP00000099368,ENSMUSP00000112259	Arpc1b,Cfl1,Chordc1,Cttn,Lima1,Mapt,Twf1,Wdr1
GO.0045595	regulation of cell differentiation	16	0.0155	ENSMUSP00000005234,ENSMUSP00000005292,ENSMUSP00000021698,ENSMUSP00000029941,ENSMUSP00000032508,ENSMUSP00000034740,ENSMUSP00000047008,ENSMUSP00000062392,ENSMUSP00000068267,ENSMUSP00000086795,ENSMUSP00000097919,ENSMUSP00000098997,ENSMUSP00000099368,ENSMUSP00000103474,ENSMUSP00000112259,ENSMUSP00000117022	Cfl1,Cttn,Eif5a,Fkbp4,Flna,Hsp90aa1,Lgals1,Mapt,Nedd4,Nme1,Pdlim5,Prdx2,Prkca,Prmt1,Strap,Wdr1
GO.0006413	translational initiation	4	0.0156	ENSMUSP00000000804,ENSMUSP00000098053,ENSMUSP00000098076,ENSMUSP00000127034	Ddx3x,Eif3b,Eif3d,Eif4a1
GO.0008104	protein localization	16	0.0156	ENSMUSP00000001479,ENSMUSP00000018437,ENSMUSP00000020285,ENSMUSP00000020630,ENSMUSP00000021698,ENSMUSP00000023087,ENSMUSP00000028691,ENSMUSP00000030118,ENSMUSP00000031383,ENSMUSP00000032508,ENSMUSP00000034740,ENSMUSP00000047008,ENSMUSP00000070993,ENSMUSP00000098997,ENSMUSP00000099368,ENSMUSP00000111942	Arfgap2,Arl1,Cttn,Dnaja1,Eif5a,Fkbp4,Flna,Hsp90aa1,Hspa4,Kpnb1,Nedd4,Pfn1,Ran,Sar1a,Twf1,Ywhae
GO.0010769	regulation of cell morphogenesis involved in differentiation	7	0.0156	ENSMUSP00000029941,ENSMUSP00000034740,ENSMUSP00000068267,ENSMUSP00000097919,ENSMUSP00000098997,ENSMUSP00000099368,ENSMUSP00000112259	Cfl1,Cttn,Flna,Mapt,Nedd4,Pdlim5,Strap
GO.0046907	intracellular transport	13	0.0156	ENSMUSP00000001479,ENSMUSP00000020285,ENSMUSP00000020630,ENSMUSP00000021698,ENSMUSP00000031131,ENSMUSP00000031383,ENSMUSP00000034740,ENSMUSP00000047008,ENSMUSP00000070993,ENSMUSP00000097919,ENSMUSP00000098997,ENSMUSP00000099368,ENSMUSP00000099475	Cltc,Cttn,Eif5a,Flna,Hsp90aa1,Hspa4,Kpnb1,Mapt,Nedd4,Ran,Sar1a,Uchl1,Ywhae
GO.0080090	regulation of primary metabolic process	33	0.0156	ENSMUSP00000000804,ENSMUSP00000001460,ENSMUSP00000001809,ENSMUSP00000001825,ENSMUSP00000005292,ENSMUSP00000015800,ENSMUSP00000019615,ENSMUSP00000020504,ENSMUSP00000023087,ENSMUSP00000023760,ENSMUSP00000024739,ENSMUSP00000030765,ENSMUSP00000031131,ENSMUSP00000031866,ENSMUSP00000034441,ENSMUSP00000034689,ENSMUSP00000041299,ENSMUSP00000045841,ENSMUSP00000046101,ENSMUSP00000047008,ENSMUSP00000054863,…	Aars,Cdc37,Chordc1,Cltc,Ddx3x,Eef2,Eif3b,Eif3d,Eif5a,Eprs,Flna,Gapdh,Gnai2,Gpd1,Hint1,Hsp90ab1,Hspa8,Mtpn,Nme1,Pabpc1,Padi2,Pcbp1,Pin1,Prdx1,Prdx2,Prkca,Prmt1,Snd1,Strap,Twf1,Uchl1,Usp5,Ywhae
GO.0046128	purine ribonucleoside metabolic process	6	0.016	ENSMUSP00000015800,ENSMUSP00000028517,ENSMUSP00000034834,ENSMUSP00000084846,ENSMUSP00000113213,ENSMUSP00000117022	Aldoa,Gapdh,Hspa8,Nme1,Ola1,Pkm
GO.0034622	cellular macromolecular complex assembly	9	0.0161	ENSMUSP00000000804,ENSMUSP00000020630,ENSMUSP00000021698,ENSMUSP00000032508,ENSMUSP00000068267,ENSMUSP00000071135,ENSMUSP00000098053,ENSMUSP00000098076,ENSMUSP00000099368	Cttn,Ddx3x,Eif3b,Eif3d,Fkbp4,Hsp90aa1,Hspa4,Strap,Tubb4a
GO.0045040	protein import into mitochondrial outer membrane	2	0.0164	ENSMUSP00000020630,ENSMUSP00000021698	Hsp90aa1,Hspa4
GO.0044281	small molecule metabolic process	15	0.0168	ENSMUSP00000015800,ENSMUSP00000018992,ENSMUSP00000020504,ENSMUSP00000021443,ENSMUSP00000028517,ENSMUSP00000029046,ENSMUSP00000030765,ENSMUSP00000034441,ENSMUSP00000034834,ENSMUSP00000045841,ENSMUSP00000052872,ENSMUSP00000081141,ENSMUSP00000084846,ENSMUSP00000113213,ENSMUSP00000117022	Aars,Aldoa,Eprs,Fabp5,Fasn,Gapdh,Hint1,Hspa8,Mthfd1,Nme1,Ola1,Padi2,Pgd,Pkm,Rars
GO.0007399	nervous system development	18	0.0186	ENSMUSP00000001304,ENSMUSP00000005234,ENSMUSP00000006254,ENSMUSP00000020024,ENSMUSP00000021443,ENSMUSP00000029941,ENSMUSP00000030765,ENSMUSP00000031131,ENSMUSP00000031383,ENSMUSP00000032508,ENSMUSP00000034441,ENSMUSP00000086795,ENSMUSP00000099368,ENSMUSP00000103474,ENSMUSP00000112259,ENSMUSP00000117022,ENSMUSP00000117987,ENSMUSP00000132450	Aars,Atxn10,Cfl1,Ckb,Cttn,Fabp7,Fkbp4,Lgals1,Mthfd1,Nme1,Padi2,Pdlim5,Ppia,Prmt1,Ran,Tbcb,Uchl1,Wdr1
GO.0051129	negative regulation of cellular component organization	9	0.0204	ENSMUSP00000000804,ENSMUSP00000015800,ENSMUSP00000018437,ENSMUSP00000020285,ENSMUSP00000023087,ENSMUSP00000068267,ENSMUSP00000073371,ENSMUSP00000086795,ENSMUSP00000099475	Cltc,Ddx3x,Hspa8,Lgals1,Lima1,Pfn1,Sar1a,Strap,Twf1
GO.0060284	regulation of cell development	11	0.0207	ENSMUSP00000005234,ENSMUSP00000029941,ENSMUSP00000032508,ENSMUSP00000034740,ENSMUSP00000068267,ENSMUSP00000086795,ENSMUSP00000097919,ENSMUSP00000098997,ENSMUSP00000099368,ENSMUSP00000112259,ENSMUSP00000117022	Cfl1,Cttn,Fkbp4,Flna,Lgals1,Mapt,Nedd4,Nme1,Pdlim5,Strap,Wdr1
GO.0044238	primary metabolic process	43	0.0208	ENSMUSP00000000804,ENSMUSP00000001460,ENSMUSP00000001809,ENSMUSP00000001825,ENSMUSP00000015800,ENSMUSP00000018992,ENSMUSP00000019615,ENSMUSP00000020504,ENSMUSP00000021443,ENSMUSP00000021698,ENSMUSP00000023087,ENSMUSP00000024739,ENSMUSP00000025762,ENSMUSP00000028517,ENSMUSP00000029046,ENSMUSP00000030118,ENSMUSP00000030765,ENSMUSP00000032508,ENSMUSP00000034138,ENSMUSP00000034441,ENSMUSP00000034689,…	Aars,Akr1b3,Aldoa,Banf1,Cdc37,Cfl1,Chordc1,Ddx3x,Dnaja1,Dnaja2,Eef1a1,Eef1g,Eef2,Eif3b,Eif3d,Eif4a1,Eif5a,Eprs,Fabp5,Fasn,Fkbp4,Gspt1,Hint1,Hsp90aa1,Hsp90ab1,Hspa8,Mthfd1,Nme1,Ola1,Pabpc1,Padi2,Pcbp1,Pcbp2,Pgd,Pin1,Pkm,Prkca,Prmt1,Rars,Snd1,Strap,Twf1,Usp5
GO.0016043	cellular component organization	29	0.0228	ENSMUSP00000000804,ENSMUSP00000005234,ENSMUSP00000015800,ENSMUSP00000020630,ENSMUSP00000021698,ENSMUSP00000023087,ENSMUSP00000030765,ENSMUSP00000031131,ENSMUSP00000031383,ENSMUSP00000031565,ENSMUSP00000032508,ENSMUSP00000062392,ENSMUSP00000068267,ENSMUSP00000071135,ENSMUSP00000073371,ENSMUSP00000078940,ENSMUSP00000082822,ENSMUSP00000084846,ENSMUSP00000097919,ENSMUSP00000098053,ENSMUSP00000098076,…	Aldoa,Arl1,Arpc1b,Cfl1,Cltc,Ddx3x,Eif3b,Eif3d,Fkbp4,Flna,Fscn1,Gapdh,Gspt1,Hsp90aa1,Hspa4,Hspa8,Lima1,Mapt,Padi2,Ppia,Prkca,Prmt1,Ran,Sept7,Strap,Tubb4a,Twf1,Uchl1,Wdr1
GO.0045727	positive regulation of translation	4	0.0246	ENSMUSP00000000804,ENSMUSP00000046101,ENSMUSP00000047008,ENSMUSP00000054863	Ddx3x,Eef2,Eif5a,Pcbp1
GO.0009894	regulation of catabolic process	10	0.0307	ENSMUSP00000001809,ENSMUSP00000019615,ENSMUSP00000023760,ENSMUSP00000024739,ENSMUSP00000034740,ENSMUSP00000041299,ENSMUSP00000097919,ENSMUSP00000098997,ENSMUSP00000099368,ENSMUSP00000117022	Cdc37,Cttn,Flna,Gpd1,Hsp90ab1,Mapt,Nedd4,Nme1,Pabpc1,Usp5
GO.0032273	positive regulation of protein polymerization	4	0.0307	ENSMUSP00000018437,ENSMUSP00000082822,ENSMUSP00000097919,ENSMUSP00000099368	Arpc1b,Cttn,Mapt,Pfn1
GO.0019752	carboxylic acid metabolic process	10	0.0309	ENSMUSP00000018992,ENSMUSP00000021443,ENSMUSP00000030765,ENSMUSP00000034441,ENSMUSP00000034834,ENSMUSP00000045841,ENSMUSP00000052872,ENSMUSP00000081141,ENSMUSP00000084846,ENSMUSP00000113213	Aars,Aldoa,Eprs,Fasn,Gapdh,Mthfd1,Padi2,Pgd,Pkm,Rars
GO.0005996	monosaccharide metabolic process	5	0.0311	ENSMUSP00000023760,ENSMUSP00000029046,ENSMUSP00000081141,ENSMUSP00000100045,ENSMUSP00000113213	Akr1b3,Fabp5,Gapdh,Gpd1,Pgd
GO.0046496	nicotinamide nucleotide metabolic process	4	0.032	ENSMUSP00000034834,ENSMUSP00000081141,ENSMUSP00000084846,ENSMUSP00000113213	Aldoa,Gapdh,Pgd,Pkm
GO.0048523	negative regulation of cellular process	27	0.032	ENSMUSP00000000804,ENSMUSP00000001809,ENSMUSP00000001825,ENSMUSP00000005292,ENSMUSP00000015800,ENSMUSP00000018437,ENSMUSP00000020285,ENSMUSP00000023087,ENSMUSP00000024739,ENSMUSP00000030765,ENSMUSP00000031131,ENSMUSP00000034441,ENSMUSP00000034689,ENSMUSP00000045841,ENSMUSP00000047008,ENSMUSP00000057543,ENSMUSP00000062392,ENSMUSP00000068267,ENSMUSP00000070993,ENSMUSP00000073371,ENSMUSP00000086795,…	Aars,Chordc1,Cltc,Cttn,Ddx3x,Eif5a,Eprs,Flna,Gapdh,Gnai2,Hsp90ab1,Hspa8,Lgals1,Lima1,Nme1,Pabpc1,Padi2,Pfn1,Pin1,Prdx2,Prkca,Prmt1,Sar1a,Strap,Twf1,Uchl1,Ywhae
GO.0022604	regulation of cell morphogenesis	8	0.0358	ENSMUSP00000029941,ENSMUSP00000034740,ENSMUSP00000068267,ENSMUSP00000097919,ENSMUSP00000098997,ENSMUSP00000099368,ENSMUSP00000112259,ENSMUSP00000127641	Cfl1,Cttn,Flna,Mapt,Nedd4,Pdlim5,Sept7,Strap
GO.0050789	regulation of biological process	47	0.0358	ENSMUSP00000000804,ENSMUSP00000001460,ENSMUSP00000001809,ENSMUSP00000001825,ENSMUSP00000005234,ENSMUSP00000005292,ENSMUSP00000015800,ENSMUSP00000020024,ENSMUSP00000020285,ENSMUSP00000020504,ENSMUSP00000020695,ENSMUSP00000021698,ENSMUSP00000023087,ENSMUSP00000023760,ENSMUSP00000028691,ENSMUSP00000029941,ENSMUSP00000030765,ENSMUSP00000031131,ENSMUSP00000031383,ENSMUSP00000031627,ENSMUSP00000031726,…	Aars,Akr1b3,Arfgap2,Arpc1b,Cfl1,Chordc1,Cltc,Cttn,Ddx3x,Eef2,Eif3b,Eif3d,Eif4a1,Eprs,Fabp7,Flna,Gapdh,Gnb2,Gpd1,Hint1,Hsp90aa1,Hspa8,Lima1,Mtpn,Pabpc1,Padi2,Pcbp1,Pcbp2,Pdap1,Pdlim5,Pin1,Ppia,Prdx1,Prdx2,Prkca,Prmt1,Ran,Sar1a,Sept7,Snd1,Strap,Tns3,Twf1,Uchl1,Usp5,Wdr1,Ywhae
GO.0006096	glycolytic process	3	0.0361	ENSMUSP00000034834,ENSMUSP00000084846,ENSMUSP00000113213	Aldoa,Gapdh,Pkm
GO.0030030	cell projection organization	11	0.0361	ENSMUSP00000031131,ENSMUSP00000034740,ENSMUSP00000071135,ENSMUSP00000073371,ENSMUSP00000097919,ENSMUSP00000098997,ENSMUSP00000099368,ENSMUSP00000103474,ENSMUSP00000112259,ENSMUSP00000127641,ENSMUSP00000132450	Atxn10,Cfl1,Cttn,Flna,Lima1,Mapt,Nedd4,Prmt1,Sept7,Tubb4a,Uchl1
GO.0051495	positive regulation of cytoskeleton organization	5	0.0361	ENSMUSP00000005234,ENSMUSP00000082822,ENSMUSP00000097919,ENSMUSP00000099368,ENSMUSP00000112259	Arpc1b,Cfl1,Cttn,Mapt,Wdr1
GO.0022008	neurogenesis	14	0.0396	ENSMUSP00000005234,ENSMUSP00000020024,ENSMUSP00000029941,ENSMUSP00000031131,ENSMUSP00000032508,ENSMUSP00000070993,ENSMUSP00000086795,ENSMUSP00000097919,ENSMUSP00000099368,ENSMUSP00000103474,ENSMUSP00000112259,ENSMUSP00000117022,ENSMUSP00000117987,ENSMUSP00000132450	Atxn10,Cfl1,Cttn,Fabp7,Fkbp4,Lgals1,Mapt,Nme1,Pdlim5,Ppia,Prmt1,Uchl1,Wdr1,Ywhae
GO.0070887	cellular response to chemical stimulus	16	0.0396	ENSMUSP00000000804,ENSMUSP00000005292,ENSMUSP00000013773,ENSMUSP00000023760,ENSMUSP00000031383,ENSMUSP00000034138,ENSMUSP00000034441,ENSMUSP00000042457,ENSMUSP00000045841,ENSMUSP00000052872,ENSMUSP00000062392,ENSMUSP00000086795,ENSMUSP00000097919,ENSMUSP00000100045,ENSMUSP00000102078,ENSMUSP00000117022	Aars,Akr1b3,Cad,Ddx3x,Dnaja2,Eef1a1,Eprs,Fasn,Gpd1,Lgals1,Mapt,Nme1,Prdx1,Prdx2,Prkca,Ran
GO.0006793	phosphorus metabolic process	16	0.0402	ENSMUSP00000001304,ENSMUSP00000015800,ENSMUSP00000020504,ENSMUSP00000021443,ENSMUSP00000023087,ENSMUSP00000028517,ENSMUSP00000029046,ENSMUSP00000034834,ENSMUSP00000052872,ENSMUSP00000062392,ENSMUSP00000081141,ENSMUSP00000084846,ENSMUSP00000103012,ENSMUSP00000112259,ENSMUSP00000113213,ENSMUSP00000117022	Acly,Aldoa,Cfl1,Ckb,Fabp5,Fasn,Gapdh,Hint1,Hspa8,Mthfd1,Nme1,Ola1,Pgd,Pkm,Prkca,Twf1
GO.0021762	substantia nigra development	3	0.0408	ENSMUSP00000001304,ENSMUSP00000030765,ENSMUSP00000070993	Ckb,Padi2,Ywhae
GO.0008154	actin polymerization or depolymerization	3	0.0434	ENSMUSP00000018437,ENSMUSP00000099368,ENSMUSP00000112259	Cfl1,Cttn,Pfn1
GO.0048731	system development	26	0.0434	ENSMUSP00000001304,ENSMUSP00000005234,ENSMUSP00000005292,ENSMUSP00000006254,ENSMUSP00000013773,ENSMUSP00000020024,ENSMUSP00000020695,ENSMUSP00000021443,ENSMUSP00000024739,ENSMUSP00000029941,ENSMUSP00000030765,ENSMUSP00000031131,ENSMUSP00000031383,ENSMUSP00000032508,ENSMUSP00000034441,ENSMUSP00000046101,ENSMUSP00000052872,ENSMUSP00000062392,ENSMUSP00000098997,ENSMUSP00000099368,ENSMUSP00000100045,…	Aars,Akr1b3,Atxn10,Cad,Cfl1,Ckb,Cttn,Eef2,Eif4a1,Fabp7,Fasn,Fkbp4,Flna,Hsp90ab1,Mthfd1,Padi2,Pdlim5,Ppia,Prdx2,Prkca,Prmt1,Ran,Tbcb,Tns3,Uchl1,Wdr1
GO.0065007	biological regulation	48	0.0441	ENSMUSP00000000804,ENSMUSP00000001304,ENSMUSP00000001460,ENSMUSP00000001809,ENSMUSP00000001825,ENSMUSP00000005234,ENSMUSP00000005292,ENSMUSP00000013773,ENSMUSP00000015800,ENSMUSP00000020024,ENSMUSP00000020285,ENSMUSP00000020504,ENSMUSP00000020695,ENSMUSP00000021443,ENSMUSP00000021698,ENSMUSP00000023087,ENSMUSP00000023760,ENSMUSP00000028691,ENSMUSP00000029941,ENSMUSP00000030765,ENSMUSP00000031131,…	Aars,Akr1b3,Arfgap2,Arpc1b,Cad,Cfl1,Chordc1,Ckb,Cltc,Cttn,Ddx3x,Eef2,Eif3b,Eif3d,Eif4a1,Eprs,Fabp7,Flna,Gapdh,Gnb2,Gpd1,Hint1,Hsp90aa1,Hspa8,Lima1,Mthfd1,Mtpn,Pabpc1,Padi2,Pcbp1,Pcbp2,Pdap1,Pdlim5,Pin1,Ppia,Prdx2,Prkca,Prmt1,Sar1a,Sept7,Snd1,Strap,Tns3,Twf1,Uchl1,Usp5,Wdr1,Ywhae
GO.0006605	protein targeting	6	0.0442	ENSMUSP00000001479,ENSMUSP00000020630,ENSMUSP00000021698,ENSMUSP00000031383,ENSMUSP00000034740,ENSMUSP00000070993	Hsp90aa1,Hspa4,Kpnb1,Nedd4,Ran,Ywhae
GO.0043170	macromolecule metabolic process	37	0.0442	ENSMUSP00000000804,ENSMUSP00000001460,ENSMUSP00000001809,ENSMUSP00000001825,ENSMUSP00000013773,ENSMUSP00000015800,ENSMUSP00000018992,ENSMUSP00000019615,ENSMUSP00000020504,ENSMUSP00000021698,ENSMUSP00000023087,ENSMUSP00000024739,ENSMUSP00000025762,ENSMUSP00000030118,ENSMUSP00000030765,ENSMUSP00000032508,ENSMUSP00000034138,ENSMUSP00000034441,ENSMUSP00000034689,ENSMUSP00000041299,ENSMUSP00000042457,…	Aars,Banf1,Cad,Cdc37,Cfl1,Chordc1,Cltc,Ddx3x,Dnaja1,Dnaja2,Eef1a1,Eef1g,Eef2,Eif3b,Eif3d,Eif4a1,Eprs,Fkbp4,Gapdh,Gspt1,Hint1,Hsp90aa1,Hsp90ab1,Hspa8,Nme1,Pabpc1,Padi2,Pcbp1,Pcbp2,Pin1,Prkca,Prmt1,Rars,Snd1,Strap,Twf1,Usp5
GO.0033043	regulation of organelle organization	12	0.0457	ENSMUSP00000001825,ENSMUSP00000005234,ENSMUSP00000019615,ENSMUSP00000020285,ENSMUSP00000023087,ENSMUSP00000030765,ENSMUSP00000073371,ENSMUSP00000082822,ENSMUSP00000097919,ENSMUSP00000099368,ENSMUSP00000112259,ENSMUSP00000117022	Arpc1b,Cdc37,Cfl1,Chordc1,Cttn,Lima1,Mapt,Nme1,Padi2,Sar1a,Twf1,Wdr1
GO.0050767	regulation of neurogenesis	9	0.047	ENSMUSP00000005234,ENSMUSP00000029941,ENSMUSP00000032508,ENSMUSP00000034740,ENSMUSP00000086795,ENSMUSP00000097919,ENSMUSP00000099368,ENSMUSP00000112259,ENSMUSP00000117022	Cfl1,Cttn,Fkbp4,Lgals1,Mapt,Nedd4,Nme1,Pdlim5,Wdr1
GO.0000413	protein peptidyl-prolyl isomerization	3	0.0472	ENSMUSP00000032508,ENSMUSP00000034689,ENSMUSP00000117987	Fkbp4,Pin1,Ppia
GO.0042989	sequestering of actin monomers	2	0.0472	ENSMUSP00000018437,ENSMUSP00000023087	Pfn1,Twf1
GO.0043624	cellular protein complex disassembly	3	0.0472	ENSMUSP00000015800,ENSMUSP00000078940,ENSMUSP00000112259	Cfl1,Gspt1,Hspa8
GO.0042325	regulation of phosphorylation	13	0.0479	ENSMUSP00000001825,ENSMUSP00000005292,ENSMUSP00000019615,ENSMUSP00000023087,ENSMUSP00000023760,ENSMUSP00000024739,ENSMUSP00000030118,ENSMUSP00000031131,ENSMUSP00000034689,ENSMUSP00000057543,ENSMUSP00000062392,ENSMUSP00000068267,ENSMUSP00000102078	Cdc37,Chordc1,Dnaja1,Gnai2,Gpd1,Hsp90ab1,Pin1,Prdx1,Prdx2,Prkca,Strap,Twf1,Uchl1
GO.0048583	regulation of response to stimulus	22	0.0479	ENSMUSP00000000804,ENSMUSP00000001825,ENSMUSP00000005292,ENSMUSP00000019615,ENSMUSP00000020024,ENSMUSP00000020504,ENSMUSP00000024739,ENSMUSP00000030118,ENSMUSP00000030765,ENSMUSP00000031131,ENSMUSP00000031866,ENSMUSP00000034689,ENSMUSP00000057543,ENSMUSP00000062392,ENSMUSP00000068267,ENSMUSP00000076294,ENSMUSP00000086795,ENSMUSP00000098997,ENSMUSP00000099368,ENSMUSP00000100045,ENSMUSP00000102078,…	Akr1b3,Cdc37,Chordc1,Cttn,Ddx3x,Dnaja1,Fabp7,Flna,Gnai2,Hint1,Hsp90ab1,Lgals1,Mtpn,Nme1,Padi2,Pcbp2,Pin1,Prdx1,Prdx2,Prkca,Strap,Uchl1
GO.1901135	carbohydrate derivative metabolic process	10	0.0491	ENSMUSP00000013773,ENSMUSP00000015800,ENSMUSP00000020504,ENSMUSP00000028517,ENSMUSP00000034834,ENSMUSP00000081141,ENSMUSP00000084846,ENSMUSP00000100045,ENSMUSP00000113213,ENSMUSP00000117022	Akr1b3,Aldoa,Cad,Gapdh,Hint1,Hspa8,Nme1,Ola1,Pgd,Pkm

## Sheet: PADinteractors_CellCompon
#pathway ID	pathway description	observed gene count	false discovery rate	matching proteins in your network (IDs)	matching proteins in your network (labels)
GO.0070062	extracellular exosome	52	2.38e-31	ENSMUSP00000000804,ENSMUSP00000001304,ENSMUSP00000001460,ENSMUSP00000001479,ENSMUSP00000001809,ENSMUSP00000005234,ENSMUSP00000005292,ENSMUSP00000013773,ENSMUSP00000015800,ENSMUSP00000018437,ENSMUSP00000019615,ENSMUSP00000020285,ENSMUSP00000020504,ENSMUSP00000020630,ENSMUSP00000021443,ENSMUSP00000021698,ENSMUSP00000023760,ENSMUSP00000024739,ENSMUSP00000025762,ENSMUSP00000028517,ENSMUSP00000029046,…	Acly,Akr1b3,Banf1,Cad,Cdc37,Cfl1,Ckb,Cltc,Cttn,Ddx3x,Dnaja2,Eef1a1,Eef1g,Eef2,Eif3b,Eif4a1,Eif5a,Fabp5,Fasn,Fkbp4,Flna,Fscn1,Gnb2,Gpd1,Hint1,Hsp90aa1,Hsp90ab1,Hspa4,Hspa8,Kpnb1,Lgals1,Mthfd1,Nedd4,Nme1,Ola1,Pabpc1,Padi2,Pcbp1,Pcbp2,Pfn1,Pgd,Pkm,Ppia,Prdx1,Prdx2,Ran,Sar1a,Sept7,Snd1,Uchl1,Wdr1,Ywhae
GO.0031988	membrane-bounded vesicle	51	1.03e-25	ENSMUSP00000000804,ENSMUSP00000001304,ENSMUSP00000001460,ENSMUSP00000001479,ENSMUSP00000001809,ENSMUSP00000005234,ENSMUSP00000005292,ENSMUSP00000013773,ENSMUSP00000015800,ENSMUSP00000018437,ENSMUSP00000019615,ENSMUSP00000020285,ENSMUSP00000020504,ENSMUSP00000020630,ENSMUSP00000021443,ENSMUSP00000021698,ENSMUSP00000023760,ENSMUSP00000024739,ENSMUSP00000025762,ENSMUSP00000028517,ENSMUSP00000029046,…	Acly,Akr1b3,Banf1,Cad,Cdc37,Cfl1,Ckb,Cttn,Ddx3x,Dnaja2,Eef1a1,Eef1g,Eef2,Eif3b,Eif4a1,Eif5a,Fabp5,Fasn,Fkbp4,Flna,Fscn1,Gnb2,Gpd1,Hint1,Hsp90aa1,Hsp90ab1,Hspa4,Hspa8,Kpnb1,Lgals1,Mthfd1,Nedd4,Nme1,Ola1,Pabpc1,Padi2,Pcbp1,Pcbp2,Pfn1,Pgd,Pkm,Ppia,Prdx1,Prdx2,Ran,Sar1a,Sept7,Snd1,Uchl1,Wdr1,Ywhae
GO.0044421	extracellular region part	52	2.2e-25	ENSMUSP00000000804,ENSMUSP00000001304,ENSMUSP00000001460,ENSMUSP00000001479,ENSMUSP00000001809,ENSMUSP00000005234,ENSMUSP00000005292,ENSMUSP00000013773,ENSMUSP00000015800,ENSMUSP00000018437,ENSMUSP00000019615,ENSMUSP00000020285,ENSMUSP00000020504,ENSMUSP00000020630,ENSMUSP00000021443,ENSMUSP00000021698,ENSMUSP00000023760,ENSMUSP00000024739,ENSMUSP00000025762,ENSMUSP00000028517,ENSMUSP00000029046,…	Acly,Atxn10,Banf1,Cad,Cdc37,Cfl1,Ckb,Cltc,Cttn,Ddx3x,Dnaja2,Eef1a1,Eef1g,Eef2,Eif3b,Eif4a1,Eif5a,Fabp5,Fasn,Fkbp4,Flna,Fscn1,Gnb2,Gpd1,Hint1,Hsp90aa1,Hsp90ab1,Hspa4,Hspa8,Kpnb1,Lgals1,Mthfd1,Nedd4,Nme1,Ola1,Pabpc1,Padi2,Pcbp1,Pcbp2,Pfn1,Pgd,Pkm,Ppia,Prdx1,Prdx2,Ran,Sar1a,Sept7,Snd1,Uchl1,Wdr1,Ywhae
GO.0043209	myelin sheath	20	8.28e-23	ENSMUSP00000001304,ENSMUSP00000005234,ENSMUSP00000005292,ENSMUSP00000015800,ENSMUSP00000021698,ENSMUSP00000025918,ENSMUSP00000031131,ENSMUSP00000031565,ENSMUSP00000031726,ENSMUSP00000034834,ENSMUSP00000042457,ENSMUSP00000084846,ENSMUSP00000099475,ENSMUSP00000100045,ENSMUSP00000102078,ENSMUSP00000112920,ENSMUSP00000113213,ENSMUSP00000117022,ENSMUSP00000117987,ENSMUSP00000127641	Akr1b3,Aldoa,Ckb,Cltc,Eef1a1,Fscn1,Gapdh,Gnb2,Hsp90aa1,Hspa8,Nme1,Pkm,Ppia,Prdx1,Prdx2,Sept7,Sept8,Stip1,Uchl1,Wdr1
GO.0005576	extracellular region	52	1.89e-22	ENSMUSP00000000804,ENSMUSP00000001304,ENSMUSP00000001460,ENSMUSP00000001479,ENSMUSP00000001809,ENSMUSP00000005234,ENSMUSP00000005292,ENSMUSP00000013773,ENSMUSP00000015800,ENSMUSP00000018437,ENSMUSP00000019615,ENSMUSP00000020285,ENSMUSP00000020504,ENSMUSP00000020630,ENSMUSP00000021443,ENSMUSP00000021698,ENSMUSP00000023760,ENSMUSP00000024739,ENSMUSP00000025762,ENSMUSP00000028517,ENSMUSP00000029046,…	Acly,Atxn10,Banf1,Cad,Cdc37,Cfl1,Ckb,Cltc,Cttn,Ddx3x,Dnaja2,Eef1a1,Eef1g,Eef2,Eif3b,Eif4a1,Eif5a,Fabp5,Fasn,Fkbp4,Flna,Fscn1,Gnb2,Gpd1,Hint1,Hsp90aa1,Hsp90ab1,Hspa4,Hspa8,Kpnb1,Lgals1,Mthfd1,Nedd4,Nme1,Ola1,Pabpc1,Padi2,Pcbp1,Pcbp2,Pfn1,Pgd,Pkm,Ppia,Prdx1,Prdx2,Ran,Sar1a,Sept7,Snd1,Uchl1,Wdr1,Ywhae
GO.0005829	cytosol	31	9.84e-15	ENSMUSP00000000804,ENSMUSP00000013773,ENSMUSP00000015800,ENSMUSP00000018437,ENSMUSP00000019615,ENSMUSP00000020024,ENSMUSP00000020630,ENSMUSP00000021443,ENSMUSP00000021698,ENSMUSP00000023760,ENSMUSP00000024739,ENSMUSP00000025918,ENSMUSP00000030118,ENSMUSP00000031131,ENSMUSP00000031565,ENSMUSP00000031866,ENSMUSP00000032508,ENSMUSP00000034138,ENSMUSP00000034740,ENSMUSP00000042457,ENSMUSP00000068267,…	Akr1b3,Atxn10,Cad,Cdc37,Cfl1,Cttn,Ddx3x,Dnaja1,Dnaja2,Eef1a1,Fabp7,Fkbp4,Fscn1,Gapdh,Gpd1,Hsp90aa1,Hsp90ab1,Hspa4,Hspa8,Mapt,Mthfd1,Mtpn,Nedd4,Nme1,Pfn1,Ppia,Prmt1,Stip1,Strap,Uchl1,Ywhae
GO.0005737	cytoplasm	59	3.41e-11	ENSMUSP00000001304,ENSMUSP00000001460,ENSMUSP00000001479,ENSMUSP00000001809,ENSMUSP00000005234,ENSMUSP00000005292,ENSMUSP00000006254,ENSMUSP00000013773,ENSMUSP00000015800,ENSMUSP00000018437,ENSMUSP00000019615,ENSMUSP00000020024,ENSMUSP00000020285,ENSMUSP00000020504,ENSMUSP00000020630,ENSMUSP00000020695,ENSMUSP00000021443,ENSMUSP00000023087,ENSMUSP00000025762,ENSMUSP00000025918,ENSMUSP00000028517,…	Acly,Aldoa,Arl1,Banf1,Cad,Cdc37,Cfl1,Ckb,Cttn,Dnaja1,Dnaja2,Eef1a1,Eef2,Eif3b,Eif4a1,Eif5a,Eprs,Fabp5,Fabp7,Fasn,Flna,Fscn1,Gapdh,Gnb2,Hint1,Hspa4,Hspa8,Kpnb1,Lgals1,Lima1,Mapt,Mthfd1,Mtpn,Ola1,Pabpc1,Padi2,Pcbp1,Pcbp2,Pfn1,Pgd,Phyhipl,Pkm,Ppia,Prdx1,Prdx2,Prmt1,Ran,Sar1a,Sept8,Snd1,Stip1,Strap,Tbcb,Tns3,Twf1,Uchl1,Usp5,Wdr1,Ywhae
GO.0005925	focal adhesion	14	8.46e-10	ENSMUSP00000001809,ENSMUSP00000015800,ENSMUSP00000018437,ENSMUSP00000020695,ENSMUSP00000023087,ENSMUSP00000031726,ENSMUSP00000070993,ENSMUSP00000073371,ENSMUSP00000076294,ENSMUSP00000098997,ENSMUSP00000099368,ENSMUSP00000099475,ENSMUSP00000112259,ENSMUSP00000117987	Cfl1,Cltc,Cttn,Flna,Gnb2,Hspa8,Lima1,Pabpc1,Pcbp2,Pfn1,Ppia,Tns3,Twf1,Ywhae
GO.0042470	melanosome	9	4.26e-09	ENSMUSP00000001460,ENSMUSP00000015800,ENSMUSP00000021698,ENSMUSP00000024739,ENSMUSP00000031383,ENSMUSP00000052872,ENSMUSP00000070993,ENSMUSP00000099475,ENSMUSP00000102078	Cltc,Fasn,Hsp90aa1,Hsp90ab1,Hspa8,Prdx1,Ran,Snd1,Ywhae
GO.0042995	cell projection	24	4.26e-09	ENSMUSP00000005234,ENSMUSP00000013773,ENSMUSP00000015800,ENSMUSP00000019615,ENSMUSP00000020024,ENSMUSP00000021698,ENSMUSP00000023087,ENSMUSP00000024739,ENSMUSP00000031131,ENSMUSP00000031383,ENSMUSP00000031565,ENSMUSP00000032508,ENSMUSP00000034834,ENSMUSP00000042457,ENSMUSP00000047008,ENSMUSP00000070993,ENSMUSP00000073371,ENSMUSP00000097919,ENSMUSP00000098997,ENSMUSP00000099368,ENSMUSP00000100045,…	Akr1b3,Atxn10,Cad,Cdc37,Cfl1,Cttn,Eef1a1,Eif5a,Fabp7,Fkbp4,Flna,Fscn1,Hsp90aa1,Hsp90ab1,Hspa8,Lima1,Mapt,Pkm,Ran,Sept7,Twf1,Uchl1,Wdr1,Ywhae
GO.0044444	cytoplasmic part	44	6.53e-08	ENSMUSP00000001304,ENSMUSP00000001460,ENSMUSP00000001479,ENSMUSP00000001809,ENSMUSP00000005292,ENSMUSP00000013773,ENSMUSP00000015800,ENSMUSP00000018437,ENSMUSP00000019615,ENSMUSP00000020024,ENSMUSP00000020285,ENSMUSP00000020630,ENSMUSP00000021443,ENSMUSP00000023087,ENSMUSP00000025918,ENSMUSP00000030118,ENSMUSP00000031131,ENSMUSP00000031383,ENSMUSP00000031565,ENSMUSP00000031726,ENSMUSP00000031866,…	Acly,Akr1b3,Aldoa,Arl1,Cad,Cdc37,Cfl1,Ckb,Cttn,Dnaja1,Dnaja2,Eef1a1,Eef1g,Eif3b,Eif5a,Fabp7,Fasn,Flna,Fscn1,Gapdh,Gnb2,Hspa4,Hspa8,Kpnb1,Mapt,Mthfd1,Mtpn,Pabpc1,Pfn1,Phyhipl,Pkm,Ppia,Prdx1,Prdx2,Prmt1,Ran,Sar1a,Snd1,Stip1,Strap,Twf1,Uchl1,Usp5,Ywhae
GO.0030054	cell junction	18	2.8e-07	ENSMUSP00000001809,ENSMUSP00000005234,ENSMUSP00000015800,ENSMUSP00000018437,ENSMUSP00000020024,ENSMUSP00000020695,ENSMUSP00000023087,ENSMUSP00000031565,ENSMUSP00000031726,ENSMUSP00000070993,ENSMUSP00000073371,ENSMUSP00000076294,ENSMUSP00000098997,ENSMUSP00000099368,ENSMUSP00000099475,ENSMUSP00000100045,ENSMUSP00000112259,ENSMUSP00000117987	Akr1b3,Cfl1,Cltc,Cttn,Fabp7,Flna,Fscn1,Gnb2,Hspa8,Lima1,Pabpc1,Pcbp2,Pfn1,Ppia,Tns3,Twf1,Wdr1,Ywhae
GO.0005634	nucleus	41	4.85e-07	ENSMUSP00000000804,ENSMUSP00000001460,ENSMUSP00000001479,ENSMUSP00000001809,ENSMUSP00000006254,ENSMUSP00000013773,ENSMUSP00000015800,ENSMUSP00000020024,ENSMUSP00000020504,ENSMUSP00000021698,ENSMUSP00000024739,ENSMUSP00000025762,ENSMUSP00000025918,ENSMUSP00000028517,ENSMUSP00000030118,ENSMUSP00000031131,ENSMUSP00000031383,ENSMUSP00000031866,ENSMUSP00000032508,ENSMUSP00000034138,ENSMUSP00000034834,…	Acly,Akr1b3,Banf1,Cad,Cfl1,Ddx3x,Dnaja1,Dnaja2,Eef1a1,Eef1g,Eif3b,Eif5a,Fabp7,Fkbp4,Flna,Gapdh,Hint1,Hsp90aa1,Hsp90ab1,Hspa8,Kpnb1,Lgals1,Mapt,Mtpn,Nme1,Ola1,Pabpc1,Pcbp1,Pcbp2,Pgd,Pkm,Ppia,Prdx1,Prmt1,Ran,Sept7,Snd1,Stip1,Strap,Tbcb,Uchl1
GO.0044463	cell projection part	14	1.28e-05	ENSMUSP00000013773,ENSMUSP00000015800,ENSMUSP00000019615,ENSMUSP00000021698,ENSMUSP00000024739,ENSMUSP00000031131,ENSMUSP00000032508,ENSMUSP00000042457,ENSMUSP00000097919,ENSMUSP00000099368,ENSMUSP00000100045,ENSMUSP00000112259,ENSMUSP00000117022,ENSMUSP00000127641	Akr1b3,Cad,Cdc37,Cfl1,Cttn,Eef1a1,Fkbp4,Hsp90aa1,Hsp90ab1,Hspa8,Mapt,Nme1,Sept7,Uchl1
GO.0043227	membrane-bounded organelle	52	6.71e-05	ENSMUSP00000000804,ENSMUSP00000001304,ENSMUSP00000001460,ENSMUSP00000001479,ENSMUSP00000001809,ENSMUSP00000005234,ENSMUSP00000005292,ENSMUSP00000006254,ENSMUSP00000013773,ENSMUSP00000015800,ENSMUSP00000019615,ENSMUSP00000020024,ENSMUSP00000020285,ENSMUSP00000020504,ENSMUSP00000020630,ENSMUSP00000021443,ENSMUSP00000023760,ENSMUSP00000025762,ENSMUSP00000025918,ENSMUSP00000028517,ENSMUSP00000029046,…	Acly,Banf1,Cad,Cdc37,Cfl1,Ckb,Cttn,Ddx3x,Eef1a1,Eef2,Eif3b,Eif4a1,Eif5a,Fabp5,Fabp7,Fasn,Fkbp4,Flna,Fscn1,Gapdh,Gnb2,Gpd1,Hint1,Hspa4,Hspa8,Kpnb1,Mapt,Mthfd1,Nedd4,Ola1,Pabpc1,Padi2,Pcbp1,Pcbp2,Pgd,Phyhipl,Pkm,Ppia,Prdx1,Prdx2,Prmt1,Ran,Sar1a,Sept7,Snd1,Stip1,Strap,Tbcb,Uchl1,Usp5,Wdr1,Ywhae
GO.0044428	nuclear part	26	0.000122	ENSMUSP00000000804,ENSMUSP00000001479,ENSMUSP00000001809,ENSMUSP00000006254,ENSMUSP00000013773,ENSMUSP00000015800,ENSMUSP00000020504,ENSMUSP00000021698,ENSMUSP00000024739,ENSMUSP00000025762,ENSMUSP00000028517,ENSMUSP00000031131,ENSMUSP00000031383,ENSMUSP00000032508,ENSMUSP00000042457,ENSMUSP00000047008,ENSMUSP00000054863,ENSMUSP00000068267,ENSMUSP00000076294,ENSMUSP00000097919,ENSMUSP00000098076,…	Acly,Akr1b3,Banf1,Cad,Cfl1,Ddx3x,Eef1a1,Eif3b,Eif5a,Fkbp4,Hint1,Hsp90aa1,Hsp90ab1,Hspa8,Kpnb1,Mapt,Ola1,Pabpc1,Pcbp1,Pcbp2,Prmt1,Ran,Sept7,Strap,Tbcb,Uchl1
GO.0043231	intracellular membrane-bounded organelle	48	0.000153	ENSMUSP00000000804,ENSMUSP00000001304,ENSMUSP00000001460,ENSMUSP00000001479,ENSMUSP00000001809,ENSMUSP00000005292,ENSMUSP00000006254,ENSMUSP00000013773,ENSMUSP00000015800,ENSMUSP00000020024,ENSMUSP00000020285,ENSMUSP00000020504,ENSMUSP00000021443,ENSMUSP00000023760,ENSMUSP00000025762,ENSMUSP00000025918,ENSMUSP00000028517,ENSMUSP00000030118,ENSMUSP00000031131,ENSMUSP00000031383,ENSMUSP00000031726,…	Acly,Arl1,Banf1,Cad,Cfl1,Ckb,Ddx3x,Dnaja1,Dnaja2,Eef1a1,Eif3b,Eif5a,Fabp7,Fasn,Fkbp4,Flna,Gapdh,Gnb2,Gpd1,Hint1,Hspa8,Kpnb1,Lgals1,Mapt,Mthfd1,Mtpn,Nedd4,Ola1,Pabpc1,Pcbp1,Pcbp2,Pgd,Phyhipl,Pkm,Ppia,Prdx1,Prdx2,Prmt1,Ran,Sar1a,Sept7,Snd1,Stip1,Strap,Tbcb,Uchl1,Usp5,Ywhae
GO.0032587	ruffle membrane	5	0.000156	ENSMUSP00000019615,ENSMUSP00000021698,ENSMUSP00000042457,ENSMUSP00000112259,ENSMUSP00000117022	Cdc37,Cfl1,Eef1a1,Hsp90aa1,Nme1
GO.0005739	mitochondrion	17	0.000368	ENSMUSP00000000804,ENSMUSP00000001304,ENSMUSP00000001460,ENSMUSP00000005292,ENSMUSP00000021443,ENSMUSP00000021698,ENSMUSP00000023760,ENSMUSP00000024739,ENSMUSP00000030118,ENSMUSP00000032508,ENSMUSP00000034834,ENSMUSP00000045807,ENSMUSP00000052872,ENSMUSP00000070993,ENSMUSP00000099475,ENSMUSP00000102078,ENSMUSP00000103012	Acly,Ckb,Cltc,Ddx3x,Dnaja1,Fasn,Fkbp4,Gpd1,Hsp90aa1,Hsp90ab1,Mthfd1,Phyhipl,Pkm,Prdx1,Prdx2,Snd1,Ywhae
GO.0001726	ruffle	6	0.000423	ENSMUSP00000019615,ENSMUSP00000021698,ENSMUSP00000042457,ENSMUSP00000099368,ENSMUSP00000112259,ENSMUSP00000117022	Cdc37,Cfl1,Cttn,Eef1a1,Hsp90aa1,Nme1
GO.0032991	macromolecular complex	29	0.000423	ENSMUSP00000001460,ENSMUSP00000001479,ENSMUSP00000001809,ENSMUSP00000005234,ENSMUSP00000006254,ENSMUSP00000013773,ENSMUSP00000019615,ENSMUSP00000020504,ENSMUSP00000023760,ENSMUSP00000024739,ENSMUSP00000025918,ENSMUSP00000030118,ENSMUSP00000030765,ENSMUSP00000031726,ENSMUSP00000032508,ENSMUSP00000045841,ENSMUSP00000046101,ENSMUSP00000054863,ENSMUSP00000068267,ENSMUSP00000070993,ENSMUSP00000076294,…	Aldoa,Cad,Cdc37,Cttn,Dnaja1,Eef2,Eif3b,Eprs,Fkbp4,Flna,Gapdh,Gnb2,Gpd1,Hint1,Hsp90ab1,Kpnb1,Mapt,Nme1,Pabpc1,Padi2,Pcbp1,Pcbp2,Sept7,Snd1,Stip1,Strap,Tbcb,Wdr1,Ywhae
GO.0031981	nuclear lumen	23	0.000602	ENSMUSP00000000804,ENSMUSP00000001479,ENSMUSP00000006254,ENSMUSP00000013773,ENSMUSP00000015800,ENSMUSP00000020504,ENSMUSP00000021698,ENSMUSP00000025762,ENSMUSP00000028517,ENSMUSP00000031131,ENSMUSP00000031383,ENSMUSP00000032508,ENSMUSP00000042457,ENSMUSP00000054863,ENSMUSP00000068267,ENSMUSP00000076294,ENSMUSP00000097919,ENSMUSP00000098076,ENSMUSP00000100045,ENSMUSP00000103012,ENSMUSP00000103474,…	Acly,Akr1b3,Banf1,Cad,Cfl1,Ddx3x,Eef1a1,Eif3b,Fkbp4,Hint1,Hsp90aa1,Hspa8,Kpnb1,Mapt,Ola1,Pcbp1,Pcbp2,Prmt1,Ran,Sept7,Strap,Tbcb,Uchl1
GO.0043229	intracellular organelle	49	0.000602	ENSMUSP00000001304,ENSMUSP00000001460,ENSMUSP00000001479,ENSMUSP00000001809,ENSMUSP00000005292,ENSMUSP00000006254,ENSMUSP00000013773,ENSMUSP00000015800,ENSMUSP00000020024,ENSMUSP00000020285,ENSMUSP00000020504,ENSMUSP00000021443,ENSMUSP00000023087,ENSMUSP00000023760,ENSMUSP00000025762,ENSMUSP00000025918,ENSMUSP00000028517,ENSMUSP00000030118,ENSMUSP00000030765,ENSMUSP00000031131,ENSMUSP00000031565,…	Acly,Aldoa,Arl1,Banf1,Cad,Cfl1,Ckb,Dnaja1,Dnaja2,Eef1a1,Eif3b,Eif5a,Fabp7,Fasn,Fkbp4,Flna,Fscn1,Gapdh,Gnb2,Gpd1,Hint1,Hspa8,Kpnb1,Lgals1,Lima1,Mapt,Mthfd1,Nedd4,Ola1,Pabpc1,Padi2,Pcbp1,Pcbp2,Pgd,Phyhipl,Pkm,Ppia,Prdx1,Prdx2,Prmt1,Sar1a,Sept8,Snd1,Stip1,Strap,Tbcb,Twf1,Uchl1,Usp5
GO.0016020	membrane	41	0.00061	ENSMUSP00000000804,ENSMUSP00000001460,ENSMUSP00000001479,ENSMUSP00000001809,ENSMUSP00000013773,ENSMUSP00000015800,ENSMUSP00000018437,ENSMUSP00000019615,ENSMUSP00000020504,ENSMUSP00000021443,ENSMUSP00000021698,ENSMUSP00000028517,ENSMUSP00000030118,ENSMUSP00000031131,ENSMUSP00000031383,ENSMUSP00000031726,ENSMUSP00000032508,ENSMUSP00000034138,ENSMUSP00000034740,ENSMUSP00000034834,ENSMUSP00000042457,…	Acly,Aldoa,Arl1,Atxn10,Cad,Cdc37,Cfl1,Ddx3x,Dnaja1,Dnaja2,Eef1a1,Eef1g,Eef2,Eif4a1,Eif5a,Eprs,Fasn,Fkbp4,Flna,Gnb2,Hint1,Hsp90aa1,Hspa8,Kpnb1,Lima1,Mapt,Mthfd1,Nedd4,Ola1,Pabpc1,Pcbp1,Pcbp2,Pfn1,Pkm,Ppia,Ran,Sept7,Snd1,Strap,Uchl1,Ywhae
GO.0043234	protein complex	26	0.00061	ENSMUSP00000000804,ENSMUSP00000001479,ENSMUSP00000005234,ENSMUSP00000006254,ENSMUSP00000013773,ENSMUSP00000019615,ENSMUSP00000020504,ENSMUSP00000023760,ENSMUSP00000024739,ENSMUSP00000025918,ENSMUSP00000030118,ENSMUSP00000031383,ENSMUSP00000031726,ENSMUSP00000032508,ENSMUSP00000034740,ENSMUSP00000045841,ENSMUSP00000068267,ENSMUSP00000070993,ENSMUSP00000084846,ENSMUSP00000097919,ENSMUSP00000098076,…	Aldoa,Cad,Cdc37,Cttn,Ddx3x,Dnaja1,Eif3b,Eprs,Fkbp4,Flna,Gapdh,Gnb2,Gpd1,Hint1,Hsp90ab1,Kpnb1,Mapt,Nedd4,Nme1,Ran,Sept7,Stip1,Strap,Tbcb,Wdr1,Ywhae
GO.0005856	cytoskeleton	17	0.000739	ENSMUSP00000006254,ENSMUSP00000018437,ENSMUSP00000023087,ENSMUSP00000028517,ENSMUSP00000031383,ENSMUSP00000031565,ENSMUSP00000032508,ENSMUSP00000042457,ENSMUSP00000070993,ENSMUSP00000073371,ENSMUSP00000097919,ENSMUSP00000098997,ENSMUSP00000099475,ENSMUSP00000112259,ENSMUSP00000112920,ENSMUSP00000113213,ENSMUSP00000117022	Cfl1,Cltc,Eef1a1,Fkbp4,Flna,Fscn1,Gapdh,Lima1,Mapt,Nme1,Ola1,Pfn1,Ran,Sept8,Tbcb,Twf1,Ywhae
GO.0015629	actin cytoskeleton	8	0.000764	ENSMUSP00000023087,ENSMUSP00000031565,ENSMUSP00000042457,ENSMUSP00000073371,ENSMUSP00000098997,ENSMUSP00000099368,ENSMUSP00000112259,ENSMUSP00000127641	Cfl1,Cttn,Eef1a1,Flna,Fscn1,Lima1,Sept7,Twf1
GO.0044430	cytoskeletal part	14	0.00087	ENSMUSP00000005234,ENSMUSP00000006254,ENSMUSP00000028517,ENSMUSP00000031383,ENSMUSP00000031565,ENSMUSP00000032508,ENSMUSP00000042457,ENSMUSP00000070993,ENSMUSP00000073371,ENSMUSP00000097919,ENSMUSP00000098997,ENSMUSP00000099475,ENSMUSP00000112259,ENSMUSP00000117022	Cfl1,Cltc,Eef1a1,Fkbp4,Flna,Fscn1,Lima1,Mapt,Nme1,Ola1,Ran,Tbcb,Wdr1,Ywhae
GO.0031523	Myb complex	2	0.00128	ENSMUSP00000098997,ENSMUSP00000099475	Cltc,Flna
GO.0032432	actin filament bundle	4	0.00128	ENSMUSP00000031565,ENSMUSP00000073371,ENSMUSP00000098997,ENSMUSP00000127641	Flna,Fscn1,Lima1,Sept7
GO.0005938	cell cortex	6	0.00157	ENSMUSP00000018437,ENSMUSP00000034740,ENSMUSP00000042457,ENSMUSP00000098997,ENSMUSP00000099368,ENSMUSP00000112259	Cfl1,Cttn,Eef1a1,Flna,Nedd4,Pfn1
GO.0044297	cell body	8	0.00186	ENSMUSP00000013773,ENSMUSP00000015800,ENSMUSP00000020024,ENSMUSP00000031131,ENSMUSP00000031726,ENSMUSP00000032508,ENSMUSP00000047008,ENSMUSP00000132450	Atxn10,Cad,Eif5a,Fabp7,Fkbp4,Gnb2,Hspa8,Uchl1
GO.0097452	GAIT complex	2	0.00231	ENSMUSP00000045841,ENSMUSP00000113213	Eprs,Gapdh
GO.0048471	perinuclear region of cytoplasm	9	0.00249	ENSMUSP00000023087,ENSMUSP00000030118,ENSMUSP00000031726,ENSMUSP00000031866,ENSMUSP00000032508,ENSMUSP00000034740,ENSMUSP00000100045,ENSMUSP00000117022,ENSMUSP00000132450	Akr1b3,Atxn10,Dnaja1,Fkbp4,Gnb2,Mtpn,Nedd4,Nme1,Twf1
GO.0043226	organelle	50	0.00258	ENSMUSP00000001304,ENSMUSP00000001460,ENSMUSP00000001479,ENSMUSP00000001809,ENSMUSP00000005292,ENSMUSP00000006254,ENSMUSP00000013773,ENSMUSP00000015800,ENSMUSP00000019615,ENSMUSP00000020024,ENSMUSP00000020285,ENSMUSP00000020504,ENSMUSP00000020630,ENSMUSP00000021443,ENSMUSP00000023087,ENSMUSP00000023760,ENSMUSP00000025762,ENSMUSP00000025918,ENSMUSP00000028517,ENSMUSP00000029046,ENSMUSP00000030765,…	Acly,Aldoa,Banf1,Cad,Cdc37,Cfl1,Ckb,Eef1a1,Eef2,Eif3b,Eif4a1,Eif5a,Fabp5,Fabp7,Fasn,Fkbp4,Flna,Fscn1,Gapdh,Gnb2,Gpd1,Hint1,Hspa4,Hspa8,Kpnb1,Lima1,Mapt,Mthfd1,Nedd4,Ola1,Pabpc1,Padi2,Pcbp1,Pcbp2,Pgd,Phyhipl,Pkm,Ppia,Prdx1,Prdx2,Prmt1,Sar1a,Sept8,Snd1,Stip1,Strap,Tbcb,Twf1,Uchl1,Usp5
GO.0031253	cell projection membrane	6	0.00334	ENSMUSP00000019615,ENSMUSP00000021698,ENSMUSP00000024739,ENSMUSP00000042457,ENSMUSP00000112259,ENSMUSP00000117022	Cdc37,Cfl1,Eef1a1,Hsp90aa1,Hsp90ab1,Nme1
GO.0030424	axon	7	0.0038	ENSMUSP00000013773,ENSMUSP00000015800,ENSMUSP00000031131,ENSMUSP00000032508,ENSMUSP00000070993,ENSMUSP00000097919,ENSMUSP00000127641	Cad,Fkbp4,Hspa8,Mapt,Sept7,Uchl1,Ywhae
GO.0043025	neuronal cell body	7	0.00437	ENSMUSP00000013773,ENSMUSP00000015800,ENSMUSP00000020024,ENSMUSP00000031131,ENSMUSP00000032508,ENSMUSP00000047008,ENSMUSP00000132450	Atxn10,Cad,Eif5a,Fabp7,Fkbp4,Hspa8,Uchl1
GO.0030529	ribonucleoprotein complex	9	0.00494	ENSMUSP00000001460,ENSMUSP00000001809,ENSMUSP00000015800,ENSMUSP00000045841,ENSMUSP00000046101,ENSMUSP00000054863,ENSMUSP00000076294,ENSMUSP00000097919,ENSMUSP00000098076	Eef2,Eif3b,Eprs,Hspa8,Mapt,Pabpc1,Pcbp1,Pcbp2,Snd1
GO.0015630	microtubule cytoskeleton	11	0.00606	ENSMUSP00000006254,ENSMUSP00000028517,ENSMUSP00000031383,ENSMUSP00000032508,ENSMUSP00000070993,ENSMUSP00000097919,ENSMUSP00000099368,ENSMUSP00000099475,ENSMUSP00000113213,ENSMUSP00000117022,ENSMUSP00000127641	Cltc,Cttn,Fkbp4,Gapdh,Mapt,Nme1,Ola1,Ran,Sept7,Tbcb,Ywhae
GO.0044448	cell cortex part	4	0.00633	ENSMUSP00000042457,ENSMUSP00000099368,ENSMUSP00000112259,ENSMUSP00000127641	Cfl1,Cttn,Eef1a1,Sept7
GO.0043005	neuron projection	10	0.00639	ENSMUSP00000013773,ENSMUSP00000015800,ENSMUSP00000031131,ENSMUSP00000032508,ENSMUSP00000047008,ENSMUSP00000070993,ENSMUSP00000097919,ENSMUSP00000099368,ENSMUSP00000127641,ENSMUSP00000132450	Atxn10,Cad,Cttn,Eif5a,Fkbp4,Hspa8,Mapt,Sept7,Uchl1,Ywhae
GO.0005886	plasma membrane	24	0.00653	ENSMUSP00000013773,ENSMUSP00000015800,ENSMUSP00000019615,ENSMUSP00000020504,ENSMUSP00000021698,ENSMUSP00000024739,ENSMUSP00000031131,ENSMUSP00000031726,ENSMUSP00000034740,ENSMUSP00000034834,ENSMUSP00000042457,ENSMUSP00000046101,ENSMUSP00000052872,ENSMUSP00000068267,ENSMUSP00000073371,ENSMUSP00000097919,ENSMUSP00000098997,ENSMUSP00000099368,ENSMUSP00000099475,ENSMUSP00000103012,ENSMUSP00000112259,…	Acly,Atxn10,Cad,Cdc37,Cfl1,Cltc,Cttn,Eef1a1,Eef2,Fasn,Flna,Gnb2,Hint1,Hsp90aa1,Hsp90ab1,Hspa8,Lima1,Mapt,Nedd4,Nme1,Pkm,Sept7,Strap,Uchl1
GO.0043232	intracellular non-membrane-bounded organelle	22	0.00886	ENSMUSP00000001809,ENSMUSP00000006254,ENSMUSP00000015800,ENSMUSP00000018437,ENSMUSP00000023087,ENSMUSP00000025762,ENSMUSP00000028517,ENSMUSP00000030765,ENSMUSP00000031565,ENSMUSP00000032508,ENSMUSP00000034740,ENSMUSP00000042457,ENSMUSP00000070993,ENSMUSP00000073371,ENSMUSP00000084846,ENSMUSP00000097919,ENSMUSP00000098997,ENSMUSP00000099475,ENSMUSP00000112259,ENSMUSP00000112920,ENSMUSP00000113213,…	Aldoa,Banf1,Cfl1,Cltc,Eef1a1,Fkbp4,Flna,Fscn1,Gapdh,Hspa8,Lima1,Mapt,Nedd4,Nme1,Ola1,Pabpc1,Padi2,Pfn1,Sept8,Tbcb,Twf1,Ywhae
GO.0036477	somatodendritic compartment	8	0.0117	ENSMUSP00000013773,ENSMUSP00000015800,ENSMUSP00000020024,ENSMUSP00000031131,ENSMUSP00000032508,ENSMUSP00000047008,ENSMUSP00000099368,ENSMUSP00000132450	Atxn10,Cad,Cttn,Eif5a,Fabp7,Fkbp4,Hspa8,Uchl1
GO.0044306	neuron projection terminus	4	0.0118	ENSMUSP00000013773,ENSMUSP00000015800,ENSMUSP00000031131,ENSMUSP00000127641	Cad,Hspa8,Sept7,Uchl1
GO.0005654	nucleoplasm	17	0.0134	ENSMUSP00000000804,ENSMUSP00000001479,ENSMUSP00000006254,ENSMUSP00000013773,ENSMUSP00000020504,ENSMUSP00000021698,ENSMUSP00000025762,ENSMUSP00000031131,ENSMUSP00000031383,ENSMUSP00000032508,ENSMUSP00000054863,ENSMUSP00000068267,ENSMUSP00000076294,ENSMUSP00000098076,ENSMUSP00000100045,ENSMUSP00000103012,ENSMUSP00000103474	Acly,Akr1b3,Banf1,Cad,Ddx3x,Eif3b,Fkbp4,Hint1,Hsp90aa1,Kpnb1,Pcbp1,Pcbp2,Prmt1,Ran,Strap,Tbcb,Uchl1
GO.0001725	stress fiber	3	0.0158	ENSMUSP00000031565,ENSMUSP00000073371,ENSMUSP00000127641	Fscn1,Lima1,Sept7
GO.0044422	organelle part	34	0.0165	ENSMUSP00000000804,ENSMUSP00000001479,ENSMUSP00000001809,ENSMUSP00000005234,ENSMUSP00000006254,ENSMUSP00000013773,ENSMUSP00000015800,ENSMUSP00000020504,ENSMUSP00000021698,ENSMUSP00000024739,ENSMUSP00000025762,ENSMUSP00000028517,ENSMUSP00000030765,ENSMUSP00000031131,ENSMUSP00000031565,ENSMUSP00000031726,ENSMUSP00000032508,ENSMUSP00000034740,ENSMUSP00000042457,ENSMUSP00000047008,ENSMUSP00000054863,…	Acly,Akr1b3,Aldoa,Arl1,Banf1,Cad,Cfl1,Ddx3x,Eef1a1,Eif3b,Eif5a,Fkbp4,Flna,Fscn1,Gnb2,Hint1,Hsp90aa1,Hsp90ab1,Hspa8,Kpnb1,Lima1,Mapt,Nedd4,Nme1,Ola1,Pabpc1,Padi2,Pcbp1,Pcbp2,Prmt1,Strap,Tbcb,Uchl1,Wdr1
GO.0071944	cell periphery	23	0.0207	ENSMUSP00000013773,ENSMUSP00000015800,ENSMUSP00000018437,ENSMUSP00000019615,ENSMUSP00000020024,ENSMUSP00000020504,ENSMUSP00000021698,ENSMUSP00000024739,ENSMUSP00000031131,ENSMUSP00000031726,ENSMUSP00000034834,ENSMUSP00000042457,ENSMUSP00000046101,ENSMUSP00000052872,ENSMUSP00000068267,ENSMUSP00000073371,ENSMUSP00000097919,ENSMUSP00000098997,ENSMUSP00000099475,ENSMUSP00000103012,ENSMUSP00000112259,…	Acly,Atxn10,Cad,Cdc37,Cfl1,Cltc,Eef1a1,Eef2,Fabp7,Fasn,Flna,Gnb2,Hint1,Hsp90aa1,Hsp90ab1,Hspa8,Lima1,Mapt,Nme1,Pfn1,Pkm,Strap,Uchl1
GO.0044446	intracellular organelle part	33	0.0212	ENSMUSP00000000804,ENSMUSP00000001479,ENSMUSP00000001809,ENSMUSP00000005234,ENSMUSP00000006254,ENSMUSP00000013773,ENSMUSP00000015800,ENSMUSP00000020504,ENSMUSP00000021698,ENSMUSP00000024739,ENSMUSP00000025762,ENSMUSP00000028517,ENSMUSP00000030765,ENSMUSP00000031131,ENSMUSP00000031565,ENSMUSP00000031726,ENSMUSP00000032508,ENSMUSP00000034740,ENSMUSP00000042457,ENSMUSP00000047008,ENSMUSP00000054863,…	Acly,Akr1b3,Arl1,Banf1,Cad,Cfl1,Ddx3x,Eef1a1,Eif3b,Eif5a,Fkbp4,Flna,Fscn1,Gnb2,Hint1,Hsp90aa1,Hsp90ab1,Hspa8,Kpnb1,Lima1,Mapt,Nedd4,Nme1,Ola1,Pabpc1,Padi2,Pcbp1,Pcbp2,Prmt1,Strap,Tbcb,Uchl1,Wdr1
GO.0044424	intracellular part	48	0.0234	ENSMUSP00000001304,ENSMUSP00000001479,ENSMUSP00000001809,ENSMUSP00000005292,ENSMUSP00000006254,ENSMUSP00000013773,ENSMUSP00000019615,ENSMUSP00000020024,ENSMUSP00000020285,ENSMUSP00000020504,ENSMUSP00000020630,ENSMUSP00000020695,ENSMUSP00000021443,ENSMUSP00000023087,ENSMUSP00000025762,ENSMUSP00000025918,ENSMUSP00000028517,ENSMUSP00000029046,ENSMUSP00000030765,ENSMUSP00000031131,ENSMUSP00000031565,…	Acly,Aldoa,Arl1,Banf1,Cad,Cdc37,Cfl1,Ckb,Eef1a1,Eef2,Eif3b,Eif4a1,Eif5a,Fabp5,Fabp7,Fasn,Flna,Fscn1,Gapdh,Gnb2,Hint1,Hspa4,Kpnb1,Lgals1,Lima1,Mapt,Mthfd1,Ola1,Pabpc1,Padi2,Pcbp1,Pcbp2,Pgd,Phyhipl,Pkm,Ppia,Prdx1,Prdx2,Prmt1,Sar1a,Sept8,Stip1,Strap,Tbcb,Tns3,Twf1,Uchl1,Usp5
GO.0005852	eukaryotic translation initiation factor 3 complex	2	0.025	ENSMUSP00000000804,ENSMUSP00000098076	Ddx3x,Eif3b
GO.0030863	cortical cytoskeleton	3	0.0264	ENSMUSP00000042457,ENSMUSP00000099368,ENSMUSP00000112259	Cfl1,Cttn,Eef1a1
GO.0097458	neuron part	10	0.0357	ENSMUSP00000013773,ENSMUSP00000015800,ENSMUSP00000020024,ENSMUSP00000031131,ENSMUSP00000047008,ENSMUSP00000070993,ENSMUSP00000097919,ENSMUSP00000099368,ENSMUSP00000127641,ENSMUSP00000132450	Atxn10,Cad,Cttn,Eif5a,Fabp7,Hspa8,Mapt,Sept7,Uchl1,Ywhae
GO.0033267	axon part	4	0.0408	ENSMUSP00000013773,ENSMUSP00000015800,ENSMUSP00000032508,ENSMUSP00000127641	Cad,Fkbp4,Hspa8,Sept7
GO.0002102	podosome	2	0.0466	ENSMUSP00000005234,ENSMUSP00000099368	Cttn,Wdr1
GO.0006413	translational initiation	4	0.0156	ENSMUSP00000000804,ENSMUSP00000098053,ENSMUSP00000098076,ENSMUSP00000127034	Ddx3x,Eif3b,Eif3d,Eif4a1
GO.0008104	protein localization	16	0.0156	ENSMUSP00000001479,ENSMUSP00000018437,ENSMUSP00000020285,ENSMUSP00000020630,ENSMUSP00000021698,ENSMUSP00000023087,ENSMUSP00000028691,ENSMUSP00000030118,ENSMUSP00000031383,ENSMUSP00000032508,ENSMUSP00000034740,ENSMUSP00000047008,ENSMUSP00000070993,ENSMUSP00000098997,ENSMUSP00000099368,ENSMUSP00000111942	Arfgap2,Arl1,Cttn,Dnaja1,Eif5a,Fkbp4,Flna,Hsp90aa1,Hspa4,Kpnb1,Nedd4,Pfn1,Ran,Sar1a,Twf1,Ywhae
GO.0010769	regulation of cell morphogenesis involved in differentiation	7	0.0156	ENSMUSP00000029941,ENSMUSP00000034740,ENSMUSP00000068267,ENSMUSP00000097919,ENSMUSP00000098997,ENSMUSP00000099368,ENSMUSP00000112259	Cfl1,Cttn,Flna,Mapt,Nedd4,Pdlim5,Strap
GO.0046907	intracellular transport	13	0.0156	ENSMUSP00000001479,ENSMUSP00000020285,ENSMUSP00000020630,ENSMUSP00000021698,ENSMUSP00000031131,ENSMUSP00000031383,ENSMUSP00000034740,ENSMUSP00000047008,ENSMUSP00000070993,ENSMUSP00000097919,ENSMUSP00000098997,ENSMUSP00000099368,ENSMUSP00000099475	Cltc,Cttn,Eif5a,Flna,Hsp90aa1,Hspa4,Kpnb1,Mapt,Nedd4,Ran,Sar1a,Uchl1,Ywhae
GO.0080090	regulation of primary metabolic process	33	0.0156	ENSMUSP00000000804,ENSMUSP00000001460,ENSMUSP00000001809,ENSMUSP00000001825,ENSMUSP00000005292,ENSMUSP00000015800,ENSMUSP00000019615,ENSMUSP00000020504,ENSMUSP00000023087,ENSMUSP00000023760,ENSMUSP00000024739,ENSMUSP00000030765,ENSMUSP00000031131,ENSMUSP00000031866,ENSMUSP00000034441,ENSMUSP00000034689,ENSMUSP00000041299,ENSMUSP00000045841,ENSMUSP00000046101,ENSMUSP00000047008,ENSMUSP00000054863,…	Aars,Cdc37,Chordc1,Cltc,Ddx3x,Eef2,Eif3b,Eif3d,Eif5a,Eprs,Flna,Gapdh,Gnai2,Gpd1,Hint1,Hsp90ab1,Hspa8,Mtpn,Nme1,Pabpc1,Padi2,Pcbp1,Pin1,Prdx1,Prdx2,Prkca,Prmt1,Snd1,Strap,Twf1,Uchl1,Usp5,Ywhae
GO.0046128	purine ribonucleoside metabolic process	6	0.016	ENSMUSP00000015800,ENSMUSP00000028517,ENSMUSP00000034834,ENSMUSP00000084846,ENSMUSP00000113213,ENSMUSP00000117022	Aldoa,Gapdh,Hspa8,Nme1,Ola1,Pkm
GO.0034622	cellular macromolecular complex assembly	9	0.0161	ENSMUSP00000000804,ENSMUSP00000020630,ENSMUSP00000021698,ENSMUSP00000032508,ENSMUSP00000068267,ENSMUSP00000071135,ENSMUSP00000098053,ENSMUSP00000098076,ENSMUSP00000099368	Cttn,Ddx3x,Eif3b,Eif3d,Fkbp4,Hsp90aa1,Hspa4,Strap,Tubb4a
GO.0045040	protein import into mitochondrial outer membrane	2	0.0164	ENSMUSP00000020630,ENSMUSP00000021698	Hsp90aa1,Hspa4
GO.0044281	small molecule metabolic process	15	0.0168	ENSMUSP00000015800,ENSMUSP00000018992,ENSMUSP00000020504,ENSMUSP00000021443,ENSMUSP00000028517,ENSMUSP00000029046,ENSMUSP00000030765,ENSMUSP00000034441,ENSMUSP00000034834,ENSMUSP00000045841,ENSMUSP00000052872,ENSMUSP00000081141,ENSMUSP00000084846,ENSMUSP00000113213,ENSMUSP00000117022	Aars,Aldoa,Eprs,Fabp5,Fasn,Gapdh,Hint1,Hspa8,Mthfd1,Nme1,Ola1,Padi2,Pgd,Pkm,Rars
GO.0007399	nervous system development	18	0.0186	ENSMUSP00000001304,ENSMUSP00000005234,ENSMUSP00000006254,ENSMUSP00000020024,ENSMUSP00000021443,ENSMUSP00000029941,ENSMUSP00000030765,ENSMUSP00000031131,ENSMUSP00000031383,ENSMUSP00000032508,ENSMUSP00000034441,ENSMUSP00000086795,ENSMUSP00000099368,ENSMUSP00000103474,ENSMUSP00000112259,ENSMUSP00000117022,ENSMUSP00000117987,ENSMUSP00000132450	Aars,Atxn10,Cfl1,Ckb,Cttn,Fabp7,Fkbp4,Lgals1,Mthfd1,Nme1,Padi2,Pdlim5,Ppia,Prmt1,Ran,Tbcb,Uchl1,Wdr1
GO.0051129	negative regulation of cellular component organization	9	0.0204	ENSMUSP00000000804,ENSMUSP00000015800,ENSMUSP00000018437,ENSMUSP00000020285,ENSMUSP00000023087,ENSMUSP00000068267,ENSMUSP00000073371,ENSMUSP00000086795,ENSMUSP00000099475	Cltc,Ddx3x,Hspa8,Lgals1,Lima1,Pfn1,Sar1a,Strap,Twf1
GO.0060284	regulation of cell development	11	0.0207	ENSMUSP00000005234,ENSMUSP00000029941,ENSMUSP00000032508,ENSMUSP00000034740,ENSMUSP00000068267,ENSMUSP00000086795,ENSMUSP00000097919,ENSMUSP00000098997,ENSMUSP00000099368,ENSMUSP00000112259,ENSMUSP00000117022	Cfl1,Cttn,Fkbp4,Flna,Lgals1,Mapt,Nedd4,Nme1,Pdlim5,Strap,Wdr1
GO.0044238	primary metabolic process	43	0.0208	ENSMUSP00000000804,ENSMUSP00000001460,ENSMUSP00000001809,ENSMUSP00000001825,ENSMUSP00000015800,ENSMUSP00000018992,ENSMUSP00000019615,ENSMUSP00000020504,ENSMUSP00000021443,ENSMUSP00000021698,ENSMUSP00000023087,ENSMUSP00000024739,ENSMUSP00000025762,ENSMUSP00000028517,ENSMUSP00000029046,ENSMUSP00000030118,ENSMUSP00000030765,ENSMUSP00000032508,ENSMUSP00000034138,ENSMUSP00000034441,ENSMUSP00000034689,…	Aars,Akr1b3,Aldoa,Banf1,Cdc37,Cfl1,Chordc1,Ddx3x,Dnaja1,Dnaja2,Eef1a1,Eef1g,Eef2,Eif3b,Eif3d,Eif4a1,Eif5a,Eprs,Fabp5,Fasn,Fkbp4,Gspt1,Hint1,Hsp90aa1,Hsp90ab1,Hspa8,Mthfd1,Nme1,Ola1,Pabpc1,Padi2,Pcbp1,Pcbp2,Pgd,Pin1,Pkm,Prkca,Prmt1,Rars,Snd1,Strap,Twf1,Usp5
GO.0016043	cellular component organization	29	0.0228	ENSMUSP00000000804,ENSMUSP00000005234,ENSMUSP00000015800,ENSMUSP00000020630,ENSMUSP00000021698,ENSMUSP00000023087,ENSMUSP00000030765,ENSMUSP00000031131,ENSMUSP00000031383,ENSMUSP00000031565,ENSMUSP00000032508,ENSMUSP00000062392,ENSMUSP00000068267,ENSMUSP00000071135,ENSMUSP00000073371,ENSMUSP00000078940,ENSMUSP00000082822,ENSMUSP00000084846,ENSMUSP00000097919,ENSMUSP00000098053,ENSMUSP00000098076,…	Aldoa,Arl1,Arpc1b,Cfl1,Cltc,Ddx3x,Eif3b,Eif3d,Fkbp4,Flna,Fscn1,Gapdh,Gspt1,Hsp90aa1,Hspa4,Hspa8,Lima1,Mapt,Padi2,Ppia,Prkca,Prmt1,Ran,Sept7,Strap,Tubb4a,Twf1,Uchl1,Wdr1
GO.0045727	positive regulation of translation	4	0.0246	ENSMUSP00000000804,ENSMUSP00000046101,ENSMUSP00000047008,ENSMUSP00000054863	Ddx3x,Eef2,Eif5a,Pcbp1
GO.0009894	regulation of catabolic process	10	0.0307	ENSMUSP00000001809,ENSMUSP00000019615,ENSMUSP00000023760,ENSMUSP00000024739,ENSMUSP00000034740,ENSMUSP00000041299,ENSMUSP00000097919,ENSMUSP00000098997,ENSMUSP00000099368,ENSMUSP00000117022	Cdc37,Cttn,Flna,Gpd1,Hsp90ab1,Mapt,Nedd4,Nme1,Pabpc1,Usp5
GO.0032273	positive regulation of protein polymerization	4	0.0307	ENSMUSP00000018437,ENSMUSP00000082822,ENSMUSP00000097919,ENSMUSP00000099368	Arpc1b,Cttn,Mapt,Pfn1
GO.0019752	carboxylic acid metabolic process	10	0.0309	ENSMUSP00000018992,ENSMUSP00000021443,ENSMUSP00000030765,ENSMUSP00000034441,ENSMUSP00000034834,ENSMUSP00000045841,ENSMUSP00000052872,ENSMUSP00000081141,ENSMUSP00000084846,ENSMUSP00000113213	Aars,Aldoa,Eprs,Fasn,Gapdh,Mthfd1,Padi2,Pgd,Pkm,Rars
GO.0005996	monosaccharide metabolic process	5	0.0311	ENSMUSP00000023760,ENSMUSP00000029046,ENSMUSP00000081141,ENSMUSP00000100045,ENSMUSP00000113213	Akr1b3,Fabp5,Gapdh,Gpd1,Pgd
GO.0046496	nicotinamide nucleotide metabolic process	4	0.032	ENSMUSP00000034834,ENSMUSP00000081141,ENSMUSP00000084846,ENSMUSP00000113213	Aldoa,Gapdh,Pgd,Pkm
GO.0048523	negative regulation of cellular process	27	0.032	ENSMUSP00000000804,ENSMUSP00000001809,ENSMUSP00000001825,ENSMUSP00000005292,ENSMUSP00000015800,ENSMUSP00000018437,ENSMUSP00000020285,ENSMUSP00000023087,ENSMUSP00000024739,ENSMUSP00000030765,ENSMUSP00000031131,ENSMUSP00000034441,ENSMUSP00000034689,ENSMUSP00000045841,ENSMUSP00000047008,ENSMUSP00000057543,ENSMUSP00000062392,ENSMUSP00000068267,ENSMUSP00000070993,ENSMUSP00000073371,ENSMUSP00000086795,…	Aars,Chordc1,Cltc,Cttn,Ddx3x,Eif5a,Eprs,Flna,Gapdh,Gnai2,Hsp90ab1,Hspa8,Lgals1,Lima1,Nme1,Pabpc1,Padi2,Pfn1,Pin1,Prdx2,Prkca,Prmt1,Sar1a,Strap,Twf1,Uchl1,Ywhae
GO.0022604	regulation of cell morphogenesis	8	0.0358	ENSMUSP00000029941,ENSMUSP00000034740,ENSMUSP00000068267,ENSMUSP00000097919,ENSMUSP00000098997,ENSMUSP00000099368,ENSMUSP00000112259,ENSMUSP00000127641	Cfl1,Cttn,Flna,Mapt,Nedd4,Pdlim5,Sept7,Strap
GO.0050789	regulation of biological process	47	0.0358	ENSMUSP00000000804,ENSMUSP00000001460,ENSMUSP00000001809,ENSMUSP00000001825,ENSMUSP00000005234,ENSMUSP00000005292,ENSMUSP00000015800,ENSMUSP00000020024,ENSMUSP00000020285,ENSMUSP00000020504,ENSMUSP00000020695,ENSMUSP00000021698,ENSMUSP00000023087,ENSMUSP00000023760,ENSMUSP00000028691,ENSMUSP00000029941,ENSMUSP00000030765,ENSMUSP00000031131,ENSMUSP00000031383,ENSMUSP00000031627,ENSMUSP00000031726,…	Aars,Akr1b3,Arfgap2,Arpc1b,Cfl1,Chordc1,Cltc,Cttn,Ddx3x,Eef2,Eif3b,Eif3d,Eif4a1,Eprs,Fabp7,Flna,Gapdh,Gnb2,Gpd1,Hint1,Hsp90aa1,Hspa8,Lima1,Mtpn,Pabpc1,Padi2,Pcbp1,Pcbp2,Pdap1,Pdlim5,Pin1,Ppia,Prdx1,Prdx2,Prkca,Prmt1,Ran,Sar1a,Sept7,Snd1,Strap,Tns3,Twf1,Uchl1,Usp5,Wdr1,Ywhae
GO.0006096	glycolytic process	3	0.0361	ENSMUSP00000034834,ENSMUSP00000084846,ENSMUSP00000113213	Aldoa,Gapdh,Pkm
GO.0030030	cell projection organization	11	0.0361	ENSMUSP00000031131,ENSMUSP00000034740,ENSMUSP00000071135,ENSMUSP00000073371,ENSMUSP00000097919,ENSMUSP00000098997,ENSMUSP00000099368,ENSMUSP00000103474,ENSMUSP00000112259,ENSMUSP00000127641,ENSMUSP00000132450	Atxn10,Cfl1,Cttn,Flna,Lima1,Mapt,Nedd4,Prmt1,Sept7,Tubb4a,Uchl1
GO.0051495	positive regulation of cytoskeleton organization	5	0.0361	ENSMUSP00000005234,ENSMUSP00000082822,ENSMUSP00000097919,ENSMUSP00000099368,ENSMUSP00000112259	Arpc1b,Cfl1,Cttn,Mapt,Wdr1
GO.0022008	neurogenesis	14	0.0396	ENSMUSP00000005234,ENSMUSP00000020024,ENSMUSP00000029941,ENSMUSP00000031131,ENSMUSP00000032508,ENSMUSP00000070993,ENSMUSP00000086795,ENSMUSP00000097919,ENSMUSP00000099368,ENSMUSP00000103474,ENSMUSP00000112259,ENSMUSP00000117022,ENSMUSP00000117987,ENSMUSP00000132450	Atxn10,Cfl1,Cttn,Fabp7,Fkbp4,Lgals1,Mapt,Nme1,Pdlim5,Ppia,Prmt1,Uchl1,Wdr1,Ywhae
GO.0070887	cellular response to chemical stimulus	16	0.0396	ENSMUSP00000000804,ENSMUSP00000005292,ENSMUSP00000013773,ENSMUSP00000023760,ENSMUSP00000031383,ENSMUSP00000034138,ENSMUSP00000034441,ENSMUSP00000042457,ENSMUSP00000045841,ENSMUSP00000052872,ENSMUSP00000062392,ENSMUSP00000086795,ENSMUSP00000097919,ENSMUSP00000100045,ENSMUSP00000102078,ENSMUSP00000117022	Aars,Akr1b3,Cad,Ddx3x,Dnaja2,Eef1a1,Eprs,Fasn,Gpd1,Lgals1,Mapt,Nme1,Prdx1,Prdx2,Prkca,Ran
GO.0006793	phosphorus metabolic process	16	0.0402	ENSMUSP00000001304,ENSMUSP00000015800,ENSMUSP00000020504,ENSMUSP00000021443,ENSMUSP00000023087,ENSMUSP00000028517,ENSMUSP00000029046,ENSMUSP00000034834,ENSMUSP00000052872,ENSMUSP00000062392,ENSMUSP00000081141,ENSMUSP00000084846,ENSMUSP00000103012,ENSMUSP00000112259,ENSMUSP00000113213,ENSMUSP00000117022	Acly,Aldoa,Cfl1,Ckb,Fabp5,Fasn,Gapdh,Hint1,Hspa8,Mthfd1,Nme1,Ola1,Pgd,Pkm,Prkca,Twf1
GO.0021762	substantia nigra development	3	0.0408	ENSMUSP00000001304,ENSMUSP00000030765,ENSMUSP00000070993	Ckb,Padi2,Ywhae
GO.0008154	actin polymerization or depolymerization	3	0.0434	ENSMUSP00000018437,ENSMUSP00000099368,ENSMUSP00000112259	Cfl1,Cttn,Pfn1
GO.0048731	system development	26	0.0434	ENSMUSP00000001304,ENSMUSP00000005234,ENSMUSP00000005292,ENSMUSP00000006254,ENSMUSP00000013773,ENSMUSP00000020024,ENSMUSP00000020695,ENSMUSP00000021443,ENSMUSP00000024739,ENSMUSP00000029941,ENSMUSP00000030765,ENSMUSP00000031131,ENSMUSP00000031383,ENSMUSP00000032508,ENSMUSP00000034441,ENSMUSP00000046101,ENSMUSP00000052872,ENSMUSP00000062392,ENSMUSP00000098997,ENSMUSP00000099368,ENSMUSP00000100045,…	Aars,Akr1b3,Atxn10,Cad,Cfl1,Ckb,Cttn,Eef2,Eif4a1,Fabp7,Fasn,Fkbp4,Flna,Hsp90ab1,Mthfd1,Padi2,Pdlim5,Ppia,Prdx2,Prkca,Prmt1,Ran,Tbcb,Tns3,Uchl1,Wdr1
GO.0065007	biological regulation	48	0.0441	ENSMUSP00000000804,ENSMUSP00000001304,ENSMUSP00000001460,ENSMUSP00000001809,ENSMUSP00000001825,ENSMUSP00000005234,ENSMUSP00000005292,ENSMUSP00000013773,ENSMUSP00000015800,ENSMUSP00000020024,ENSMUSP00000020285,ENSMUSP00000020504,ENSMUSP00000020695,ENSMUSP00000021443,ENSMUSP00000021698,ENSMUSP00000023087,ENSMUSP00000023760,ENSMUSP00000028691,ENSMUSP00000029941,ENSMUSP00000030765,ENSMUSP00000031131,…	Aars,Akr1b3,Arfgap2,Arpc1b,Cad,Cfl1,Chordc1,Ckb,Cltc,Cttn,Ddx3x,Eef2,Eif3b,Eif3d,Eif4a1,Eprs,Fabp7,Flna,Gapdh,Gnb2,Gpd1,Hint1,Hsp90aa1,Hspa8,Lima1,Mthfd1,Mtpn,Pabpc1,Padi2,Pcbp1,Pcbp2,Pdap1,Pdlim5,Pin1,Ppia,Prdx2,Prkca,Prmt1,Sar1a,Sept7,Snd1,Strap,Tns3,Twf1,Uchl1,Usp5,Wdr1,Ywhae
GO.0006605	protein targeting	6	0.0442	ENSMUSP00000001479,ENSMUSP00000020630,ENSMUSP00000021698,ENSMUSP00000031383,ENSMUSP00000034740,ENSMUSP00000070993	Hsp90aa1,Hspa4,Kpnb1,Nedd4,Ran,Ywhae
GO.0043170	macromolecule metabolic process	37	0.0442	ENSMUSP00000000804,ENSMUSP00000001460,ENSMUSP00000001809,ENSMUSP00000001825,ENSMUSP00000013773,ENSMUSP00000015800,ENSMUSP00000018992,ENSMUSP00000019615,ENSMUSP00000020504,ENSMUSP00000021698,ENSMUSP00000023087,ENSMUSP00000024739,ENSMUSP00000025762,ENSMUSP00000030118,ENSMUSP00000030765,ENSMUSP00000032508,ENSMUSP00000034138,ENSMUSP00000034441,ENSMUSP00000034689,ENSMUSP00000041299,ENSMUSP00000042457,…	Aars,Banf1,Cad,Cdc37,Cfl1,Chordc1,Cltc,Ddx3x,Dnaja1,Dnaja2,Eef1a1,Eef1g,Eef2,Eif3b,Eif3d,Eif4a1,Eprs,Fkbp4,Gapdh,Gspt1,Hint1,Hsp90aa1,Hsp90ab1,Hspa8,Nme1,Pabpc1,Padi2,Pcbp1,Pcbp2,Pin1,Prkca,Prmt1,Rars,Snd1,Strap,Twf1,Usp5
GO.0033043	regulation of organelle organization	12	0.0457	ENSMUSP00000001825,ENSMUSP00000005234,ENSMUSP00000019615,ENSMUSP00000020285,ENSMUSP00000023087,ENSMUSP00000030765,ENSMUSP00000073371,ENSMUSP00000082822,ENSMUSP00000097919,ENSMUSP00000099368,ENSMUSP00000112259,ENSMUSP00000117022	Arpc1b,Cdc37,Cfl1,Chordc1,Cttn,Lima1,Mapt,Nme1,Padi2,Sar1a,Twf1,Wdr1
GO.0050767	regulation of neurogenesis	9	0.047	ENSMUSP00000005234,ENSMUSP00000029941,ENSMUSP00000032508,ENSMUSP00000034740,ENSMUSP00000086795,ENSMUSP00000097919,ENSMUSP00000099368,ENSMUSP00000112259,ENSMUSP00000117022	Cfl1,Cttn,Fkbp4,Lgals1,Mapt,Nedd4,Nme1,Pdlim5,Wdr1
GO.0000413	protein peptidyl-prolyl isomerization	3	0.0472	ENSMUSP00000032508,ENSMUSP00000034689,ENSMUSP00000117987	Fkbp4,Pin1,Ppia
GO.0042989	sequestering of actin monomers	2	0.0472	ENSMUSP00000018437,ENSMUSP00000023087	Pfn1,Twf1
GO.0043624	cellular protein complex disassembly	3	0.0472	ENSMUSP00000015800,ENSMUSP00000078940,ENSMUSP00000112259	Cfl1,Gspt1,Hspa8
GO.0042325	regulation of phosphorylation	13	0.0479	ENSMUSP00000001825,ENSMUSP00000005292,ENSMUSP00000019615,ENSMUSP00000023087,ENSMUSP00000023760,ENSMUSP00000024739,ENSMUSP00000030118,ENSMUSP00000031131,ENSMUSP00000034689,ENSMUSP00000057543,ENSMUSP00000062392,ENSMUSP00000068267,ENSMUSP00000102078	Cdc37,Chordc1,Dnaja1,Gnai2,Gpd1,Hsp90ab1,Pin1,Prdx1,Prdx2,Prkca,Strap,Twf1,Uchl1
GO.0048583	regulation of response to stimulus	22	0.0479	ENSMUSP00000000804,ENSMUSP00000001825,ENSMUSP00000005292,ENSMUSP00000019615,ENSMUSP00000020024,ENSMUSP00000020504,ENSMUSP00000024739,ENSMUSP00000030118,ENSMUSP00000030765,ENSMUSP00000031131,ENSMUSP00000031866,ENSMUSP00000034689,ENSMUSP00000057543,ENSMUSP00000062392,ENSMUSP00000068267,ENSMUSP00000076294,ENSMUSP00000086795,ENSMUSP00000098997,ENSMUSP00000099368,ENSMUSP00000100045,ENSMUSP00000102078,…	Akr1b3,Cdc37,Chordc1,Cttn,Ddx3x,Dnaja1,Fabp7,Flna,Gnai2,Hint1,Hsp90ab1,Lgals1,Mtpn,Nme1,Padi2,Pcbp2,Pin1,Prdx1,Prdx2,Prkca,Strap,Uchl1
GO.1901135	carbohydrate derivative metabolic process	10	0.0491	ENSMUSP00000013773,ENSMUSP00000015800,ENSMUSP00000020504,ENSMUSP00000028517,ENSMUSP00000034834,ENSMUSP00000081141,ENSMUSP00000084846,ENSMUSP00000100045,ENSMUSP00000113213,ENSMUSP00000117022	Akr1b3,Aldoa,Cad,Gapdh,Hint1,Hspa8,Nme1,Ola1,Pgd,Pkm

## Sheet: Up_siCtrl
GOID	GOTerm	Ontology Source	Term PValue	Term PValue Corrected with Bonferroni step down	Group PValue	Group PValue Corrected with Bonferroni step down	GOLevels	GOGroups	% Associated Genes	Nr. Genes	Associated Genes Found
GO:0000158	Translocation of GLUT4 to the plasma membrane	REACTOME_Pathways_01.03.2017	0.012	0.037	0.012	0.037	[-1]	Group0	5.7971	4	[Actb, Myo1c, Tubb4a, Tubb4b]
GO:0000345	SRP-dependent cotranslational protein targeting to membrane	REACTOME_Pathways_01.03.2017	0.023	0.023	0.023	0.023	[-1]	Group1	4.81928	4	[Rpl12, Rpl13, Rpl36a, Rpl6]
GO:0000994	Signaling by Hedgehog	REACTOME_Pathways_01.03.2017	0.012	0.025	0.012	0.025	[-1]	Group2	4.08163	6	[Evc2, Gli2, Kif7, Psmb5, Tubb4a, Tubb4b]
GO:0001051	Hedgehog 'on' state	REACTOME_Pathways_01.03.2017	0.012	0.025	0.012	0.025	[-1]	Group2	4.08163	6	[Evc2, Gli2, Kif7, Psmb5, Tubb4a, Tubb4b]
GO:0000326	Chylomicron-mediated lipid transport	REACTOME_Pathways_01.03.2017	0.0018	0.0094	0.0018	0.0094	[-1]	Group3	6.06061	6	[Apoc1, Bmp1, Clps, Fabp12, Plin1, Sh3kbp1]
GO:0000327	Lipoprotein metabolism	REACTOME_Pathways_01.03.2017	0.0018	0.0094	0.0018	0.0094	[-1]	Group3	6.06061	6	[Apoc1, Bmp1, Clps, Fabp12, Plin1, Sh3kbp1]
GO:0000421	HDL-mediated lipid transport	REACTOME_Pathways_01.03.2017	0.0018	0.0094	0.0018	0.0094	[-1]	Group3	6.06061	6	[Apoc1, Bmp1, Clps, Fabp12, Plin1, Sh3kbp1]
GO:0001348	Lipid digestion, mobilization, and transport	REACTOME_Pathways_01.03.2017	0.0018	0.0094	0.0018	0.0094	[-1]	Group3	6.06061	6	[Apoc1, Bmp1, Clps, Fabp12, Plin1, Sh3kbp1]
GO:0000986	Fatty acid, triacylglycerol, and ketone body metabolism	REACTOME_Pathways_01.03.2017	0.0026	0.01	0.0026	0.01	[-1]	Group4	4.92958	7	[Acsbg1, Agpat2, Gpd1, Hmgcl, Hmgcs2, Npas2, Rxra]
GO:0001398	Beta oxidation of myristoyl-CoA to lauroyl-CoA	REACTOME_Pathways_01.03.2017	0.0026	0.01	0.0026	0.01	[-1]	Group4	4.92958	7	[Acsbg1, Agpat2, Gpd1, Hmgcl, Hmgcs2, Npas2, Rxra]
GO:0001399	mitochondrial fatty acid beta-oxidation of saturated fatty acids	REACTOME_Pathways_01.03.2017	0.0026	0.01	0.0026	0.01	[-1]	Group4	4.92958	7	[Acsbg1, Agpat2, Gpd1, Hmgcl, Hmgcs2, Npas2, Rxra]
GO:0001401	Mitochondrial Fatty Acid Beta-Oxidation	REACTOME_Pathways_01.03.2017	0.0026	0.01	0.0026	0.01	[-1]	Group4	4.92958	7	[Acsbg1, Agpat2, Gpd1, Hmgcl, Hmgcs2, Npas2, Rxra]
GO:0001403	Beta oxidation of lauroyl-CoA to decanoyl-CoA-CoA	REACTOME_Pathways_01.03.2017	0.0026	0.01	0.0026	0.01	[-1]	Group4	4.92958	7	[Acsbg1, Agpat2, Gpd1, Hmgcl, Hmgcs2, Npas2, Rxra]

## Sheet: UP_siPadi2
GOID	GOTerm	Ontology Source	Term PValue	Term PValue Corrected with Bonferroni step down	Group PValue	Group PValue Corrected with Bonferroni step down	GOLevels	GOGroups	% Associated Genes	Nr. Genes	Associated Genes Found
GO:0045619	regulation of lymphocyte differentiation	GO_BiologicalProcess-GOA_23.02.2017_10h01	0.0048	0.033	0.0048	0.019	[5, 6, 7, 8, 9, 10]	Group0	4.43038	7	[Cd44, Fas, Gli3, Pnp, Prelid1, Sos2, Tnfsf18]
GO:1901606	alpha-amino acid catabolic process	GO_BiologicalProcess-GOA_23.02.2017_10h01	0.02	0.02	0.02	0.02	[5, 6, 7, 8, 9]	Group1	5	4	[Aspg, Cdo1, Ddo, Gldc]
GO:0010923	negative regulation of phosphatase activity	GO_BiologicalProcess-GOA_23.02.2017_10h01	0.018	0.036	0.018	0.036	[6, 7, 8, 9]	Group2	5.19481	4	[Myo1d, Pcdh11x, Sfi1, Tnf]
GO:0010952	positive regulation of peptidase activity	GO_BiologicalProcess-GOA_23.02.2017_10h01	0.0042	0.033	0.0042	0.021	[6, 7, 8, 9]	Group3	4.54545	7	[Aim2, Col4a3, Fas, Fn1, Prelid1, Tnf, Wdr35]
GO:0009187	cyclic nucleotide metabolic process	GO_BiologicalProcess-GOA_23.02.2017_10h01	0.003	0.03	0.003	0.018	[6, 7, 8]	Group4	4.32432	8	[Cxcl10, Edn1, Gucy2g, Mc4r, Mtnr1a, Pde3a, Rora, Thbs1]
GO:0046068	cGMP metabolic process	GO_BiologicalProcess-GOA_23.02.2017_10h01	0.0069	0.034	0.003	0.018	[7, 8, 9, 10]	Group4	6.89655	4	[Gucy2g, Mtnr1a, Rora, Thbs1]
GO:2001236	regulation of extrinsic apoptotic signaling pathway	GO_BiologicalProcess-GOA_23.02.2017_10h01	0.0022	0.031	0.0022	0.015	[5, 6, 7, 8]	Group5	4.54545	8	[Faim2, Fas, Mapk7, Nrp1, Thbs1, Tnf, Tnfsf12, Zswim2]
GO:2001238	positive regulation of extrinsic apoptotic signaling pathway	GO_BiologicalProcess-GOA_23.02.2017_10h01	0.01	0.032	0.0022	0.015	[5, 6, 7, 8, 9]	Group5	6.06061	4	[Fas, Thbs1, Tnfsf12, Zswim2]
GO:0002687	positive regulation of leukocyte migration	GO_BiologicalProcess-GOA_23.02.2017_10h01	0.00018	0.0045	1.7e-05	0.00015	[3, 4, 5, 6, 7, 8]	Group6	6.66667	8	[Cxcl10, Cxcl14, Cxcl2, Cxcl5, Edn1, Tacr1, Thbs1, Tnfsf18]
GO:0002688	regulation of leukocyte chemotaxis	GO_BiologicalProcess-GOA_23.02.2017_10h01	9.8e-06	0.00026	1.7e-05	0.00015	[4, 5, 6, 7, 8]	Group6	8.57143	9	[Cxcl10, Cxcl14, Cxcl2, Cxcl5, Edn1, Mtus1, Nov, Thbs1, Tnfsf18]
GO:0071622	regulation of granulocyte chemotaxis	GO_BiologicalProcess-GOA_23.02.2017_10h01	0.00039	0.0091	1.7e-05	0.00015	[5, 6, 7, 8, 9, 10]	Group6	10.4167	5	[Cxcl2, Cxcl5, Edn1, Thbs1, Tnfsf18]
GO:0042345	regulation of NF-kappaB import into nucleus	GO_BiologicalProcess-GOA_23.02.2017_10h01	0.0014	0.026	0.00021	0.0016	[6, 7, 8, 9, 10, 11, 12, 13, 14]	Group7	10.5263	4	[Nov, Tlr3, Tlr4, Tnf]
GO:0042990	regulation of transcription factor import into nucleus	GO_BiologicalProcess-GOA_23.02.2017_10h01	0.00072	0.015	0.00021	0.0016	[7, 8, 9, 10, 11, 12, 13]	Group7	7.31707	6	[Fzr1, Mapk7, Nov, Tlr3, Tlr4, Tnf]
GO:0046330	positive regulation of JNK cascade	GO_BiologicalProcess-GOA_23.02.2017_10h01	0.0054	0.032	0.00021	0.0016	[7, 8, 9, 10, 11, 12, 13]	Group7	4.91803	6	[Dusp15, Eda2r, Edn1, Tlr3, Tlr4, Tnf]
GO:1900182	positive regulation of protein localization to nucleus	GO_BiologicalProcess-GOA_23.02.2017_10h01	0.0015	0.025	0.00021	0.0016	[3, 4, 5, 6, 7, 8]	Group7	5.42636	7	[Cct8, Fzr1, Gli3, Rbpms, Tlr3, Tlr4, Tnf]
GO:0051091	positive regulation of sequence-specific DNA binding transcription factor activity	GO_BiologicalProcess-GOA_23.02.2017_10h01	0.0023	0.03	0.00021	0.0016	[2, 3, 4, 7, 8, 9, 10, 11, 12]	Group7	4.14747	9	[Aim2, Cd40, Eda2r, Edn1, Neurod1, Tlr3, Tlr4, Tnf, Tnfsf18]
GO:0006606	protein import into nucleus	GO_BiologicalProcess-GOA_23.02.2017_10h01	0.00098	0.018	0.00021	0.0016	[5, 6, 7, 8, 9, 10, 11]	Group7	4.0293	11	[Fzr1, Gdf5, Gli3, Mapk7, Nov, Oprd1, Ranbp3l, Rbpms, Tlr3, Tlr4, Tnf]
GO:0051092	positive regulation of NF-kappaB transcription factor activity	GO_BiologicalProcess-GOA_23.02.2017_10h01	0.00068	0.015	0.00021	0.0016	[3, 4, 5, 8, 9, 10, 11, 12, 13]	Group7	6.25	7	[Aim2, Cd40, Eda2r, Tlr3, Tlr4, Tnf, Tnfsf18]
GO:0042306	regulation of protein import into nucleus	GO_BiologicalProcess-GOA_23.02.2017_10h01	0.0017	0.026	0.00021	0.0016	[6, 7, 8, 9, 10, 11, 12]	Group7	4.73373	8	[Fzr1, Gli3, Mapk7, Nov, Rbpms, Tlr3, Tlr4, Tnf]
GO:0042993	positive regulation of transcription factor import into nucleus	GO_BiologicalProcess-GOA_23.02.2017_10h01	0.0027	0.03	0.00021	0.0016	[5, 6, 7, 8, 9, 10, 11, 12, 13, 14]	Group7	8.88889	4	[Fzr1, Tlr3, Tlr4, Tnf]
GO:0000076	Meiotic synapsis	REACTOME_Pathways_01.03.2017	0.0037	0.033	0.007	0.021	[-1]	Group8	5.30973	6	[Hist1h2ai, Hist1h2bb, Hist1h2bn, Hist1h3e, Hist1h3f, Hist1h4h]
GO:0000077	Meiotic Synapsis	REACTOME_Pathways_01.03.2017	0.0037	0.033	0.007	0.021	[-1]	Group8	5.30973	6	[Hist1h2ai, Hist1h2bb, Hist1h2bn, Hist1h3e, Hist1h3f, Hist1h4h]
GO:0000130	RORA activates gene expression	REACTOME_Pathways_01.03.2017	0.0024	0.029	0.007	0.021	[-1]	Group8	4.10959	9	[Hist1h2ai, Hist1h2bb, Hist1h2bn, Hist1h3e, Hist1h3f, Hist1h4h, Notch2, Rora, Uhrf1]
GO:0000131	Rora activates gene expression	REACTOME_Pathways_01.03.2017	0.0024	0.029	0.007	0.021	[-1]	Group8	4.10959	9	[Hist1h2ai, Hist1h2bb, Hist1h2bn, Hist1h3e, Hist1h3f, Hist1h4h, Notch2, Rora, Uhrf1]
GO:0000132	BMAL1:CLOCK,NPAS2 activates circadian gene expression	REACTOME_Pathways_01.03.2017	0.0024	0.029	0.007	0.021	[-1]	Group8	4.10959	9	[Hist1h2ai, Hist1h2bb, Hist1h2bn, Hist1h3e, Hist1h3f, Hist1h4h, Notch2, Rora, Uhrf1]
GO:0000133	Bmal1:Clock,Npas2 activates circadian gene expression	REACTOME_Pathways_01.03.2017	0.0024	0.029	0.007	0.021	[-1]	Group8	4.10959	9	[Hist1h2ai, Hist1h2bb, Hist1h2bn, Hist1h3e, Hist1h3f, Hist1h4h, Notch2, Rora, Uhrf1]
GO:0000191	Meiosis	REACTOME_Pathways_01.03.2017	0.0037	0.033	0.007	0.021	[-1]	Group8	5.30973	6	[Hist1h2ai, Hist1h2bb, Hist1h2bn, Hist1h3e, Hist1h3f, Hist1h4h]
GO:0000397	Pre-NOTCH Transcription and Translation	REACTOME_Pathways_01.03.2017	0.0024	0.029	0.007	0.021	[-1]	Group8	4.10959	9	[Hist1h2ai, Hist1h2bb, Hist1h2bn, Hist1h3e, Hist1h3f, Hist1h4h, Notch2, Rora, Uhrf1]
GO:0000451	Signaling by NOTCH2	REACTOME_Pathways_01.03.2017	0.0024	0.029	0.007	0.021	[-1]	Group8	4.10959	9	[Hist1h2ai, Hist1h2bb, Hist1h2bn, Hist1h3e, Hist1h3f, Hist1h4h, Notch2, Rora, Uhrf1]
GO:0000544	Epigenetic regulation of gene expression	REACTOME_Pathways_01.03.2017	0.0024	0.029	0.007	0.021	[-1]	Group8	4.10959	9	[Hist1h2ai, Hist1h2bb, Hist1h2bn, Hist1h3e, Hist1h3f, Hist1h4h, Notch2, Rora, Uhrf1]
GO:0000547	PRC2 methylates histones and DNA	REACTOME_Pathways_01.03.2017	0.00011	0.003	0.007	0.021	[-1]	Group8	8.33333	7	[Hist1h2ai, Hist1h2bb, Hist1h2bn, Hist1h3e, Hist1h3f, Hist1h4h, Uhrf1]
GO:0000586	NOTCH2 intracellular domain regulates transcription	REACTOME_Pathways_01.03.2017	0.0024	0.029	0.007	0.021	[-1]	Group8	4.10959	9	[Hist1h2ai, Hist1h2bb, Hist1h2bn, Hist1h3e, Hist1h3f, Hist1h4h, Notch2, Rora, Uhrf1]
GO:0000663	HATs acetylate histones	REACTOME_Pathways_01.03.2017	0.0075	0.03	0.007	0.021	[-1]	Group8	5.37634	5	[Hist1h2bb, Hist1h2bn, Hist1h3e, Hist1h3f, Hist1h4h]
GO:0000733	Transcriptional regulation of white adipocyte differentiation	REACTOME_Pathways_01.03.2017	0.0024	0.029	0.007	0.021	[-1]	Group8	4.10959	9	[Helz2, Hist1h2ai, Hist1h2bb, Hist1h2bn, Hist1h3e, Hist1h3f, Hist1h4h, Rora, Tnf]
GO:0000794	Circadian Clock	REACTOME_Pathways_01.03.2017	0.0024	0.029	0.007	0.021	[-1]	Group8	4.10959	9	[Hist1h2ai, Hist1h2bb, Hist1h2bn, Hist1h3e, Hist1h3f, Hist1h4h, Notch2, Rora, Uhrf1]
GO:0000851	ERCC6 (CSB) and EHMT2 (G9a) positively regulate rRNA expression	REACTOME_Pathways_01.03.2017	0.0003	0.0074	0.007	0.021	[-1]	Group8	8.57143	6	[Hist1h2ai, Hist1h2bb, Hist1h2bn, Hist1h3e, Hist1h3f, Hist1h4h]
GO:0000852	NoRC negatively regulates rRNA expression	REACTOME_Pathways_01.03.2017	0.0015	0.026	0.007	0.021	[-1]	Group8	6.31579	6	[Hist1h2ai, Hist1h2bb, Hist1h2bn, Hist1h3e, Hist1h3f, Hist1h4h]
GO:0000889	Transcriptional Regulation of Adipocyte Differentiation in 3T3-L1 Pre-adipocytes	REACTOME_Pathways_01.03.2017	0.0024	0.029	0.007	0.021	[-1]	Group8	4.10959	9	[Helz2, Hist1h2ai, Hist1h2bb, Hist1h2bn, Hist1h3e, Hist1h3f, Hist1h4h, Rora, Tnf]
GO:0000963	Circadian Clock	REACTOME_Pathways_01.03.2017	0.0024	0.029	0.007	0.021	[-1]	Group8	4.10959	9	[Hist1h2ai, Hist1h2bb, Hist1h2bn, Hist1h3e, Hist1h3f, Hist1h4h, Notch2, Rora, Uhrf1]
GO:0000978	Positive epigenetic regulation of rRNA expression	REACTOME_Pathways_01.03.2017	0.0024	0.029	0.007	0.021	[-1]	Group8	4.10959	9	[Hist1h2ai, Hist1h2bb, Hist1h2bn, Hist1h3e, Hist1h3f, Hist1h4h, Notch2, Rora, Uhrf1]
GO:0000979	B-WICH complex positively regulates rRNA expression	REACTOME_Pathways_01.03.2017	0.0024	0.029	0.007	0.021	[-1]	Group8	4.10959	9	[Hist1h2ai, Hist1h2bb, Hist1h2bn, Hist1h3e, Hist1h3f, Hist1h4h, Notch2, Rora, Uhrf1]
GO:0000980	Negative epigenetic regulation of rRNA expression	REACTOME_Pathways_01.03.2017	0.0015	0.026	0.007	0.021	[-1]	Group8	6.31579	6	[Hist1h2ai, Hist1h2bb, Hist1h2bn, Hist1h3e, Hist1h3f, Hist1h4h]
GO:0000984	DNA methylation	REACTOME_Pathways_01.03.2017	0.00011	0.003	0.007	0.021	[-1]	Group8	8.33333	7	[Hist1h2ai, Hist1h2bb, Hist1h2bn, Hist1h3e, Hist1h3f, Hist1h4h, Uhrf1]
GO:0000985	Mus musculus biological processes	REACTOME_Pathways_01.03.2017	0.0024	0.029	0.007	0.021	[-1]	Group8	4.10959	9	[Helz2, Hist1h2ai, Hist1h2bb, Hist1h2bn, Hist1h3e, Hist1h3f, Hist1h4h, Rora, Tnf]
GO:0001027	Activation of anterior HOX genes in hindbrain development during early embryogenesis	REACTOME_Pathways_01.03.2017	0.0024	0.029	0.007	0.021	[-1]	Group8	4.10959	9	[Hist1h2ai, Hist1h2bb, Hist1h2bn, Hist1h3e, Hist1h3f, Hist1h4h, Notch2, Rora, Uhrf1]
GO:0001029	Activation of HOX genes during differentiation	REACTOME_Pathways_01.03.2017	0.0024	0.029	0.007	0.021	[-1]	Group8	4.10959	9	[Hist1h2ai, Hist1h2bb, Hist1h2bn, Hist1h3e, Hist1h3f, Hist1h4h, Notch2, Rora, Uhrf1]
GO:0001152	NoRC negatively regulates rRNA expression	REACTOME_Pathways_01.03.2017	0.0015	0.026	0.007	0.021	[-1]	Group8	6.31579	6	[Hist1h2ai, Hist1h2bb, Hist1h2bn, Hist1h3e, Hist1h3f, Hist1h4h]
GO:0001199	Regulation of TP53 Activity through Acetylation	REACTOME_Pathways_01.03.2017	0.0075	0.03	0.007	0.021	[-1]	Group8	5.37634	5	[Hist1h2bb, Hist1h2bn, Hist1h3e, Hist1h3f, Hist1h4h]
GO:0001219	PI5P Regulates TP53 Acetylation	REACTOME_Pathways_01.03.2017	0.0024	0.029	0.007	0.021	[-1]	Group8	4.10959	9	[Hist1h2ai, Hist1h2bb, Hist1h2bn, Hist1h3e, Hist1h3f, Hist1h4h, Notch2, Rora, Uhrf1]
GO:0001485	Meiotic recombination	REACTOME_Pathways_01.03.2017	0.00087	0.017	0.007	0.021	[-1]	Group8	7.05882	6	[Hist1h2ai, Hist1h2bb, Hist1h2bn, Hist1h3e, Hist1h3f, Hist1h4h]
GO:0001486	Meiotic Recombination	REACTOME_Pathways_01.03.2017	0.00087	0.017	0.007	0.021	[-1]	Group8	7.05882	6	[Hist1h2ai, Hist1h2bb, Hist1h2bn, Hist1h3e, Hist1h3f, Hist1h4h]
