# Supplementary material for: PAD2-Mediated Citrullination Contributes to Efficient Oligodendrocyte Differentiation and Myelination
Source: Cell Rep. 2019 Apr 23;27(4):1090–1102.e10. doi: 10.1016/j.celrep.2019.03.108 (PMC6486480; doi:10.1016/j.celrep.2019.03.108)
Supplement: Table S5. List of Primers Used for qPCR and Genotyping, Related to Figures 1, 2, and 7 [file mmc6.xlsx]

## Sheet: qPCR
	Foward	reverse
mPadi2ex3-4	GACAAGGTCACTGTCAACTACTATGAA	TTGTTCTTCTCCACCTCTCCAT
mPadi2ex5_6	GTTGCCCAAGGAGGACTGTA	GGACTATTTCATACCCGGCG
mMbp	CTAAAGCAGAGCCGGAGCCCT	ACTGGGTTTTCATCTTGGGTC
mMog	ATGAAGGAGGCTACACCTGC	CAAGTGCGATGAGAGTCAGC
mSox9	GTACCCGCATCTGCACAAC	CTCCTCCACGAAGGGTCTCT
mSox10	AGATGGGAACCCAGAGCAC	CTCTGTCTTTGGGGTGGTTG
mPdgfra	TGGCAAAGAACAACCTCAG	CGATAACCCTCCAGCGAAT
mGfap	GCCACCAGTAACATGCAAGA	CGATAGTCGTTAGCTTCGTGCT
mTbp	GGGGAGCTGTGATGTGAAGT	CCAGGAAATAATTCTGGCTCA
mGapdh	GAGAAACCTGCCAAGTA	AGACAACCTGGTCCTCA
r18S	AGTCCCTGCCCTTTGTACACA	GATCCGAGGGCCTCACTAAAC
rMog	GAGGGACAGAAGAACCCACA	CAGTTCTCGACCCTTGCTTC
rMbp	AAA TCG GCT CAC AAG GGA TTC	CTC CCA GCT TAA AGA TTT TGG AAA
rSox10	AGGTTGCTGAACGAGAGTGACA	CGCCGAGGTTGGTACTTGTAG
rSox9	CACAACTCGGAGATCAGCAA	TCTCGGTCTCCGACAAAAGT
rRplp0rt	CGA CCT GGA AGTCCA ACT AC	CGA CCT GGA AGTCCA ACT AC
rGapdh	AGACAGCCGCATCTTCTTGT	CTTGCCGTGGGTAGAGTCAT

## Sheet: genotyping
	Padi-_F	AGTTAGAGGCCAACTGTGTGAGACC
	Padi2-ttR	CCAGAAAGGACCCACATTCAAGAGC
	Padi2-R	AGACTCTGTGCTGACA
